# Supplementary material for: An epigenetic switch controls an alternative NR2F2 isoform that unleashes a metastatic program in melanoma
Source: Nat Commun. 2023 Apr 4;14:1867. doi: 10.1038/s41467-023-36967-2 (PMC10073109; doi:10.1038/s41467-023-36967-2)
Supplement: Supplementary file 3 — Supplementary Data 1 [file 41467_2023_36967_MOESM3_ESM.xlsx]

## Sheet: Sheet1
gene	log2FC_4L	log2FC_12273BM
A2M	-0.842	-1.585
AC004988.1	-0.982	-0.687
ACADSB	-0.334	-0.397
ACP6	-0.33	-0.397
ACPP	-1.536	-0.331
ACSBG1	-1.806	-0.88
ACTN2	-0.672	-0.622
ADAM12	-1.117	-0.631
ADAMTS4	-0.805	-0.638
ADAMTS6	-0.591	-0.675
ADGRL2	-0.725	-1.273
AFAP1L2	-1.032	-0.758
AKAP6	-0.684	-1.678
ALDH1A1	-0.842	-0.371
ALDH4A1	-1.261	-0.806
ALDH6A1	-0.488	-1.083
ALDH9A1	-0.629	-0.609
ANO4	-0.505	-1.074
APEX1	-0.451	-0.466
ARHGAP20	-0.428	-0.466
ARHGAP28	-0.407	-1.839
ARHGAP42	-0.36	-0.424
ARHGEF9	-0.358	-0.27
ARMCX5	-0.327	-0.278
ARRB1	-0.739	-0.53
ARRDC4	-0.463	-1.757
ART3	-0.816	-1.244
ATF7IP2	-0.297	-0.875
ATP2B1-AS1	-0.864	-1.368
ATP6V1E2	-0.416	-0.502
B3GALT1	-0.735	-0.83
BAALC	-1.12	-1.323
BANCR	-1.47	-0.824
BCAN	-0.558	-1.852
BCHE	-1.966	-1.058
BDH2	-0.324	-0.311
BDNF	-0.535	-0.766
BFSP1	-0.502	-0.683
BIN3	-0.255	-0.37
BMF	-0.706	-1.733
BMPER	-1.097	-1.719
BRE	-0.355	-0.523
BTBD3	-0.26	-0.422
BTRC	-0.325	-0.516
C11orf54	-0.341	-0.377
C11orf70	-0.758	-1.225
C11orf96	-0.634	-0.702
C18orf25	-0.683	-0.617
C1orf21	-0.294	-0.762
C1QTNF3	-0.65	-1.791
C3orf52	-0.367	-0.562
C4orf33	-0.638	-0.396
C5	-0.45	-0.773
C6orf48	-0.274	-0.342
CADPS2	-0.55	-0.835
CASC10	-0.589	-0.542
CASC15	-0.609	-1.444
CBLB	-0.351	-0.92
CCBE1	-0.72	-1.586
CCDC113	-0.386	-1.248
CCDC141	-1.97	-3.361
CCDC149	-0.654	-1.484
CCDC28A	-0.74	-0.595
CCDC74A	-1.469	-0.613
CCDC80	-0.784	-1.069
CCNB1IP1	-0.336	-0.787
CCNY	-0.531	-0.254
CD27-AS1	-0.313	-0.585
CDC42EP5	-1.694	-1.352
CDKN1C	-0.562	-1.132
CEP41	-0.26	-0.497
CFI	-2.39	-1.837
CHD4	-0.274	-0.343
CHIC1	-0.544	-0.559
CHP1	-0.363	-0.418
CHRNA6	-1.16	-0.578
CLMN	-0.377	-0.255
CLUAP1	-0.306	-0.373
CMTM3	-0.259	-0.304
CNKSR3	-0.489	-0.462
CNTRL	-0.541	-0.641
COL12A1	-1.306	-1.364
COL15A1	-1.2	-1.633
COL22A1	-0.721	-0.606
COPG2	-0.328	-0.515
COTL1	-0.625	-0.3
COX10	-0.367	-0.505
CREBRF	-0.691	-0.849
CRIP2	-0.502	-0.359
CRNDE	-0.286	-0.768
CSRP1	-0.959	-0.283
CTBP2	-0.259	-0.516
CTC-351M12.1	-0.583	-0.559
CTDSP2	-0.496	-0.626
CTSO	-0.301	-1.221
DDR1	-0.382	-0.309
DECR1	-0.266	-0.356
DEPTOR	-0.701	-1.288
DGKI	-0.503	-2.255
DHRS3	-0.354	-0.576
DIP2C	-0.516	-0.809
DIRAS1	-0.443	-0.386
DLX1	-1.204	-0.388
DLX2	-2.197	-0.484
DLX6	-0.827	-0.686
DLX6-AS1	-0.612	-1.296
DNAH6	-1.21	-1.713
DNTTIP1	-0.59	-0.497
DOCK1	-0.287	-0.265
DPH5	-0.399	-0.575
DRC3	-0.702	-0.916
DSTYK	-0.469	-0.694
DTX4	-0.391	-0.679
DUSP9	-1.125	-0.475
DYNC2LI1	-0.427	-0.566
E2F5	-0.596	-0.333
EBF3	-0.311	-0.568
EEF1A2	-1.499	-2.421
EEF2	-0.359	-0.501
EFR3B	-0.29	-0.54
EGFEM1P	-1.159	-0.659
EGLN3	-0.641	-1.317
EGR3	-0.712	-0.595
EIF2S3	-0.432	-0.289
EIF3E	-0.503	-0.268
EIF3H	-0.49	-0.323
EIF3L	-0.486	-0.311
EIF4B	-0.452	-0.44
ELMO2	-0.624	-0.281
EPB41L4A-AS1	-0.417	-0.803
EPHB1	-0.518	-0.823
EPHB3	-0.791	-0.917
ERRFI1	-0.52	-0.359
ETFRF1	-0.295	-0.331
ETV1	-0.45	-0.322
EVA1A	-0.365	-0.411
EXOC3	-0.302	-0.292
EXTL2	-0.329	-0.251
FAM102B	-0.358	-0.257
FAM13A	-0.282	-0.293
FAM13C	-0.77	-1.044
FAM149A	-0.589	-0.977
FAM168A	-0.35	-0.62
FAM175A	-0.568	-0.882
FAM210B	-0.365	-0.556
FAM217B	-0.391	-0.356
FAM65B	-0.953	-2.406
FAP	-1.575	-1.077
FARP1	-0.445	-0.532
FBN2	-0.448	-1.43
FBXW2	-0.333	-0.429
FGGY	-0.517	-0.653
FIRRE	-0.285	-0.583
FKBP5	-0.68	-0.316
FLRT2	-0.968	-1.283
FMO4	-0.675	-0.678
FMR1	-0.488	-0.755
FOLH1	-0.662	-2.304
FOXF2	-0.671	-0.355
FOXN3-AS1	-0.69	-1.072
FOXO1	-0.426	-1.092
FRMD4A	-0.276	-0.343
GAS5	-0.564	-0.646
GBP2	-1.023	-1.285
GIMAP2	-0.498	-0.472
GLT8D1	-0.452	-0.428
GLTSCR2	-0.411	-0.537
GMDS	-0.359	-0.296
GNAQ	-0.762	-0.643
GNAS	-0.433	-0.444
GNG2	-0.315	-0.399
GPC3	-0.402	-2.532
GPR37	-0.525	-0.329
GPRIN3	-1.902	-2.649
GRB14	-1.123	-0.777
GREB1L	-0.836	-0.909
GRIK2	-0.682	-1.013
GRIK3	-2.249	-2.861
GSN	-0.352	-0.556
HBP1	-0.587	-0.649
HCN2	-0.979	-1.404
HDAC9	-0.713	-0.368
HECTD2	-0.63	-0.413
HEY2	-1.113	-0.674
HIBADH	-0.403	-0.279
HIVEP3	-0.448	-0.407
HK1	-0.273	-0.55
HMGCL	-0.299	-0.416
HOXA5	-0.553	-1.302
HOXD8	-0.352	-0.289
HSDL2	-0.558	-0.336
IBTK	-0.488	-0.327
ID4	-0.405	-0.648
IFI16	-0.302	-0.605
IFT81	-0.259	-0.266
IL1R1	-0.395	-0.35
ILF3-AS1	-0.368	-0.674
INTS9	-0.678	-0.65
INTU	-0.364	-0.743
IQCH	-0.763	-1.068
ISM1	-0.604	-1.333
ITGA1	-1.026	-1.292
ITGA4	-0.266	-0.322
ITGA9	-1.397	-1.636
ITGB3	-0.497	-0.497
ITIH6	-1.735	-0.861
ITPRIPL2	-0.298	-0.933
KALRN	-0.589	-1.443
KAZN	-0.416	-0.458
KCNA2	-0.97	-2.367
KCNK2	-0.512	-1.719
KCNMB4	-0.863	-1.337
KCTD1	-0.335	-0.472
KCTD12	-0.3	-1.289
KDM1B	-0.281	-0.389
KIAA1456	-0.511	-1.273
KIFAP3	-0.342	-0.549
KLF7	-0.67	-1.117
KLF9	-0.829	-0.567
KLHL20	-0.303	-0.269
L3MBTL4	-0.352	-1.351
LAD1	-1.393	-1.131
LARP4B	-0.26	-0.447
LDB2	-0.419	-2.302
LETMD1	-0.285	-0.628
LIAS	-0.355	-0.404
LIFR	-0.437	-1.343
LINC00282	-1.003	-0.922
LINC00467	-0.407	-0.38
LINC00518	-0.857	-0.45
LINC00847	-0.505	-0.658
LINC01314	-1.013	-0.601
LINC01447	-0.716	-0.379
LINC01579	-0.679	-0.717
LMBR1L	-0.31	-0.482
LMCD1	-0.534	-0.65
LMO4	-0.826	-0.945
LPL	-1.355	-1.733
LRRC75A-AS1	-0.633	-0.614
LTBP3	-0.479	-0.941
LYPLA2	-0.931	-0.759
LZTFL1	-0.304	-0.296
MAFB	-1.109	-3.943
MAGEA3	-0.956	-0.547
MAGI2-AS3	-0.505	-0.375
MAMDC2	-0.587	-0.722
MAP1LC3A	-0.444	-0.407
MAP2	-0.821	-1.7
MAP3K1	-0.534	-0.813
MAPK10	-1.33	-1.495
MARCH3	-0.998	-0.99
MDFI	-0.672	-2.599
MEF2C	-0.765	-0.399
MEGF10	-1.059	-1.925
MEIS2	-0.297	-0.288
MGP	-1.95	-0.393
MKLN1-AS	-0.504	-0.783
MMP1	-0.987	-0.631
MMP15	-0.318	-0.838
MOXD1	-0.445	-1.506
MRGBP	-0.877	-0.302
MRPL10	-1.158	-0.929
MRPS18B	-0.373	-0.403
MRPS27	-0.478	-0.325
MTFR1L	-0.707	-0.466
MYO3B	-0.749	-0.513
NAP1L1	-0.505	-0.399
NAV1	-0.647	-0.68
NCALD	-0.591	-1.073
NCK2	-0.251	-0.398
NEDD9	-0.265	-0.547
NELL1	-2.134	-4.882
NFATC2	-0.5	-0.919
NID1	-0.463	-0.882
NKAIN4	-1.766	-0.78
NKIRAS2	-0.308	-0.303
NPHP1	-0.338	-0.463
NREP	-0.481	-0.971
NRIP1	-0.263	-0.934
NTPCR	-0.322	-0.392
NUAK1	-0.937	-0.828
NUDT11	-0.637	-0.836
OLFML2A	-1.115	-1.366
OSER1-AS1	-0.432	-0.81
OVAAL	-1.148	-0.963
P2RX6	-0.633	-0.545
PABPC1	-0.438	-0.631
PABPC4	-0.454	-0.26
PAFAH1B2	-0.827	-0.375
PAX9	-0.386	-0.621
PCDH18	-0.973	-1.294
PCMTD1	-0.261	-0.622
PCOLCE2	-0.376	-0.416
PCTP	-0.42	-0.517
PDCD4	-0.486	-0.478
PDE3B	-0.924	-0.641
PDK4	-0.508	-1.806
PEG10	-0.822	-0.325
PELI2	-0.259	-0.725
PFKFB2	-0.341	-0.577
PGF	-1.17	-0.657
PHACTR2	-0.71	-0.281
PHC2	-0.751	-0.666
PHF6	-0.424	-0.503
PHLDB2	-0.9	-1.047
PIBF1	-0.315	-0.343
PKDCC	-0.678	-0.446
PLCL1	-1.149	-1.797
PLSCR4	-0.596	-0.752
PLXNA4	-2.598	-1.585
PLXND1	-0.647	-0.337
PNRC1	-0.552	-0.42
POSTN	-4.047	-4.366
PPM1J	-0.612	-1.35
PPP1R12B	-0.447	-0.773
PPP2R2B	-0.867	-0.675
PPP3CA	-0.365	-0.575
PPP4C	-0.522	-0.296
PRICKLE1	-1.029	-1.833
PRICKLE2	-1.136	-1.505
PRKD1	-0.505	-0.389
PRKG1	-0.51	-1.151
PRUNE2	-0.896	-0.451
PSD3	-0.285	-0.766
PSMD5-AS1	-0.275	-0.954
PTPN13	-0.762	-0.516
PXN	-0.479	-0.688
RAP2C	-0.471	-0.57
RAPGEF4	-1.204	-1.584
RARB	-0.444	-0.976
RARG	-0.918	-1.026
RARRES3	-1.051	-1.141
RFTN2	-0.429	-0.946
RGL1	-0.45	-1.015
RGL2	-0.32	-0.334
RGS10	-0.489	-0.253
RGS16	-0.449	-1.05
RGS2	-1.333	-1.696
RGS5	-0.642	-2.191
RHOBTB1	-0.334	-0.745
RHOU	-0.638	-0.33
RIN2	-0.409	-0.4
RMND1	-0.323	-0.26
RNF150	-0.468	-0.744
RNF157	-0.514	-0.821
RP1-151F17.2	-0.746	-2.268
RP11-156L14.1	-0.989	-0.725
RP11-197K6.1	-0.58	-0.813
RP11-259N19.1	-0.37	-0.521
RP11-356J5.12	-0.927	-0.797
RP11-792A8.4	-0.392	-0.386
RP11-799D4.4	-0.671	-0.951
RPL12	-0.835	-0.543
RPL13A	-0.848	-0.44
RPL22L1	-0.698	-0.654
RPL26	-0.686	-0.322
RPL28	-0.266	-0.386
RPL31	-0.574	-0.286
RPL32	-0.66	-0.263
RPL4	-0.59	-0.256
RPLP1	-0.513	-0.323
RPS18	-0.633	-0.316
RPS27	-0.645	-0.351
RPS2P5	-0.758	-0.252
RPS3A	-0.639	-0.267
RRN3	-0.329	-0.263
RSPH3	-0.397	-0.613
RUNX2	-1.202	-1.446
RYBP	-0.288	-0.319
S100A1	-1.088	-0.585
S1PR2	-0.481	-0.265
SALL1	-0.484	-0.617
SAMD13	-0.693	-0.878
SAR1A	-0.835	-0.359
SATB1	-0.496	-1.777
SCUBE3	-0.699	-1.33
SECISBP2	-0.335	-0.434
SEL1L3	-0.489	-0.543
SELENON	-0.488	-1.042
SEMA3A	-1.372	-0.461
SEMA6B	-1.485	-1.35
SENP7	-0.298	-0.764
SEPT11	-0.338	-0.265
SEPT5	-0.548	-0.486
SERPINA3	-0.846	-0.971
SERPINE2	-1.008	-0.511
SESN3	-0.576	-1.049
SFT2D2	-0.395	-0.359
SFT2D3	-0.427	-0.456
SFXN3	-0.403	-0.51
SH3PXD2A	-0.388	-0.49
SLC2A10	-0.447	-0.797
SLC35F1	-1.475	-1.274
SLC4A4	-1.638	-0.862
SLC8A1	-0.759	-2.035
SMAD9	-0.661	-1.605
SMARCD2	-0.533	-0.997
SMIM10L2A	-1.121	-1.099
SNAI1	-0.861	-0.829
SNAI2	-0.74	-0.48
SNAP25	-0.478	-2.365
SNHG12	-0.344	-0.498
SNHG25	-0.499	-0.705
SNHG4	-0.297	-0.476
SNHG5	-0.709	-0.496
SNHG6	-0.612	-0.318
SNHG8	-0.585	-0.494
SNORA74	-0.372	-0.496
SNX1	-0.341	-0.507
SOX5	-0.396	-0.426
SPACA9	-0.897	-0.877
SPEF2	-0.424	-2.108
SPRED1	-0.257	-0.274
SPRY1	-0.493	-1.104
SPRY4	-0.337	-0.756
SPRY4-IT1	-0.392	-1.107
SPRYD4	-1.094	-0.784
SSBP2	-0.727	-0.505
SSFA2	-0.401	-0.48
SSH1	-0.326	-0.405
SSPN	-0.563	-0.469
ST3GAL1	-0.671	-0.77
ST5	-0.404	-0.899
STRA6	-2.412	-1.575
SUGCT	-0.451	-0.637
SULF1	-1	-3.151
SULF2	-0.686	-0.724
SYF2	-0.367	-0.285
SYNE1	-0.399	-0.419
SYNPO2	-0.72	-3.514
TAF7	-0.578	-0.541
TAOK3	-0.26	-0.261
TATDN3	-0.297	-0.523
TBX3	-0.665	-0.705
TBXA2R	-0.804	-1.212
TCF4	-0.438	-1.986
TCTN1	-0.366	-0.442
TDRD3	-0.415	-0.469
TEX9	-1.036	-0.562
TF	-0.519	-0.936
TGFBR2	-0.395	-0.262
TIAM1	-0.699	-1.017
TIGD7	-0.647	-0.445
TIPARP	-0.656	-0.287
TLE4	-0.458	-0.507
TMEM178B	-0.849	-0.8
TMEM261	-0.27	-0.33
TNFSF4	-1.199	-0.977
TNRC6C	-0.493	-0.771
TP53INP1	-0.615	-0.975
TRIM9	-0.4	-0.559
TRNP1	-0.309	-0.644
TRPM3	-1.094	-0.602
TRPV4	-0.73	-0.4
TSC22D3	-0.395	-0.448
TSEN2	-0.396	-0.288
TSPAN11	-1.264	-0.663
TTC12	-0.345	-0.527
TTLL1	-0.35	-0.765
TTN	-1.839	-3.083
TUBB2B	-0.337	-1.212
TWIST1	-0.482	-0.426
TXN2	-0.408	-0.285
UBALD2	-0.451	-0.523
UFSP2	-0.405	-0.29
UGP2	-0.357	-0.269
UNC13A	-0.492	-3.406
UNC5C	-3.012	-1.834
UNC80	-1.039	-1.262
USP2-AS1	-0.815	-1.222
USPL1	-0.27	-0.256
VAMP4	-0.334	-0.551
VCAN	-1.313	-0.742
VIPAS39	-0.258	-0.541
WDR17	-0.29	-0.509
WDR19	-0.273	-0.599
WDR48	-0.416	-0.822
WDR78	-0.749	-1.065
WWTR1	-0.277	-0.691
XPNPEP3	-0.281	-0.481
XYLT1	-1.141	-2.102
YPEL2	-0.683	-0.597
YPEL5	-0.303	-0.72
ZBTB46	-1.269	-0.88
ZFAND1	-0.298	-0.272
ZFAS1	-0.556	-0.454
ZFP36L2	-0.382	-0.409
ZHX3	-0.253	-0.564
ZMAT3	-0.308	-0.321
ZMYM5	-0.38	-0.261
ZNF106	-0.272	-0.315
ZNF25	-0.325	-0.758
ZNF277	-0.306	-0.468
ZNF285	-0.499	-0.765
ZNF395	-0.375	-0.452
ZNF518B	-0.324	-0.371
ZNF559	-0.358	-0.309
ZNF610	-0.735	-1.639
ZNF664	-0.44	-0.369
ZNF76	-0.341	-0.351
