# Supplementary material for: An epigenetic switch controls an alternative NR2F2 isoform that unleashes a metastatic program in melanoma
Source: Nat Commun. 2023 Apr 4;14:1867. doi: 10.1038/s41467-023-36967-2 (PMC10073109; doi:10.1038/s41467-023-36967-2)
Supplement: Supplementary file 4 — Supplementary Data 2 [file 41467_2023_36967_MOESM4_ESM.xlsx]

## Sheet: bed NR2F2-like motifs combined
chr10	100007118	100007319
chr10	100125539	100125740
chr10	100270331	100270532
chr10	101825041	101825242
chr10	102052089	102052290
chr10	102339191	102339392
chr10	102758317	102758518
chr10	103590499	103590700
chr10	103815454	103815655
chr10	105264193	105264394
chr10	105418055	105418256
chr10	105511757	105511958
chr10	106002967	106003168
chr10	106014275	106014476
chr10	106238275	106238476
chr10	106239962	106240163
chr10	108701161	108701362
chr10	11152661	11152862
chr10	112136198	112136399
chr10	112147967	112148168
chr10	11220785	11220986
chr10	112499789	112499990
chr10	11252249	11252450
chr10	11252609	11252810
chr10	114484159	114484360
chr10	115750937	115751138
chr10	116160024	116160225
chr10	116249362	116249563
chr10	117664831	117665032
chr10	117975240	117975441
chr10	120924893	120925094
chr10	121398623	121398824
chr10	122220385	122220586
chr10	122443914	122444115
chr10	122610783	122610984
chr10	124104317	124104518
chr10	125979125	125979326
chr10	125979974	125980175
chr10	126745745	126745946
chr10	127905217	127905418
chr10	128352685	128352886
chr10	129573143	129573344
chr10	133487595	133487796
chr10	133584029	133584230
chr10	133620407	133620608
chr10	13483562	13483763
chr10	135186484	135186685
chr10	13957775	13957976
chr10	14523932	14524133
chr10	16819752	16819953
chr10	21653461	21653662
chr10	21814755	21814956
chr10	21961083	21961284
chr10	22605259	22605460
chr10	22904985	22905186
chr10	23405808	23406009
chr10	25406861	25407062
chr10	29186729	29186930
chr10	29264919	29265120
chr10	29416555	29416756
chr10	29439041	29439242
chr10	29538023	29538224
chr10	29538611	29538812
chr10	29543685	29543886
chr10	29607519	29607720
chr10	29633245	29633446
chr10	29948007	29948208
chr10	3088099	3088300
chr10	31996741	31996942
chr10	32393762	32393963
chr10	33281893	33282094
chr10	33434925	33435126
chr10	3558649	3558850
chr10	36823663	36823864
chr10	4060110	4060311
chr10	42529507	42529708
chr10	43913617	43913818
chr10	43916421	43916622
chr10	43951101	43951302
chr10	45402423	45402624
chr10	45966105	45966306
chr10	47606177	47606378
chr10	47700078	47700279
chr10	50302811	50303012
chr10	50726659	50726860
chr10	51039564	51039765
chr10	60786200	60786401
chr10	63808835	63809036
chr10	64397333	64397534
chr10	64516251	64516452
chr10	65388509	65388710
chr10	69644213	69644414
chr10	70020915	70021116
chr10	7029404	7029605
chr10	71892601	71892802
chr10	727999	728200
chr10	73360466	73360667
chr10	73628062	73628263
chr10	73930947	73931148
chr10	74020255	74020456
chr10	74038313	74038514
chr10	74247202	74247403
chr10	75503685	75503886
chr10	77054273	77054474
chr10	77189771	77189972
chr10	77190149	77190350
chr10	77199230	77199431
chr10	77199649	77199850
chr10	77200181	77200382
chr10	77410471	77410672
chr10	77810961	77811162
chr10	79608955	79609156
chr10	80016102	80016303
chr10	80724929	80725130
chr10	80729607	80729808
chr10	80844113	80844314
chr10	81163401	81163602
chr10	81173100	81173301
chr10	81204261	81204462
chr10	81870871	81871072
chr10	81905257	81905458
chr10	82224363	82224564
chr10	82231609	82231810
chr10	82258619	82258820
chr10	82259701	82259902
chr10	82425740	82425941
chr10	82446719	82446920
chr10	83626470	83626671
chr10	84157535	84157736
chr10	85668699	85668900
chr10	89306083	89306284
chr10	90552563	90552764
chr10	92782781	92782982
chr10	93334797	93334998
chr10	94167595	94167796
chr10	94831544	94831745
chr10	95462333	95462534
chr10	96059339	96059540
chr10	98917403	98917604
chr10	99540793	99540994
chr11	100502153	100502354
chr11	102057668	102057869
chr11	102217548	102217749
chr11	10329307	10329508
chr11	103552696	103552897
chr11	10525393	10525594
chr11	105893215	105893416
chr11	106332677	106332878
chr11	106353741	106353942
chr11	106911510	106911711
chr11	10817885	10818086
chr11	108638887	108639088
chr11	109900993	109901194
chr11	110208475	110208676
chr11	110226603	110226804
chr11	110234007	110234208
chr11	110765027	110765228
chr11	111320818	111321019
chr11	111565651	111565852
chr11	112715255	112715456
chr11	112757155	112757356
chr11	113034053	113034254
chr11	114271299	114271500
chr11	115182245	115182446
chr11	115432039	115432240
chr11	115452141	115452342
chr11	115487721	115487922
chr11	115493773	115493974
chr11	115578309	115578510
chr11	115801939	115802140
chr11	116183789	116183990
chr11	116299166	116299367
chr11	116343406	116343607
chr11	116724515	116724716
chr11	116860917	116861118
chr11	116890306	116890507
chr11	116967335	116967536
chr11	116969407	116969608
chr11	11764715	11764916
chr11	117712884	117713085
chr11	117964060	117964261
chr11	118077321	118077522
chr11	118442959	118443160
chr11	118488741	118488942
chr11	118628446	118628647
chr11	118785205	118785406
chr11	118868785	118868986
chr11	119186477	119186678
chr11	119191117	119191318
chr11	11980069	11980270
chr11	12040993	12041194
chr11	120581237	120581438
chr11	121383712	121383913
chr11	121592747	121592948
chr11	12185626	12185827
chr11	122012640	122012841
chr11	122727389	122727590
chr11	124953033	124953234
chr11	125046274	125046475
chr11	125053638	125053839
chr11	125084747	125084948
chr11	125094171	125094372
chr11	125203327	125203528
chr11	125205099	125205300
chr11	125218201	125218402
chr11	126229455	126229656
chr11	126243403	126243604
chr11	126291229	126291430
chr11	126300623	126300824
chr11	126472100	126472301
chr11	126573453	126573654
chr11	12659292	12659493
chr11	12663664	12663865
chr11	126739933	126740134
chr11	12823658	12823859
chr11	12824083	12824284
chr11	12826137	12826338
chr11	128402680	128402881
chr11	128585800	128586001
chr11	129071710	129071911
chr11	129154723	129154924
chr11	130642535	130642736
chr11	130716421	130716622
chr11	131630425	131630626
chr11	131934957	131935158
chr11	131952327	131952528
chr11	13897311	13897512
chr11	15139466	15139667
chr11	15710043	15710244
chr11	15745733	15745934
chr11	15764521	15764722
chr11	15865435	15865636
chr11	16833849	16834050
chr11	17003317	17003518
chr11	1727049	1727250
chr11	1804266	1804467
chr11	18143119	18143320
chr11	18255070	18255271
chr11	1848559	1848760
chr11	18502455	18502656
chr11	19222005	19222206
chr11	1975770	1975971
chr11	29328119	29328320
chr11	30448306	30448507
chr11	30501581	30501782
chr11	30607849	30608050
chr11	30967728	30967929
chr11	33692249	33692450
chr11	34073252	34073453
chr11	34288335	34288536
chr11	34290506	34290707
chr11	34368146	34368347
chr11	34380611	34380812
chr11	34484091	34484292
chr11	34619493	34619694
chr11	35187855	35188056
chr11	35188279	35188480
chr11	36013346	36013547
chr11	36442373	36442574
chr11	374205	374406
chr11	4004133	4004334
chr11	43579715	43579916
chr11	43991133	43991334
chr11	448291	448492
chr11	44883832	44884033
chr11	470019	470220
chr11	47376767	47376968
chr11	47789937	47790138
chr11	48012051	48012252
chr11	48016923	48017124
chr11	48055617	48055818
chr11	48115410	48115611
chr11	48329354	48329555
chr11	56270622	56270823
chr11	58342853	58343054
chr11	58947794	58947995
chr11	59333627	59333828
chr11	59456584	59456785
chr11	59474415	59474616
chr11	59523321	59523522
chr11	59534827	59535028
chr11	59536729	59536930
chr11	61018952	61019153
chr11	61065306	61065507
chr11	61137049	61137250
chr11	61517196	61517397
chr11	61658433	61658634
chr11	61893619	61893820
chr11	6215365	6215566
chr11	62649171	62649372
chr11	62657399	62657600
chr11	63815693	63815894
chr11	64027166	64027367
chr11	64073502	64073703
chr11	6411400	6411601
chr11	642671	642872
chr11	6436115	6436316
chr11	65184599	65184800
chr11	65188705	65188906
chr11	65189935	65190136
chr11	65197577	65197778
chr11	65266415	65266616
chr11	65274409	65274610
chr11	65405939	65406140
chr11	65582177	65582378
chr11	65670705	65670906
chr11	6594558	6594759
chr11	6598281	6598482
chr11	66206247	66206448
chr11	6656774	6656975
chr11	68227089	68227290
chr11	68227462	68227663
chr11	68585029	68585230
chr11	68843041	68843242
chr11	69064803	69065004
chr11	69066063	69066264
chr11	69264079	69264280
chr11	69369722	69369923
chr11	70021459	70021660
chr11	711070	711271
chr11	71639426	71639627
chr11	72168598	72168799
chr11	72666701	72666902
chr11	72999833	73000034
chr11	73025327	73025528
chr11	73088155	73088356
chr11	73323423	73323624
chr11	73846307	73846508
chr11	74303469	74303670
chr11	74742395	74742596
chr11	75051727	75051928
chr11	75239439	75239640
chr11	75259629	75259830
chr11	75589822	75590023
chr11	75919856	75920057
chr11	7597413	7597614
chr11	7621851	7622052
chr11	76797467	76797668
chr11	77416635	77416836
chr11	77706005	77706206
chr11	78042930	78043131
chr11	78113831	78114032
chr11	78306583	78306784
chr11	78306855	78307056
chr11	78517357	78517558
chr11	78792826	78793027
chr11	82508255	82508456
chr11	843999	844200
chr11	85520147	85520348
chr11	85780342	85780543
chr11	86222815	86223016
chr11	86304019	86304220
chr11	86452099	86452300
chr11	8710386	8710587
chr11	8721545	8721746
chr11	8830642	8830843
chr11	8834095	8834296
chr11	8836485	8836686
chr11	88901612	88901813
chr11	9335923	9336124
chr11	94397529	94397730
chr11	94527737	94527938
chr11	94618361	94618562
chr11	94659919	94660120
chr11	95029801	95030002
chr11	952647	952848
chr11	95319489	95319690
chr11	95430827	95431028
chr11	95889227	95889428
chr11	9787137	9787338
chr12	101445942	101446143
chr12	101582159	101582360
chr12	102107089	102107290
chr12	103707902	103708103
chr12	104194154	104194355
chr12	104196219	104196420
chr12	104714065	104714266
chr12	104872117	104872318
chr12	104887584	104887785
chr12	104887969	104888170
chr12	104892169	104892370
chr12	104928309	104928510
chr12	104993425	104993626
chr12	105063363	105063564
chr12	105182665	105182866
chr12	106187399	106187600
chr12	107151385	107151586
chr12	107347268	107347469
chr12	108176214	108176415
chr12	109220366	109220567
chr12	109234621	109234822
chr12	109248533	109248734
chr12	110511491	110511692
chr12	110512001	110512202
chr12	110547127	110547328
chr12	110573457	110573658
chr12	110637430	110637631
chr12	111847781	111847982
chr12	111849931	111850132
chr12	112212471	112212672
chr12	113015917	113016118
chr12	113478740	113478941
chr12	113659541	113659742
chr12	114758037	114758238
chr12	115063143	115063344
chr12	115237523	115237724
chr12	115371361	115371562
chr12	115376699	115376900
chr12	115391863	115392064
chr12	115473447	115473648
chr12	115541901	115542102
chr12	115813839	115814040
chr12	116056883	116057084
chr12	116740021	116740222
chr12	116784109	116784310
chr12	117132977	117133178
chr12	117141117	117141318
chr12	118490291	118490492
chr12	118810961	118811162
chr12	119318623	119318824
chr12	12014343	12014544
chr12	120658876	120659077
chr12	120680205	120680406
chr12	120796651	120796852
chr12	12163863	12164064
chr12	121653159	121653360
chr12	122234989	122235190
chr12	122908032	122908233
chr12	123429340	123429541
chr12	123754042	123754243
chr12	123754891	123755092
chr12	123994039	123994240
chr12	124997262	124997463
chr12	124997635	124997836
chr12	125230579	125230780
chr12	125322789	125322990
chr12	125425598	125425799
chr12	12937849	12938050
chr12	13052982	13053183
chr12	13075156	13075357
chr12	131410124	131410325
chr12	131706539	131706740
chr12	131752467	131752668
chr12	131830719	131830920
chr12	131850967	131851168
chr12	132106630	132106831
chr12	132413917	132414118
chr12	132569473	132569674
chr12	13281390	13281591
chr12	132939998	132940199
chr12	13394957	13395158
chr12	13724107	13724308
chr12	1426185	1426386
chr12	14391791	14391992
chr12	14414091	14414292
chr12	15003963	15004164
chr12	15066283	15066484
chr12	15782185	15782386
chr12	1700824	1701025
chr12	1869996	1870197
chr12	1920914	1921115
chr12	1922151	1922352
chr12	19413483	19413684
chr12	21663837	21664038
chr12	22167599	22167800
chr12	22254629	22254830
chr12	22415309	22415510
chr12	22474598	22474799
chr12	23793685	23793886
chr12	24104155	24104356
chr12	24173561	24173762
chr12	24198845	24199046
chr12	24376444	24376645
chr12	25876381	25876582
chr12	26163298	26163499
chr12	26453357	26453558
chr12	26471611	26471812
chr12	27071957	27072158
chr12	27072222	27072423
chr12	27082358	27082559
chr12	27996747	27996948
chr12	2921499	2921700
chr12	29313489	29313690
chr12	29896810	29897011
chr12	31926325	31926526
chr12	3234877	3235078
chr12	3238564	3238765
chr12	3709320	3709521
chr12	46384644	46384845
chr12	46774772	46774973
chr12	46798511	46798712
chr12	4688953	4689154
chr12	48275567	48275768
chr12	51419633	51419834
chr12	51419911	51420112
chr12	5205537	5205738
chr12	54019044	54019245
chr12	54378691	54378892
chr12	54753032	54753233
chr12	54987107	54987308
chr12	56111991	56112192
chr12	56117431	56117632
chr12	56117857	56118058
chr12	56121713	56121914
chr12	56122903	56123104
chr12	56139625	56139826
chr12	56364589	56364790
chr12	57103869	57104070
chr12	57505849	57506050
chr12	57914163	57914364
chr12	57916012	57916213
chr12	5991917	5992118
chr12	6158157	6158358
chr12	63096609	63096810
chr12	63328939	63329140
chr12	64312194	64312395
chr12	64334491	64334692
chr12	647988	648189
chr12	65018993	65019194
chr12	65019209	65019410
chr12	65153337	65153538
chr12	65340271	65340472
chr12	65904535	65904736
chr12	66050365	66050566
chr12	66218009	66218210
chr12	66285595	66285796
chr12	66331607	66331808
chr12	66355059	66355260
chr12	6642844	6643045
chr12	66460052	66460253
chr12	67218165	67218366
chr12	67662948	67663149
chr12	67824640	67824841
chr12	69202531	69202732
chr12	70637075	70637276
chr12	71013335	71013536
chr12	71748668	71748869
chr12	75723911	75724112
chr12	75955658	75955859
chr12	76004681	76004882
chr12	76017551	76017752
chr12	76147651	76147852
chr12	76286767	76286968
chr12	76334422	76334623
chr12	76351610	76351811
chr12	76421232	76421433
chr12	76566620	76566821
chr12	76666158	76666359
chr12	80238465	80238666
chr12	803928	804129
chr12	88346700	88346901
chr12	89040047	89040248
chr12	89748005	89748206
chr12	89784693	89784894
chr12	89947583	89947784
chr12	90214233	90214434
chr12	904004	904205
chr12	9102439	9102640
chr12	92530317	92530518
chr12	92682484	92682685
chr12	9268537	9268738
chr12	92757444	92757645
chr12	92899859	92900060
chr12	93148037	93148238
chr12	93615865	93616066
chr12	93730211	93730412
chr12	94157478	94157679
chr12	94170890	94171091
chr12	94179123	94179324
chr12	94212549	94212750
chr12	94407897	94408098
chr12	9460818	9461019
chr12	95467006	95467207
chr12	96769500	96769701
chr12	96827861	96828062
chr12	9800849	9801050
chr12	98456305	98456506
chr12	98897546	98897747
chr12	98897914	98898115
chr12	99849061	99849262
chr13	101045072	101045273
chr13	109568133	109568334
chr13	110492527	110492728
chr13	111567843	111568044
chr13	113344021	113344222
chr13	113377303	113377504
chr13	113487499	113487700
chr13	113677197	113677398
chr13	114035429	114035630
chr13	114428782	114428983
chr13	114803944	114804145
chr13	114830119	114830320
chr13	115046847	115047048
chr13	20994044	20994245
chr13	21127633	21127834
chr13	21456617	21456818
chr13	21457031	21457232
chr13	24044989	24045190
chr13	26413539	26413740
chr13	27562571	27562772
chr13	28029779	28029980
chr13	28100835	28101036
chr13	30082781	30082982
chr13	30277213	30277414
chr13	30307427	30307628
chr13	30890564	30890765
chr13	30893942	30894143
chr13	33835957	33836158
chr13	34185138	34185339
chr13	36288749	36288950
chr13	37518944	37519145
chr13	37573394	37573595
chr13	39395841	39396042
chr13	40976663	40976864
chr13	41137147	41137348
chr13	43450341	43450542
chr13	45338399	45338600
chr13	45491713	45491914
chr13	46453863	46454064
chr13	46683662	46683863
chr13	47182195	47182396
chr13	47213699	47213900
chr13	47265635	47265836
chr13	48685153	48685354
chr13	49159661	49159862
chr13	49208351	49208552
chr13	49323934	49324135
chr13	49657711	49657912
chr13	50120049	50120250
chr13	50985572	50985773
chr13	51024248	51024449
chr13	51891121	51891322
chr13	52302151	52302352
chr13	52945843	52946044
chr13	53383496	53383697
chr13	73797571	73797772
chr13	74709569	74709770
chr13	75370321	75370522
chr13	75947636	75947837
chr13	80242616	80242817
chr13	80915245	80915446
chr13	95132079	95132280
chr13	95923577	95923778
chr13	96038071	96038272
chr13	96186027	96186228
chr13	98019458	98019659
chr13	99173215	99173416
chr14	103943015	103943216
chr14	105132449	105132650
chr14	21093860	21094061
chr14	21317197	21317398
chr14	21572345	21572546
chr14	22856392	22856593
chr14	23025346	23025547
chr14	23234519	23234720
chr14	23235987	23236188
chr14	23316958	23317159
chr14	23318175	23318376
chr14	23318492	23318693
chr14	23547883	23548084
chr14	23623743	23623944
chr14	24300925	24301126
chr14	30185553	30185754
chr14	32407065	32407266
chr14	32571596	32571797
chr14	34599359	34599560
chr14	35834853	35835054
chr14	50527933	50528134
chr14	50823946	50824147
chr14	51974825	51975026
chr14	52042739	52042940
chr14	52076769	52076970
chr14	52116563	52116764
chr14	52117495	52117696
chr14	52585851	52586052
chr14	53258833	53259034
chr14	53317346	53317547
chr14	53773783	53773984
chr14	55120893	55121094
chr14	55615235	55615436
chr14	56188143	56188344
chr14	57147629	57147830
chr14	59073837	59074038
chr14	59734721	59734922
chr14	59951367	59951568
chr14	62003490	62003691
chr14	62065847	62066048
chr14	62273527	62273728
chr14	64699315	64699516
chr14	65150092	65150293
chr14	65696740	65696941
chr14	66504910	66505111
chr14	67514499	67514700
chr14	68228915	68229116
chr14	68287289	68287490
chr14	68785322	68785523
chr14	69043395	69043596
chr14	69043643	69043844
chr14	69251936	69252137
chr14	69444617	69444818
chr14	70077692	70077893
chr14	70155081	70155282
chr14	70826465	70826666
chr14	71518927	71519128
chr14	71597429	71597630
chr14	71695428	71695629
chr14	71913657	71913858
chr14	74300269	74300470
chr14	75614217	75614418
chr14	75643238	75643439
chr14	75683249	75683450
chr14	77186722	77186923
chr14	77428153	77428354
chr14	77542757	77542958
chr14	78174319	78174520
chr14	78266579	78266780
chr14	78305271	78305472
chr14	79663947	79664148
chr14	82232987	82233188
chr14	82233777	82233978
chr14	82447395	82447596
chr14	90867591	90867792
chr14	91580459	91580660
chr14	91844355	91844556
chr14	93474862	93475063
chr14	93475952	93476153
chr14	93498880	93499081
chr14	93511545	93511746
chr14	93512439	93512640
chr14	93525843	93526044
chr14	93539832	93540033
chr14	93553135	93553336
chr14	93822621	93822822
chr14	94425870	94426071
chr14	95065493	95065694
chr14	95066068	95066269
chr14	95826759	95826960
chr14	96588955	96589156
chr14	96643313	96643514
chr14	97791009	97791210
chr14	99380641	99380842
chr15	100142363	100142564
chr15	100527070	100527271
chr15	100654835	100655036
chr15	100671981	100672182
chr15	100764825	100765026
chr15	101343882	101344083
chr15	101609465	101609666
chr15	101611287	101611488
chr15	101631859	101632060
chr15	102520909	102521110
chr15	23823669	23823870
chr15	25672757	25672958
chr15	26683335	26683536
chr15	28377734	28377935
chr15	31122672	31122873
chr15	31215001	31215202
chr15	31394101	31394302
chr15	31572440	31572641
chr15	31584989	31585190
chr15	33329443	33329644
chr15	33418391	33418592
chr15	35014070	35014271
chr15	35998151	35998352
chr15	35998477	35998678
chr15	37350329	37350530
chr15	37350629	37350830
chr15	37351832	37352033
chr15	38423003	38423204
chr15	38479823	38480024
chr15	38490387	38490588
chr15	38543769	38543970
chr15	40390701	40390902
chr15	40390954	40391155
chr15	42684787	42684988
chr15	42696831	42697032
chr15	44203637	44203838
chr15	48298325	48298526
chr15	52709871	52710072
chr15	57179737	57179938
chr15	58624115	58624316
chr15	58746579	58746780
chr15	59063046	59063247
chr15	60663427	60663628
chr15	60683300	60683501
chr15	63178855	63179056
chr15	63220770	63220971
chr15	63635298	63635499
chr15	63640557	63640758
chr15	64189020	64189221
chr15	64414743	64414944
chr15	65148986	65149187
chr15	65403144	65403345
chr15	65597322	65597523
chr15	66942690	66942891
chr15	66942928	66943129
chr15	66993475	66993676
chr15	67383641	67383842
chr15	67401953	67402154
chr15	69290765	69290966
chr15	70044055	70044256
chr15	70073368	70073569
chr15	70452714	70452915
chr15	70511462	70511663
chr15	70526985	70527186
chr15	70538323	70538524
chr15	70752786	70752987
chr15	70785241	70785442
chr15	71092453	71092654
chr15	71407555	71407756
chr15	72475169	72475370
chr15	72520995	72521196
chr15	72523633	72523834
chr15	74243659	74243860
chr15	75328752	75328953
chr15	75474903	75475104
chr15	76575529	76575730
chr15	77337921	77338122
chr15	77830576	77830777
chr15	78357718	78357919
chr15	78497403	78497604
chr15	78565221	78565422
chr15	79296723	79296924
chr15	80752151	80752352
chr15	80766490	80766691
chr15	81307895	81308096
chr15	81388200	81388401
chr15	81546903	81547104
chr15	83679833	83680034
chr15	83746755	83746956
chr15	85523563	85523764
chr15	85642423	85642624
chr15	86707619	86707820
chr15	87460458	87460659
chr15	89192112	89192313
chr15	89475465	89475666
chr15	89545727	89545928
chr15	90399313	90399514
chr15	94508937	94509138
chr15	94570379	94570580
chr15	94585849	94586050
chr15	96386562	96386763
chr15	96389236	96389437
chr15	96808271	96808472
chr15	96816990	96817191
chr15	96828704	96828905
chr15	98272186	98272387
chr15	98543855	98544056
chr15	98607143	98607344
chr15	98675345	98675546
chr15	98775205	98775406
chr15	99319958	99320159
chr15	99320247	99320448
chr15	99331533	99331734
chr16	10832241	10832442
chr16	11367959	11368160
chr16	11443475	11443676
chr16	11726555	11726756
chr16	118451	118652
chr16	12186410	12186611
chr16	12897442	12897643
chr16	14356888	14357089
chr16	1470737	1470938
chr16	1521887	1522088
chr16	1542959	1543160
chr16	15727197	15727398
chr16	1701468	1701669
chr16	17107478	17107679
chr16	17399624	17399825
chr16	17452777	17452978
chr16	17491009	17491210
chr16	17491433	17491634
chr16	17499415	17499616
chr16	1771885	1772086
chr16	18138397	18138598
chr16	19079000	19079201
chr16	19756654	19756855
chr16	19756954	19757155
chr16	19765339	19765540
chr16	19787057	19787258
chr16	2034139	2034340
chr16	20397622	20397823
chr16	21522983	21523184
chr16	21523926	21524127
chr16	21638280	21638481
chr16	2255171	2255372
chr16	22626037	22626238
chr16	22872519	22872720
chr16	23516207	23516408
chr16	24783741	24783942
chr16	25163415	25163616
chr16	25830638	25830839
chr16	27703038	27703239
chr16	27729935	27730136
chr16	27772013	27772214
chr16	28874580	28874781
chr16	29277949	29278150
chr16	29296489	29296690
chr16	29302200	29302401
chr16	29617209	29617410
chr16	30546151	30546352
chr16	30569571	30569772
chr16	30597418	30597619
chr16	31063542	31063743
chr16	31117089	31117290
chr16	31366173	31366374
chr16	31407085	31407286
chr16	32474110	32474311
chr16	377369	377570
chr16	436933	437134
chr16	4511674	4511875
chr16	46388923	46389124
chr16	46419437	46419638
chr16	4642275	4642476
chr16	48306848	48307049
chr16	49134368	49134569
chr16	49604065	49604266
chr16	4965449	4965650
chr16	51572955	51573156
chr16	51588029	51588230
chr16	51611549	51611750
chr16	51853855	51854056
chr16	53133371	53133572
chr16	53164250	53164451
chr16	54423899	54424100
chr16	54754309	54754510
chr16	55359129	55359330
chr16	55359665	55359866
chr16	55514330	55514531
chr16	55533916	55534117
chr16	55536901	55537102
chr16	56857445	56857646
chr16	57095433	57095634
chr16	57294494	57294695
chr16	57668183	57668384
chr16	58034619	58034820
chr16	58473811	58474012
chr16	58477719	58477920
chr16	66556016	66556217
chr16	66908700	66908901
chr16	68794657	68794858
chr16	68816622	68816823
chr16	68820648	68820849
chr16	69051531	69051732
chr16	69432228	69432429
chr16	69757825	69758026
chr16	69760721	69760922
chr16	70491462	70491663
chr16	70775169	70775370
chr16	72076359	72076560
chr16	72911549	72911750
chr16	73034007	73034208
chr16	73082349	73082550
chr16	73175967	73176168
chr16	73186729	73186930
chr16	73206635	73206836
chr16	73207411	73207612
chr16	74900151	74900352
chr16	75279084	75279285
chr16	75589285	75589486
chr16	78339586	78339787
chr16	78642371	78642572
chr16	79024305	79024506
chr16	79414910	79415111
chr16	79635548	79635749
chr16	79685493	79685694
chr16	80267012	80267213
chr16	80267451	80267652
chr16	80870791	80870992
chr16	8091341	8091542
chr16	8160723	8160924
chr16	84150831	84151032
chr16	84571525	84571726
chr16	85148625	85148826
chr16	85325301	85325502
chr16	85343503	85343704
chr16	85597255	85597456
chr16	85746381	85746582
chr16	85750593	85750794
chr16	86176549	86176750
chr16	86554531	86554732
chr16	86968458	86968659
chr16	87166351	87166552
chr16	87491471	87491672
chr16	87615509	87615710
chr16	87775535	87775736
chr16	87868382	87868583
chr16	87887167	87887368
chr16	87887761	87887962
chr16	87895367	87895568
chr16	88459423	88459624
chr16	89555919	89556120
chr16	89981939	89982140
chr16	89984343	89984544
chr17	10053475	10053676
chr17	10221549	10221750
chr17	11757379	11757580
chr17	1272511	1272712
chr17	15251545	15251746
chr17	15286748	15286949
chr17	16189269	16189470
chr17	1620799	1621000
chr17	17109811	17110012
chr17	17377652	17377853
chr17	17579606	17579807
chr17	17580993	17581194
chr17	17617188	17617389
chr17	17628014	17628215
chr17	17804630	17804831
chr17	18265919	18266120
chr17	19015224	19015425
chr17	19352301	19352502
chr17	19552199	19552400
chr17	1957282	1957483
chr17	19605527	19605728
chr17	19873820	19874021
chr17	20107263	20107464
chr17	20945474	20945675
chr17	21431247	21431448
chr17	22261487	22261688
chr17	25659762	25659963
chr17	26075211	26075412
chr17	26278064	26278265
chr17	26278963	26279164
chr17	26305463	26305664
chr17	26309769	26309970
chr17	26481779	26481980
chr17	27045217	27045418
chr17	27072380	27072581
chr17	27225276	27225477
chr17	27503497	27503698
chr17	27899904	27900105
chr17	27911449	27911650
chr17	29398343	29398544
chr17	29480609	29480810
chr17	29596785	29596986
chr17	29876435	29876636
chr17	30051248	30051449
chr17	31113685	31113886
chr17	31122263	31122464
chr17	31247109	31247310
chr17	31339595	31339796
chr17	33153523	33153724
chr17	33570022	33570223
chr17	33571633	33571834
chr17	35135686	35135887
chr17	35451634	35451835
chr17	35487903	35488104
chr17	36043662	36043863
chr17	36590726	36590927
chr17	36811975	36812176
chr17	37027759	37027960
chr17	37159688	37159889
chr17	3738928	3739129
chr17	38008879	38009080
chr17	38257223	38257424
chr17	38267792	38267993
chr17	38279733	38279934
chr17	38295736	38295937
chr17	38503669	38503870
chr17	39382211	39382412
chr17	39560335	39560536
chr17	39584888	39585089
chr17	40672087	40672288
chr17	40687345	40687546
chr17	40687982	40688183
chr17	41162971	41163172
chr17	41171737	41171938
chr17	41173171	41173372
chr17	41512347	41512548
chr17	41534326	41534527
chr17	41603343	41603544
chr17	41608249	41608450
chr17	41656065	41656266
chr17	41754061	41754262
chr17	42092199	42092400
chr17	42580909	42581110
chr17	43370913	43371114
chr17	4396571	4396772
chr17	44019680	44019881
chr17	44198609	44198810
chr17	45335127	45335328
chr17	45335461	45335662
chr17	45343469	45343670
chr17	45357871	45358072
chr17	45372189	45372390
chr17	45372895	45373096
chr17	45973301	45973502
chr17	46068926	46069127
chr17	463335	463536
chr17	46869853	46870054
chr17	4690945	4691146
chr17	4691203	4691404
chr17	47517224	47517425
chr17	47592611	47592812
chr17	48503165	48503366
chr17	4852878	4853079
chr17	49021951	49022152
chr17	49230813	49231014
chr17	49605015	49605216
chr17	53665052	53665253
chr17	53687259	53687460
chr17	54864486	54864687
chr17	55408913	55409114
chr17	55484205	55484406
chr17	55485191	55485392
chr17	55518181	55518382
chr17	55536645	55536846
chr17	55615243	55615444
chr17	55775761	55775962
chr17	56004605	56004806
chr17	56026484	56026685
chr17	56655154	56655355
chr17	56736391	56736592
chr17	5729093	5729294
chr17	57635483	57635684
chr17	57741641	57741842
chr17	57920301	57920502
chr17	57922260	57922461
chr17	58559187	58559388
chr17	58680955	58681156
chr17	59085485	59085686
chr17	59273622	59273823
chr17	59287003	59287204
chr17	59328371	59328572
chr17	59329666	59329867
chr17	59354352	59354553
chr17	59398755	59398956
chr17	59401893	59402094
chr17	59563909	59564110
chr17	59877189	59877390
chr17	60065093	60065294
chr17	60987725	60987926
chr17	61268845	61269046
chr17	61371511	61371712
chr17	61758999	61759200
chr17	61920505	61920706
chr17	62262995	62263196
chr17	62280183	62280384
chr17	62342352	62342553
chr17	62550430	62550631
chr17	62965445	62965646
chr17	6325325	6325526
chr17	63262087	63262288
chr17	6374077	6374278
chr17	6478594	6478795
chr17	6572483	6572684
chr17	65899121	65899322
chr17	66015955	66016156
chr17	66377245	66377446
chr17	66379587	66379788
chr17	66470480	66470681
chr17	66488043	66488244
chr17	66520111	66520312
chr17	66691377	66691578
chr17	66755605	66755806
chr17	66770963	66771164
chr17	66789175	66789376
chr17	66790095	66790296
chr17	66790546	66790747
chr17	6746313	6746514
chr17	67866347	67866548
chr17	68055291	68055492
chr17	69960841	69961042
chr17	70489249	70489450
chr17	70572526	70572727
chr17	70575091	70575292
chr17	70599497	70599698
chr17	70600111	70600312
chr17	70652635	70652836
chr17	70662405	70662606
chr17	70880145	70880346
chr17	70973424	70973625
chr17	71269007	71269208
chr17	71756105	71756306
chr17	74025813	74026014
chr17	74264456	74264657
chr17	74378395	74378596
chr17	74525953	74526154
chr17	74526457	74526658
chr17	74563975	74564176
chr17	74565945	74566146
chr17	74571871	74572072
chr17	74723199	74723400
chr17	7482450	7482651
chr17	75319239	75319440
chr17	75320091	75320292
chr17	75421161	75421362
chr17	75437607	75437808
chr17	75451915	75452116
chr17	75871168	75871369
chr17	76123378	76123579
chr17	76361715	76361916
chr17	7740018	7740219
chr17	77805771	77805972
chr17	7792467	7792668
chr17	77965925	77966126
chr17	78129607	78129808
chr17	78134385	78134586
chr17	78647267	78647468
chr17	786611	786812
chr17	786971	787172
chr17	78763395	78763596
chr17	78765839	78766040
chr17	79071749	79071950
chr17	79359135	79359336
chr17	79481643	79481844
chr17	79680275	79680476
chr17	79884555	79884756
chr17	80023749	80023950
chr17	80175043	80175244
chr17	80225620	80225821
chr17	80696215	80696416
chr17	80709120	80709321
chr17	8198997	8199198
chr17	8323786	8323987
chr17	8351659	8351860
chr17	8584345	8584546
chr17	8761341	8761542
chr17	9072658	9072859
chr17	943429	943630
chr17	9957115	9957316
chr18	108159	108360
chr18	10926089	10926290
chr18	10926967	10927168
chr18	11005639	11005840
chr18	11366487	11366688
chr18	11374980	11375181
chr18	11471053	11471254
chr18	11947225	11947426
chr18	12461007	12461208
chr18	12645865	12646066
chr18	13710483	13710684
chr18	14962092	14962293
chr18	18519213	18519414
chr18	20353431	20353632
chr18	20651395	20651596
chr18	21163394	21163595
chr18	22043445	22043646
chr18	23258319	23258520
chr18	30487677	30487878
chr18	30488212	30488413
chr18	3061934	3062135
chr18	30812030	30812231
chr18	3247655	3247856
chr18	3261737	3261938
chr18	33640793	33640994
chr18	33762001	33762202
chr18	33792559	33792760
chr18	34974213	34974414
chr18	3665907	3666108
chr18	4248717	4248918
chr18	42636593	42636794
chr18	44135221	44135422
chr18	45439281	45439482
chr18	47112277	47112478
chr18	47339516	47339717
chr18	48380399	48380600
chr18	48738115	48738316
chr18	48839231	48839432
chr18	49052387	49052588
chr18	5057886	5058087
chr18	51750203	51750404
chr18	53856246	53856447
chr18	54318749	54318950
chr18	54436499	54436700
chr18	5512357	5512558
chr18	55578165	55578366
chr18	55692998	55693199
chr18	55885699	55885900
chr18	55983039	55983240
chr18	56457195	56457396
chr18	56567483	56567684
chr18	56658800	56659001
chr18	56697345	56697546
chr18	5970079	5970280
chr18	60085717	60085918
chr18	60193967	60194168
chr18	6781442	6781643
chr18	67963678	67963879
chr18	68089433	68089634
chr18	72209023	72209224
chr18	72935731	72935932
chr18	74726241	74726442
chr18	77020653	77020854
chr18	9495018	9495219
chr18	9653468	9653669
chr19	10197215	10197416
chr19	10338426	10338627
chr19	10381531	10381732
chr19	1068143	1068344
chr19	11314583	11314784
chr19	11315650	11315851
chr19	11455225	11455426
chr19	11689183	11689384
chr19	1173623	1173824
chr19	1205258	1205459
chr19	12899487	12899688
chr19	12903529	12903730
chr19	13162481	13162682
chr19	13171439	13171640
chr19	1383652	1383853
chr19	13957557	13957758
chr19	13993321	13993522
chr19	14250829	14251030
chr19	14629518	14629719
chr19	14630791	14630992
chr19	14754841	14755042
chr19	1605285	1605486
chr19	16568497	16568698
chr19	16987779	16987980
chr19	17945841	17946042
chr19	18303717	18303918
chr19	18334955	18335156
chr19	18721471	18721672
chr19	18788858	18789059
chr19	1905706	1905907
chr19	19690395	19690596
chr19	2168315	2168516
chr19	2169077	2169278
chr19	2381233	2381434
chr19	245751	245952
chr19	2546644	2546845
chr19	2549691	2549892
chr19	2695483	2695684
chr19	27732061	27732262
chr19	2783373	2783574
chr19	28453253	28453454
chr19	29185915	29186116
chr19	2950515	2950716
chr19	2974457	2974658
chr19	30362164	30362365
chr19	32715571	32715772
chr19	34286701	34286902
chr19	34370961	34371162
chr19	34664259	34664460
chr19	34923737	34923938
chr19	35606146	35606347
chr19	3570572	3570773
chr19	35808451	35808652
chr19	35809933	35810134
chr19	35879693	35879894
chr19	35880391	35880592
chr19	35886793	35886994
chr19	3608815	3609016
chr19	36380397	36380598
chr19	36486043	36486244
chr19	37064049	37064250
chr19	38553661	38553862
chr19	38686992	38687193
chr19	38806322	38806523
chr19	39184410	39184611
chr19	39341791	39341992
chr19	39561591	39561792
chr19	4067012	4067213
chr19	41256055	41256256
chr19	41732075	41732276
chr19	41805714	41805915
chr19	42536712	42536913
chr19	43057603	43057804
chr19	43790334	43790535
chr19	4402481	4402682
chr19	44269619	44269820
chr19	45256641	45256842
chr19	45316915	45317116
chr19	45393997	45394198
chr19	45428797	45428998
chr19	45447161	45447362
chr19	45449049	45449250
chr19	45639811	45640012
chr19	4575453	4575654
chr19	4584052	4584253
chr19	46012231	46012432
chr19	46220752	46220953
chr19	4649748	4649949
chr19	46572189	46572390
chr19	46706480	46706681
chr19	46954687	46954888
chr19	4723707	4723908
chr19	47363155	47363356
chr19	48857891	48858092
chr19	489251	489452
chr19	49099597	49099798
chr19	49339123	49339324
chr19	49371023	49371224
chr19	49371879	49372080
chr19	49713358	49713559
chr19	50181127	50181328
chr19	50919273	50919474
chr19	51294367	51294568
chr19	51393063	51393264
chr19	51635615	51635816
chr19	54345364	54345565
chr19	54372697	54372898
chr19	54713569	54713770
chr19	55416879	55417080
chr19	55417165	55417366
chr19	56028651	56028852
chr19	56058661	56058862
chr19	56631805	56632006
chr19	56660314	56660515
chr19	59069465	59069666
chr19	5910029	5910230
chr19	611055	611256
chr19	633147	633348
chr19	6509433	6509634
chr19	6738043	6738244
chr19	6790399	6790600
chr19	6802469	6802670
chr19	727195	727396
chr19	8273115	8273316
chr19	8273421	8273622
chr19	8273738	8273939
chr19	8305357	8305558
chr19	8420591	8420792
chr19	8454711	8454912
chr19	8634005	8634206
chr1	10061075	10061276
chr1	10134489	10134690
chr1	1014841	1015042
chr1	10534942	10535143
chr1	108067121	108067322
chr1	108543547	108543748
chr1	1091697	1091898
chr1	109239665	109239866
chr1	109332375	109332576
chr1	109359075	109359276
chr1	109642452	109642653
chr1	109796334	109796535
chr1	109953613	109953814
chr1	110438515	110438716
chr1	110496845	110497046
chr1	110522329	110522530
chr1	110730961	110731162
chr1	110752505	110752706
chr1	110880949	110881150
chr1	111699165	111699366
chr1	111742593	111742794
chr1	111771045	111771246
chr1	11240447	11240648
chr1	113065192	113065393
chr1	113217163	113217364
chr1	113448495	113448696
chr1	114076974	114077175
chr1	114309405	114309606
chr1	114997180	114997381
chr1	115001011	115001212
chr1	115323395	115323596
chr1	115451875	115452076
chr1	115983099	115983300
chr1	116270235	116270436
chr1	116270563	116270764
chr1	116930733	116930934
chr1	116976200	116976401
chr1	117030739	117030940
chr1	117031982	117032183
chr1	117038405	117038606
chr1	117242949	117243150
chr1	117413797	117413998
chr1	117476915	117477116
chr1	117689425	117689626
chr1	117714522	117714723
chr1	117774797	117774998
chr1	117775442	117775643
chr1	117938330	117938531
chr1	118345167	118345368
chr1	118348678	118348879
chr1	118391239	118391440
chr1	119668681	119668882
chr1	119866385	119866586
chr1	12015293	12015494
chr1	120174159	120174360
chr1	120175145	120175346
chr1	120179336	120179537
chr1	120360866	120361067
chr1	120633087	120633288
chr1	12094623	12094824
chr1	121356867	121357068
chr1	121357922	121358123
chr1	12140265	12140466
chr1	121483177	121483378
chr1	12248171	12248372
chr1	12508841	12509042
chr1	12538737	12538938
chr1	12616475	12616676
chr1	12656005	12656206
chr1	12661950	12662151
chr1	13876479	13876680
chr1	14343997	14344198
chr1	14370405	14370606
chr1	144010051	144010252
chr1	144925857	144926058
chr1	144987773	144987974
chr1	145002630	145002831
chr1	145090103	145090304
chr1	145091221	145091422
chr1	145092529	145092730
chr1	146719409	146719610
chr1	147010951	147011152
chr1	147287953	147288154
chr1	149223765	149223966
chr1	149984619	149984820
chr1	150971618	150971819
chr1	151882249	151882450
chr1	151913731	151913932
chr1	152008997	152009198
chr1	153599381	153599582
chr1	153930998	153931199
chr1	154452431	154452632
chr1	154946634	154946835
chr1	15516271	15516472
chr1	15545076	15545277
chr1	15587147	15587348
chr1	15587674	15587875
chr1	155880959	155881160
chr1	156100037	156100238
chr1	156186355	156186556
chr1	156630097	156630298
chr1	158978659	158978860
chr1	158985367	158985568
chr1	159526689	159526890
chr1	15956255	15956456
chr1	159675039	159675240
chr1	159894695	159894896
chr1	161147545	161147746
chr1	161278009	161278210
chr1	161456299	161456500
chr1	161468468	161468669
chr1	16158734	16158935
chr1	161676669	161676870
chr1	162183423	162183624
chr1	163035737	163035938
chr1	165437121	165437322
chr1	1655698	1655899
chr1	165807925	165808126
chr1	165840675	165840876
chr1	166050109	166050310
chr1	166138437	166138638
chr1	166140131	166140332
chr1	16713349	16713550
chr1	167678462	167678663
chr1	167683821	167684022
chr1	168111543	168111744
chr1	169281435	169281636
chr1	17027722	17027923
chr1	170939714	170939915
chr1	171111310	171111511
chr1	172729475	172729676
chr1	173836351	173836552
chr1	173837570	173837771
chr1	17416218	17416419
chr1	174245396	174245597
chr1	178024337	178024538
chr1	178613435	178613636
chr1	178620433	178620634
chr1	17900205	17900406
chr1	179777411	179777612
chr1	180446917	180447118
chr1	182973459	182973660
chr1	183059835	183060036
chr1	183604373	183604574
chr1	183914350	183914551
chr1	183914637	183914838
chr1	183998507	183998708
chr1	184043514	184043715
chr1	184328870	184329071
chr1	184460463	184460664
chr1	184460787	184460988
chr1	184536987	184537188
chr1	184598671	184598872
chr1	185375245	185375446
chr1	185469464	185469665
chr1	185642015	185642216
chr1	185759627	185759828
chr1	186051449	186051650
chr1	187235881	187236082
chr1	18990683	18990884
chr1	190583655	190583856
chr1	192981042	192981243
chr1	193074266	193074467
chr1	193120815	193121016
chr1	196044990	196045191
chr1	19752845	19753046
chr1	19753187	19753388
chr1	198139050	198139251
chr1	198173099	198173300
chr1	198251410	198251611
chr1	19835647	19835848
chr1	19923177	19923378
chr1	19959677	19959878
chr1	200218334	200218535
chr1	200993423	200993624
chr1	201139698	201139899
chr1	20119236	20119437
chr1	20134906	20135107
chr1	201368490	201368691
chr1	201417525	201417726
chr1	201418115	201418316
chr1	201458417	201458618
chr1	201508097	201508298
chr1	201699759	201699960
chr1	2019965	2020166
chr1	202501363	202501564
chr1	203503472	203503673
chr1	203503737	203503938
chr1	203642891	203643092
chr1	203643323	203643524
chr1	204072002	204072203
chr1	204083773	204083974
chr1	204386271	204386472
chr1	204592505	204592706
chr1	204776107	204776308
chr1	206911809	206912010
chr1	206976573	206976774
chr1	207378512	207378713
chr1	207494793	207494994
chr1	208285203	208285404
chr1	208393057	208393258
chr1	210612260	210612461
chr1	211765457	211765658
chr1	211805543	211805744
chr1	211809951	211810152
chr1	211868968	211869169
chr1	211909089	211909290
chr1	212415644	212415845
chr1	21244723	21244924
chr1	212680606	212680807
chr1	213440391	213440592
chr1	213500745	213500946
chr1	213665579	213665780
chr1	215533455	215533656
chr1	21637609	21637810
chr1	21649647	21649848
chr1	217856875	217857076
chr1	218084121	218084322
chr1	218545235	218545436
chr1	219295118	219295319
chr1	219437899	219438100
chr1	219931276	219931477
chr1	219944504	219944705
chr1	219985711	219985912
chr1	220182026	220182227
chr1	220813995	220814196
chr1	220870342	220870543
chr1	221106209	221106410
chr1	22118270	22118471
chr1	221467929	221468130
chr1	221794613	221794814
chr1	221833153	221833354
chr1	221922197	221922398
chr1	221982585	221982786
chr1	222000161	222000362
chr1	222013249	222013450
chr1	222132209	222132410
chr1	222135145	222135346
chr1	222165109	222165310
chr1	222171991	222172192
chr1	222243557	222243758
chr1	222546102	222546303
chr1	222762397	222762598
chr1	222954854	222955055
chr1	223252923	223253124
chr1	224023713	224023914
chr1	224621253	224621454
chr1	224714586	224714787
chr1	224716706	224716907
chr1	224717253	224717454
chr1	224733265	224733466
chr1	224742325	224742526
chr1	224811081	224811282
chr1	224854581	224854782
chr1	224896186	224896387
chr1	224903411	224903612
chr1	224932371	224932572
chr1	224934455	224934656
chr1	224947455	224947656
chr1	225154388	225154589
chr1	225196301	225196502
chr1	225632656	225632857
chr1	225958601	225958802
chr1	226185651	226185852
chr1	226255281	226255482
chr1	226374351	226374552
chr1	226820611	226820812
chr1	226907565	226907766
chr1	226960252	226960453
chr1	226998027	226998228
chr1	227301543	227301744
chr1	227339501	227339702
chr1	227400153	227400354
chr1	22778152	22778353
chr1	227793745	227793946
chr1	22827067	22827268
chr1	228318701	228318902
chr1	228640247	228640448
chr1	228660391	228660592
chr1	229335795	229335996
chr1	229583534	229583735
chr1	229650181	229650382
chr1	230249487	230249688
chr1	230844435	230844636
chr1	230994701	230994902
chr1	231119809	231120010
chr1	231274834	231275035
chr1	231275755	231275956
chr1	231276103	231276304
chr1	231647296	231647497
chr1	231986645	231986846
chr1	232297843	232298044
chr1	232610897	232611098
chr1	233168713	233168914
chr1	23324128	23324329
chr1	234362351	234362552
chr1	234494177	234494378
chr1	234719858	234720059
chr1	234736851	234737052
chr1	234743853	234744054
chr1	234748624	234748825
chr1	234859401	234859602
chr1	23495527	23495728
chr1	235115096	235115297
chr1	235116371	235116572
chr1	235120191	235120392
chr1	235154938	235155139
chr1	235841661	235841862
chr1	235868731	235868932
chr1	235876859	235877060
chr1	236020239	236020440
chr1	236033194	236033395
chr1	236046832	236047033
chr1	236071186	236071387
chr1	236082521	236082722
chr1	236107115	236107316
chr1	236203037	236203238
chr1	236221196	236221397
chr1	236221631	236221832
chr1	23632847	23633048
chr1	236332089	236332290
chr1	240935620	240935821
chr1	241798787	241798988
chr1	241802791	241802992
chr1	241886539	241886740
chr1	241947459	241947660
chr1	241948570	241948771
chr1	241982609	241982810
chr1	242196687	242196888
chr1	24286532	24286733
chr1	243757922	243758123
chr1	243786865	243787066
chr1	243901433	243901634
chr1	243952309	243952510
chr1	244207681	244207882
chr1	244493591	244493792
chr1	244599167	244599368
chr1	24517636	24517837
chr1	24518020	24518221
chr1	246231087	246231288
chr1	246859814	246860015
chr1	246889643	246889844
chr1	24718969	24719170
chr1	247237517	247237718
chr1	247531249	247531450
chr1	24762428	24762629
chr1	248837621	248837822
chr1	24915224	24915425
chr1	249239753	249239954
chr1	249240122	249240323
chr1	25088657	25088858
chr1	25171609	25171810
chr1	25175589	25175790
chr1	25286077	25286278
chr1	25291492	25291693
chr1	25894839	25895040
chr1	26355048	26355249
chr1	26882211	26882412
chr1	27018950	27019151
chr1	27372521	27372722
chr1	27675401	27675602
chr1	30220047	30220248
chr1	30908565	30908766
chr1	31270753	31270954
chr1	31271530	31271731
chr1	31272255	31272456
chr1	31280273	31280474
chr1	31281008	31281209
chr1	31320580	31320781
chr1	31402016	31402217
chr1	31575323	31575524
chr1	32338445	32338646
chr1	32798502	32798703
chr1	32814859	32815060
chr1	33470607	33470808
chr1	33515365	33515566
chr1	33564483	33564684
chr1	33812679	33812880
chr1	33831317	33831518
chr1	33899420	33899621
chr1	35325315	35325516
chr1	35971622	35971823
chr1	36069088	36069289
chr1	36341037	36341238
chr1	37596909	37597110
chr1	3816837	3817038
chr1	38496919	38497120
chr1	39033228	39033429
chr1	39456481	39456682
chr1	40251233	40251434
chr1	40265481	40265682
chr1	41707118	41707319
chr1	41898361	41898562
chr1	42083855	42084056
chr1	42346324	42346525
chr1	43415116	43415317
chr1	43847458	43847659
chr1	44300751	44300952
chr1	45097549	45097750
chr1	45272847	45273048
chr1	45770385	45770586
chr1	45847123	45847324
chr1	45847941	45848142
chr1	46337822	46338023
chr1	46622179	46622380
chr1	48034649	48034850
chr1	48044299	48044500
chr1	48221151	48221352
chr1	48482531	48482732
chr1	48960050	48960251
chr1	48960417	48960618
chr1	49235007	49235208
chr1	49285025	49285226
chr1	49568901	49569102
chr1	49662879	49663080
chr1	51299183	51299384
chr1	51985117	51985318
chr1	52058509	52058710
chr1	52439654	52439855
chr1	52440576	52440777
chr1	52537857	52538058
chr1	56278137	56278338
chr1	56282197	56282398
chr1	56596375	56596576
chr1	56794309	56794510
chr1	56829055	56829256
chr1	56974261	56974462
chr1	56991369	56991570
chr1	57284403	57284604
chr1	58651265	58651466
chr1	59280965	59281166
chr1	5975873	5976074
chr1	60022632	60022833
chr1	60183123	60183324
chr1	60530865	60531066
chr1	61275355	61275556
chr1	61298977	61299178
chr1	61359971	61360172
chr1	61456448	61456649
chr1	61803700	61803901
chr1	63581085	63581286
chr1	63620253	63620454
chr1	63727376	63727577
chr1	63743527	63743728
chr1	63921113	63921314
chr1	64103761	64103962
chr1	64293059	64293260
chr1	64449921	64450122
chr1	64470190	64470391
chr1	64540341	64540542
chr1	64696827	64697028
chr1	65410616	65410817
chr1	66084025	66084226
chr1	66087490	66087691
chr1	66424375	66424576
chr1	66445012	66445213
chr1	66634120	66634321
chr1	66758687	66758888
chr1	66901267	66901468
chr1	66971383	66971584
chr1	67410395	67410596
chr1	67522033	67522234
chr1	67570844	67571045
chr1	67722141	67722342
chr1	67842154	67842355
chr1	67870017	67870218
chr1	68509214	68509415
chr1	71830711	71830912
chr1	7609350	7609551
chr1	76189963	76190164
chr1	77125279	77125480
chr1	77132281	77132482
chr1	78071122	78071323
chr1	78262505	78262706
chr1	84643134	84643335
chr1	84903555	84903756
chr1	8499615	8499816
chr1	85307363	85307564
chr1	85438563	85438764
chr1	856461	856662
chr1	8706311	8706512
chr1	8735601	8735802
chr1	87620905	87621106
chr1	87621333	87621534
chr1	87635357	87635558
chr1	87901069	87901270
chr1	89990939	89991140
chr1	90071303	90071504
chr1	90071863	90072064
chr1	9007382	9007583
chr1	90073966	90074167
chr1	90296081	90296282
chr1	90404897	90405098
chr1	91639189	91639390
chr1	9180514	9180715
chr1	91852865	91853066
chr1	92030807	92031008
chr1	9223710	9223911
chr1	92338183	92338384
chr1	92351003	92351204
chr1	9335646	9335847
chr1	94128869	94129070
chr1	94187919	94188120
chr1	94188319	94188520
chr1	9498854	9499055
chr1	9503921	9504122
chr1	95391187	95391388
chr1	95552225	95552426
chr1	95552773	95552974
chr1	9797224	9797425
chr1	9989529	9989730
chr20	10414773	10414974
chr20	10430104	10430305
chr20	10898532	10898733
chr20	10900925	10901126
chr20	1099056	1099257
chr20	11248056	11248257
chr20	11524245	11524446
chr20	12094128	12094329
chr20	12806459	12806660
chr20	13186072	13186273
chr20	13228032	13228233
chr20	16172253	16172454
chr20	17868115	17868316
chr20	18013877	18014078
chr20	1945102	1945303
chr20	2184727	2184928
chr20	22964877	22965078
chr20	2520182	2520383
chr20	29600797	29600998
chr20	30424007	30424208
chr20	30972439	30972640
chr20	31071777	31071978
chr20	31113049	31113250
chr20	31696739	31696940
chr20	32045079	32045280
chr20	32053571	32053772
chr20	32277933	32278134
chr20	32434441	32434642
chr20	32609117	32609318
chr20	33636605	33636806
chr20	34736021	34736222
chr20	352939	353140
chr20	36485712	36485913
chr20	36685982	36686183
chr20	36915651	36915852
chr20	3801419	3801620
chr20	39770117	39770318
chr20	40021722	40021923
chr20	40322087	40322288
chr20	42087830	42088031
chr20	42583985	42584186
chr20	43230556	43230757
chr20	43321720	43321921
chr20	43331561	43331762
chr20	43681421	43681622
chr20	43767558	43767759
chr20	44323349	44323550
chr20	44486277	44486478
chr20	44509925	44510126
chr20	44519718	44519919
chr20	45907907	45908108
chr20	4594702	4594903
chr20	46602329	46602530
chr20	4664036	4664237
chr20	47345073	47345274
chr20	48278459	48278660
chr20	48392627	48392828
chr20	48392983	48393184
chr20	48393301	48393502
chr20	48504826	48505027
chr20	48755419	48755620
chr20	48859625	48859826
chr20	48884049	48884250
chr20	49057241	49057442
chr20	4954300	4954501
chr20	49676521	49676722
chr20	49684451	49684652
chr20	4989101	4989302
chr20	49956268	49956469
chr20	50031450	50031651
chr20	50043647	50043848
chr20	50043912	50044113
[truncated: 2,097 more rows]

## Sheet: GREAT
	Species assembly	hg19	Association rule	Basal+extension	5000 bp upstream, 1000 bp downstream, 1000000 bp max extension, curated regulatory domains included
A2M	unnamed (+115)
A3GALT2	unnamed (-44719), unnamed (-26081)
AADAT	unnamed (-183)
AAGAB	unnamed (+145020), unnamed (+163332)
AASDH	unnamed (+324228)
AASDHPPT	unnamed (+384562), unnamed (+405626)
AASS	unnamed (+101298)
AATF	unnamed (+145560), unnamed (+181829)
AATK	unnamed (+67967)
ABCA13	unnamed (+892603)
ABCA8	unnamed (+160845), unnamed (+161296), unnamed (+162216), unnamed (+180428), unnamed (+195786), unnamed (+260014)
ABCB10	unnamed (+44160)
ABCB5	unnamed (-207166), unnamed (-206683), unnamed (-52481)
ABCB7	unnamed (+166)
ABCC4	unnamed (-232445), unnamed (-84489), unnamed (+30005)
ABCC9	unnamed (-78092)
ABHD14A	unnamed (-1366), unnamed (-1139)
ABHD14A-ACY1	unnamed (-1358), unnamed (-1131)
ABHD14B	unnamed (-117)
ABHD16B	unnamed (-14908), unnamed (-2292)
ABHD17C	unnamed (-235392), unnamed (-221053)
ABHD2	unnamed (-155815), unnamed (-85553)
ABHD5	unnamed (+123780), unnamed (+374536)
ABLIM1	unnamed (+168594)
ABLIM2	unnamed (+107685), unnamed (+185672), unnamed (+191694)
ABR	unnamed (+139638)
ABRA	unnamed (-94871)
ABT1	unnamed (-25086)
ABTB1	unnamed (-33035), unnamed (+77614), unnamed (+141323)
ABTB2	unnamed (-1157), unnamed (+11308), unnamed (+88948), unnamed (+91119)
ACAA2	unnamed (+713), unnamed (+227952)
ACADM	unnamed (-401)
ACAN	unnamed (-154461)
ACBD3	unnamed (-21), unnamed (+119049)
ACBD6	unnamed (+25071)
ACCSL	unnamed (-78297)
ACMSD	unnamed (-98661)
ACOT12	unnamed (-232542)
ACOT8	unnamed (-333)
ACOXL	unnamed (+105374), unnamed (+366998)
ACP5	unnamed (+510)
ACPT	unnamed (+796)
ACRC	unnamed (+27401)
ACSBG1	unnamed (+29545)
ACSF2	unnamed (-253)
ACSL3	unnamed (-126794), unnamed (-121998), unnamed (-116950), unnamed (-73198), unnamed (-72784), unnamed (-61328)
ACSL6	unnamed (+186031)
ACTA1	unnamed (-13794)
ACTBL2	unnamed (-210414), unnamed (+26792), unnamed (+40998), unnamed (+158615), unnamed (+165912)
ACTG1	unnamed (-1937), unnamed (+120571)
ACTG2	unnamed (+3869)
ACTL8	unnamed (-181502)
ACTN1	unnamed (+1238)
ACTN4	unnamed (+46201)
ACTR2	unnamed (+161255)
ACTR3	unnamed (+21227)
ACTR3B	unnamed (+208408)
ACTRT3	unnamed (+531883)
ACY1	unnamed (+64)
ACYP2	unnamed (-11497)
ADA	unnamed (-51279), unnamed (-41438), unnamed (+49726)
ADAM10	unnamed (+295497)
ADAM12	unnamed (+171706)
ADAM19	unnamed (-36507)
ADAM23	unnamed (+8947), unnamed (+124461)
ADAM30	unnamed (+78151)
ADAMTS13	unnamed (-3860)
ADAMTS16	unnamed (-752927), unnamed (-36831), unnamed (+220894)
ADAMTS17	unnamed (+117284), unnamed (+210128), unnamed (+227274), unnamed (+355039)
ADAMTS9	unnamed (-650841), unnamed (-117362), unnamed (+344839)
ADAT3	unnamed (+430)
ADC	unnamed (-31248), unnamed (+17870)
ADCK1	unnamed (+254), unnamed (+38946)
ADCK3	unnamed (+216407), unnamed (+254365), unnamed (+315017)
ADCY1	unnamed (-171493), unnamed (+63091)
ADCY2	unnamed (-496795), unnamed (+15029), unnamed (+201060), unnamed (+331572), unnamed (+383365)
ADD2	unnamed (+160853), unnamed (+171233), unnamed (+203010)
ADH5	unnamed (-884)
ADI1	unnamed (+13747), unnamed (+32147)
ADIPOR2	unnamed (+69904), unnamed (+120822), unnamed (+122059)
ADM	unnamed (+2777)
ADO	unnamed (-167082), unnamed (-48164)
ADPRHL1	unnamed (+72309)
ADRA1A	unnamed (+277734)
ADRA1B	unnamed (-456604), unnamed (-3458)
ADRA1D	unnamed (-365082)
ADRA2C	unnamed (-134325)
ADRB1	unnamed (-52768)
ADRB3	unnamed (-46197), unnamed (-37025)
ADRBK2	unnamed (-76400)
ADSL	unnamed (-36291)
ADSS	unnamed (+16168), unnamed (+121744)
ADTRP	unnamed (-24586)
AEBP2	unnamed (-179024)
AFAP1	unnamed (-111098), unnamed (-33111), unnamed (-27089), unnamed (+289777)
AFAP1L2	unnamed (-85219), unnamed (+4119)
AFF1	unnamed (+70140), unnamed (+92880), unnamed (+139024)
AFF2	unnamed (+747825)
AFF3	unnamed (-185733), unnamed (+442711)
AGAP1	unnamed (-498251), unnamed (-312559), unnamed (+86818)
AGAP3	unnamed (+2681)
AGBL1	unnamed (+22493), unnamed (+775332)
AGBL4	unnamed (+826605), unnamed (+920583)
AGFG1	unnamed (-55544)
AGFG2	unnamed (-22856)
AGK	unnamed (-422079), unnamed (-287961), unnamed (-17872), unnamed (+7179)
AGMO	unnamed (+171896)
AGO1	unnamed (-7672)
AGO2	unnamed (-69056)
AGO4	unnamed (+67365)
AGPAT3	unnamed (-10903)
AGPAT6	unnamed (+30068)
AGPS	unnamed (+89)
AGR2	unnamed (-30458), unnamed (+19029)
AGR3	unnamed (-260310), unnamed (+46449)
AGT	unnamed (+5507)
AGTPBP1	unnamed (+363847), unnamed (+511470)
AHCTF1	unnamed (+204982)
AHCYL1	unnamed (-30362), unnamed (-4878)
AHR	unnamed (-156325), unnamed (+408832), unnamed (+421946)
AHSA2	unnamed (+40702), unnamed (+283362)
AIFM2	unnamed (-12)
AIM2	unnamed (+61223)
AIPL1	unnamed (+13079)
AK2	unnamed (-12873), unnamed (+31885)
AK5	unnamed (+323487)
AKAP10	unnamed (+7229)
AKAP12	unnamed (-78480)
AKAP13	unnamed (-281436)
AKAP4	unnamed (+274446)
AKAP6	unnamed (-226782)
AKAP9	unnamed (+46489), unnamed (+69838), unnamed (+120505)
AKIRIN1	unnamed (-313)
AKIRIN2	unnamed (-193851)
AKR1B15	unnamed (+82530)
AKR1E2	unnamed (-808235)
AKT3	unnamed (-194352), unnamed (+61020), unnamed (+111896), unnamed (+226464), unnamed (+255407)
ALDH1A1	unnamed (-85767), unnamed (+330779)
ALDH1A3	unnamed (-75598)
ALDH2	unnamed (+7846)
ALDH3A2	unnamed (+236), unnamed (+53564)
ALDH8A1	unnamed (+96867), unnamed (+438990)
ALG14	unnamed (-14373), unnamed (-13825)
ALG2	unnamed (+47998), unnamed (+50471)
ALG5	unnamed (+9), unnamed (+54459)
ALG6	unnamed (+87953)
ALK	unnamed (+42436), unnamed (+50258)
ALKBH1	unnamed (-57)
ALKBH3	unnamed (+88845)
ALOX12	unnamed (-152970)
ALOX5	unnamed (+96531)
ALPK2	unnamed (+313049), unnamed (+410389)
ALPP	unnamed (-118222)
ALS2	unnamed (+71190)
AMACR	unnamed (-34463), unnamed (-31141)
AMBN	unnamed (-48555)
AMELX	unnamed (+48157)
AMICA1	unnamed (+18387)
AMOTL1	unnamed (-103907), unnamed (+26301), unnamed (+116925), unnamed (+158483)
AMPD3	unnamed (-142820), unnamed (+53266)
AMPH	unnamed (+195233)
AMTN	unnamed (+25161)
AMZ1	unnamed (-26900)
ANAPC1	unnamed (+185715), unnamed (+476778)
ANAPC16	unnamed (-44758)
ANAPC4	unnamed (+57765)
ANGEL1	unnamed (-148971)
ANGPT1	unnamed (+632894)
ANGPTL2	unnamed (-36581)
ANGPTL4	unnamed (-8343)
ANGPTL7	unnamed (-8850)
ANK2	unnamed (-143940)
ANKDD1A	unnamed (-55014)
ANKDD1B	unnamed (-82096)
ANKH	unnamed (+61955), unnamed (+65153)
ANKRD1	unnamed (-101849)
ANKRD10	unnamed (-528)
ANKRD11	unnamed (+949)
ANKRD13A	unnamed (+74264), unnamed (+74774), unnamed (+109900)
ANKRD30A	unnamed (-591021)
ANKRD30B	unnamed (+213954)
ANKRD44	unnamed (+219721)
ANKRD46	unnamed (+51518), unnamed (+77340)
ANKRD50	unnamed (+880022), unnamed (+880425)
ANKRD7	unnamed (-39260)
ANKS1A	unnamed (+125654), unnamed (+127665)
ANLN	unnamed (+275099)
ANO1	unnamed (+97152)
ANO10	unnamed (+14776), unnamed (+227344), unnamed (+227778)
ANO2	unnamed (-102860), unnamed (+63380)
ANO4	unnamed (+257458), unnamed (+393675)
ANP32B	unnamed (+1566)
ANPEP	unnamed (-41320)
ANTXR1	unnamed (+203990), unnamed (+240868), unnamed (+275980)
ANTXRL	unnamed (-51956), unnamed (+41945)
ANXA1	unnamed (-118832)
ANXA11	unnamed (+59970)
ANXA13	unnamed (-58717), unnamed (-58104), unnamed (+29116), unnamed (+44116)
ANXA2	unnamed (+6783), unnamed (+26656)
ANXA5	unnamed (-1142), unnamed (-766), unnamed (-210), unnamed (+23032)
ANXA6	unnamed (+31476)
ANXA8L1	unnamed (-432238)
ANXA8L2	unnamed (-46811)
ANXA9	unnamed (+17226)
AOAH	unnamed (+59639)
AP1B1	unnamed (+230)
AP1S2	unnamed (-28441)
AP1S3	unnamed (-58357), unnamed (+111233), unnamed (+188671)
AP2A2	unnamed (+26867)
AP2S1	unnamed (-9007)
AP3B1	unnamed (+218075), unnamed (+370380), unnamed (+396187)
AP3S2	unnamed (+38160)
AP5S1	unnamed (+317)
APAF1	unnamed (+810243)
APBB1	unnamed (+4084)
APCS	unnamed (-30825), unnamed (+117525)
APH1B	unnamed (+65646), unnamed (+70905)
APLP1	unnamed (+21151)
APOA1	unnamed (-258770), unnamed (-181741), unnamed (-152352), unnamed (-15950)
APOBEC4	unnamed (-376160), unnamed (-292290), unnamed (-292003)
APOC1	unnamed (+11394)
APOC2	unnamed (-3198), unnamed (-1310)
APOC4	unnamed (-16597)
APOD	unnamed (-3626), unnamed (-2674)
APOL1	unnamed (+23787)
APOL6	unnamed (-18277)
APOLD1	unnamed (+59085)
APPBP2	unnamed (+44292)
APPL2	unnamed (-557639)
AQP8	unnamed (-64726)
AQP9	unnamed (+193821)
ARCN1	unnamed (-108)
ARF6	unnamed (+168224)
ARFGAP3	unnamed (-147046), unnamed (-102473), unnamed (-89900)
ARFRP1	unnamed (-230)
ARHGAP11B	unnamed (+203894)
ARHGAP12	unnamed (+220893)
ARHGAP15	unnamed (+603851)
ARHGAP20	unnamed (-181677)
ARHGAP23	unnamed (+6165)
ARHGAP26	unnamed (-47246), unnamed (+475693)
ARHGAP27	unnamed (+131983)
ARHGAP28	unnamed (-52931)
ARHGAP31	unnamed (+35980)
ARHGAP32	unnamed (-92731), unnamed (-9718)
ARHGAP35	unnamed (-58677)
ARHGAP42	unnamed (-56153)
ARHGAP5	unnamed (-139329), unnamed (+25202)
ARHGAP6	unnamed (+324131)
ARHGEF10L	unnamed (+33976)
ARHGEF17	unnamed (-19400), unnamed (+6094)
ARHGEF28	unnamed (+391856), unnamed (+961422)
ARHGEF33	unnamed (+77389)
ARHGEF4	unnamed (+142528)
ARID1A	unnamed (-140212), unnamed (-3473)
ARID1B	unnamed (+13739), unnamed (+322417)
ARID5A	unnamed (-128084)
ARID5B	unnamed (+147877)
ARL14EP	unnamed (+103809), unnamed (+157084)
ARL2BP	unnamed (+15585)
ARL4A	unnamed (-849)
ARL4C	unnamed (-468222), unnamed (-366768), unnamed (-366477), unnamed (-364998), unnamed (-197688), unnamed (-183490), unnamed (-91161), unnamed (+47646), unnamed (+349975), unnamed (+350395)
ARL4D	unnamed (+36121), unnamed (+58100)
ARL5A	unnamed (+77808)
ARL6IP5	unnamed (+32179)
ARL6IP6	unnamed (-338696), unnamed (-314886), unnamed (-257174), unnamed (-251655), unnamed (-219980), unnamed (-212228), unnamed (-209142)
ARMC10	unnamed (+43194)
ARMC2	unnamed (-163452), unnamed (-83677), unnamed (-42685)
ARMC9	unnamed (-35753), unnamed (-29652), unnamed (+166642)
ARNT2	unnamed (+55559), unnamed (+69898)
ARNTL	unnamed (-475586), unnamed (-475161), unnamed (-473107)
ARPC1A	unnamed (-58145), unnamed (+32269)
ARPC1B	unnamed (-16551)
ARPC5	unnamed (+418)
ARPP21	unnamed (+292708)
ARRB1	unnamed (+10921)
ARRDC3	unnamed (+71491), unnamed (+163855), unnamed (+220435)
ARRDC4	unnamed (-231641), unnamed (+40028), unnamed (+103316), unnamed (+171518), unnamed (+271378)
ARSI	unnamed (-47689), unnamed (-14483)
ARSJ	unnamed (-61065), unnamed (-38576)
ART4	unnamed (-7635)
ARTN	unnamed (-98140)
ARV1	unnamed (+5115), unnamed (+160140), unnamed (+161061), unnamed (+161409)
ASAH1	unnamed (+815), unnamed (+1511)
ASAP1	unnamed (+99306), unnamed (+158418), unnamed (+167390), unnamed (+208039), unnamed (+364625), unnamed (+406428)
ASAP2	unnamed (+53698), unnamed (+54960), unnamed (+192183)
ASB1	unnamed (-5352), unnamed (+78768)
ASB2	unnamed (+17166)
ASB4	unnamed (+39807), unnamed (+40469)
ASB7	unnamed (+201244)
ASCC1	unnamed (-44323)
ASCC3	unnamed (-510453)
ASCL1	unnamed (+356539)
ASCL4	unnamed (+8153)
ASF1A	unnamed (-109174)
ASF1B	unnamed (-3162)
ASH2L	unnamed (-47292)
ASIC2	unnamed (+280310)
ASPH	unnamed (-450316), unnamed (-448922)
ASUN	unnamed (+8795), unnamed (+18931), unnamed (+19196)
ASXL1	unnamed (+26385)
ASXL2	unnamed (+166369)
ASXL3	unnamed (-670818), unnamed (-670283), unnamed (-346465)
ASZ1	unnamed (-12731)
ATAD2B	unnamed (+362356), unnamed (+406582), unnamed (+423408), unnamed (+423851), unnamed (+439142)
ATF2	unnamed (-13630)
ATF3	unnamed (-101305)
ATF6B	unnamed (+67015)
ATF7IP	unnamed (-126724), unnamed (-104424)
ATG10	unnamed (-120394)
ATG16L1	unnamed (-85104)
ATG16L2	unnamed (+141449)
ATG4C	unnamed (+331380), unnamed (+370548), unnamed (+477671), unnamed (+493822)
ATG7	unnamed (+237880), unnamed (+319012), unnamed (+370290)
ATIC	unnamed (+105852)
ATL2	unnamed (+114848)
ATOH7	unnamed (-29145)
ATOH8	unnamed (-11223), unnamed (+18595)
ATP10A	unnamed (-575081), unnamed (+435497)
ATP10B	unnamed (+135353), unnamed (+365523), unnamed (+374801), unnamed (+381245), unnamed (+384303), unnamed (+384627), unnamed (+399097)
ATP11A	unnamed (-521), unnamed (+32761), unnamed (+142957)
ATP11B	unnamed (-999206), unnamed (-429084)
ATP1A1	unnamed (+14345), unnamed (+59812), unnamed (+114351), unnamed (+115594), unnamed (+122017)
ATP1A3	unnamed (-38431)
ATP1B1	unnamed (+206601)
ATP1B3	unnamed (-16674)
ATP2A1	unnamed (-15045)
ATP2A2	unnamed (-145928), unnamed (-81955)
ATP2B1	unnamed (-111726), unnamed (+154924)
ATP2B4	unnamed (-92116), unnamed (-91851), unnamed (+47303), unnamed (+47735)
ATP2C1	unnamed (-62735)
ATP5G3	unnamed (-513667), unnamed (+2771)
ATP5O	unnamed (-107107), unnamed (-88539), unnamed (-16429), unnamed (+93844)
ATP5S	unnamed (+44688)
ATP6AP1L	unnamed (+341815), unnamed (+470221)
ATP6AP2	unnamed (-49564)
ATP6V0A1	unnamed (+61290)
ATP6V0A4	unnamed (-150417)
ATP6V0E2	unnamed (-17957)
ATP6V1B2	unnamed (+51630), unnamed (+65137), unnamed (+68395)
ATP6V1C1	unnamed (-148435)
ATP6V1C2	unnamed (+749)
ATP6V1E2	unnamed (-15652), unnamed (+29256)
ATP6V1G3	unnamed (+258564), unnamed (+336875), unnamed (+370924)
ATP8A2	unnamed (+467431)
ATP8B1	unnamed (-222772), unnamed (-107939)
ATP9B	unnamed (+191360)
ATRNL1	unnamed (+811548)
ATXN1	unnamed (-204237), unnamed (-148715)
ATXN2	unnamed (+187448), unnamed (+189598)
ATXN7L1	unnamed (+100446)
AUH	unnamed (+366), unnamed (+164485), unnamed (+168708)
AURKA	unnamed (+32362)
AUTS2	unnamed (-800561), unnamed (+40395), unnamed (+240541)
AXIN1	unnamed (+25189)
AXIN2	unnamed (+295577)
AXL	unnamed (+7068)
AZIN1	unnamed (-7891)
B3GALT1	unnamed (-495126), unnamed (-216910), unnamed (+57060)
B3GALT2	unnamed (+34868)
B3GNT2	unnamed (-66255), unnamed (+210708), unnamed (+215317), unnamed (+301692)
B3GNT5	unnamed (+139151)
B3GNT7	unnamed (-30352)
B4GALNT3	unnamed (+78559)
B4GALNT4	unnamed (+4502)
B4GALT3	unnamed (-371)
B4GALT4	unnamed (+234)
B4GALT5	unnamed (-62987), unnamed (-62669), unnamed (-62313), unnamed (+51855)
BACE2	unnamed (-6202), unnamed (+2086)
BACH1	unnamed (-24569)
BACH2	unnamed (+127175), unnamed (+228215)
BAG3	unnamed (-12158)
BAIAP2	unnamed (+62888)
BAMBI	unnamed (+220559), unnamed (+298749), unnamed (+450385), unnamed (+472871), unnamed (+571853), unnamed (+572441), unnamed (+577515)
BANF2	unnamed (+193899)
BANP	unnamed (+455900)
BARHL1	unnamed (-107652)
BARX2	unnamed (-174024), unnamed (-91011)
BASP1	unnamed (-213417), unnamed (-98763), unnamed (-92949)
BAZ1B	unnamed (-260), unnamed (+215)
BBS10	unnamed (+75963), unnamed (+175501)
BBS7	unnamed (-79825)
BBS9	unnamed (+288980), unnamed (+356750), unnamed (+480891), unnamed (+525312)
BBX	unnamed (+507499)
BCAM	unnamed (+4656)
BCAN	unnamed (+18458)
BCAR1	unnamed (+20720)
BCAR3	unnamed (+124286), unnamed (+124686), unnamed (+183736)
BCAS1	unnamed (+170835), unnamed (+177235)
BCAS3	unnamed (-74194), unnamed (+330336), unnamed (+518473), unnamed (+531854), unnamed (+573222), unnamed (+574517), unnamed (+599203), unnamed (+643606), unnamed (+646744)
BCAT1	unnamed (+679464), unnamed (+857063), unnamed (+882347)
BCKDK	unnamed (-238)
BCL11B	unnamed (+356823)
BCL2L11	unnamed (-282982), unnamed (-21358), unnamed (+286983), unnamed (+578046)
BCL2L14	unnamed (-209429), unnamed (-59909)
BCL3	unnamed (+4938)
BCL9	unnamed (-293672), unnamed (-2130)
BCL9L	unnamed (-3693)
BCLAF1	unnamed (-211475)
BCOR	unnamed (-433940), unnamed (+82730)
BCORL1	unnamed (-50263)
BDH1	unnamed (+83552)
BDKRB2	unnamed (-82079), unnamed (-27721)
BEAN1	unnamed (+94917)
BEND3	unnamed (+49532)
BEND5	unnamed (-420390), unnamed (-326412), unnamed (-42536), unnamed (+7482), unnamed (+282072), unnamed (+282439)
BEND7	unnamed (+61313)
BET1	unnamed (-269279), unnamed (-179037), unnamed (-18351)
BFSP2	unnamed (+56153)
BGLAP	unnamed (-25297)
BHLHA15	unnamed (-79631), unnamed (-79345)
BHLHE40	unnamed (-1489)
BHLHE41	unnamed (+114661)
BICC1	unnamed (+513401)
BIN1	unnamed (+436315), unnamed (+441343), unnamed (+448033), unnamed (+449285)
BIN3	unnamed (-4166), unnamed (+2269), unnamed (+3670), unnamed (+25283)
BIRC2	unnamed (-317)
BIRC3	unnamed (-130457)
BIRC7	unnamed (-3469), unnamed (-211)
BLID	unnamed (-25818), unnamed (+394075), unnamed (+603110)
BLOC1S2	unnamed (-5721)
BMF	unnamed (+10020), unnamed (+10273)
BMI1	unnamed (-4780)
BMP10	unnamed (-18129)
BMP4	unnamed (+649645)
BMP6	unnamed (+182722)
BMP7	unnamed (-8477), unnamed (+235208)
BMP8B	unnamed (-11049), unnamed (+3199)
BMPER	unnamed (-486399), unnamed (-418629), unnamed (-294488), unnamed (-250067)
BMPR1B	unnamed (+266960)
BNC2	unnamed (-14380), unnamed (+165285), unnamed (+565833)
BOC	unnamed (+44984)
BOD1	unnamed (+86608), unnamed (+159723)
BOD1L1	unnamed (-486919)
BOD1L2	unnamed (-377693)
BOLA3	unnamed (+145)
BPGM	unnamed (-15165)
BPI	unnamed (-16773)
BPIFA2	unnamed (-52734)
BPIFB4	unnamed (+27507)
BPTF	unnamed (+77441), unnamed (+194275)
BRAF	unnamed (+49201)
BRD1	unnamed (+521652)
BRD2	unnamed (-2509)
BRD9	unnamed (-64755)
BRE	unnamed (-334)
BRI3	unnamed (-282)
BRINP3	unnamed (-136997)
BRIP1	unnamed (+63592)
BRIX1	unnamed (-33419), unnamed (-29663)
BROX	unnamed (+69060)
BSN	unnamed (-69845), unnamed (-34292)
BTBD1	unnamed (-10750), unnamed (+56172)
BTBD16	unnamed (+73597)
BTBD3	unnamed (-972843), unnamed (-970450), unnamed (-623319), unnamed (-347130), unnamed (+222753), unnamed (+935084)
BTG1	unnamed (-217872), unnamed (-142912), unnamed (+9255)
BTG4	unnamed (+62160)
BTLA	unnamed (+108108), unnamed (+121726), unnamed (+148352)
BTN3A2	unnamed (-52035), unnamed (-13515)
BUD13	unnamed (+300197), unnamed (+344437), unnamed (+459814), unnamed (+841664)
BZW2	unnamed (+32784)
C10orf105	unnamed (+119011)
C10orf11	unnamed (-352647), unnamed (-352269), unnamed (-343188), unnamed (-342769), unnamed (-342237), unnamed (-131947), unnamed (+268543)
C10orf12	unnamed (+176463)
C10orf76	unnamed (+395)
C10orf90	unnamed (-142776)
C11orf44	unnamed (+99785), unnamed (+173671)
C11orf58	unnamed (+74002), unnamed (+243470)
C11orf63	unnamed (-25983)
C11orf87	unnamed (-653858), unnamed (+608248)
C11orf91	unnamed (+29997)
C12orf23	unnamed (-2131)
C12orf39	unnamed (-15303)
C12orf49	unnamed (+34648), unnamed (+42788)
C12orf50	unnamed (+76388)
C12orf55	unnamed (-55403)
C12orf65	unnamed (+36680), unnamed (+37529)
C12orf66	unnamed (+281479), unnamed (+303776)
C14orf119	unnamed (-15990)
C14orf132	unnamed (+83395), unnamed (+137753)
C14orf159	unnamed (-154)
C15orf27	unnamed (+223452)
C15orf39	unnamed (-162380), unnamed (-16229)
C16orf45	unnamed (+199146)
C16orf78	unnamed (+196432)
C16orf91	unnamed (+8507)
C17orf67	unnamed (+46670)
C17orf78	unnamed (-281250), unnamed (-244981)
C17orf85	unnamed (+10516)
C17orf96	unnamed (+19111)
C18orf42	unnamed (+139237)
C18orf8	unnamed (+80022)
C19orf10	unnamed (+20533)
C19orf57	unnamed (+23556)
C19orf66	unnamed (+510)
C19orf80	unnamed (-35611), unnamed (-34544)
C1D	unnamed (+101287), unnamed (+181801), unnamed (+182291), unnamed (+217147), unnamed (+366619), unnamed (+446057), unnamed (+607533)
C1GALT1	unnamed (-25773)
C1QL3	unnamed (-255849)
C1QTNF3	unnamed (+1341), unnamed (+4663)
C1orf111	unnamed (+163136)
C1orf115	unnamed (-49091), unnamed (+7256)
C1orf159	unnamed (-40320), unnamed (+36536)
C1orf168	unnamed (+540)
C1orf174	unnamed (-89)
C1orf192	unnamed (-130905), unnamed (-118736)
C1orf198	unnamed (+9597)
C1orf21	unnamed (-312577), unnamed (-27221), unnamed (+104372), unnamed (+104696), unnamed (+180896), unnamed (+242580)
C1orf86	unnamed (+106147)
C1orf95	unnamed (+84211), unnamed (+171165)
C20orf112	unnamed (-41876), unnamed (-604), unnamed (+98734)
C21orf2	unnamed (+1128)
C21orf91	unnamed (-29131)
C2CD3	unnamed (+35656)
C2orf40	unnamed (-136886), unnamed (-130978)
C2orf42	unnamed (+66916), unnamed (+82041)
C2orf49	unnamed (+604)
C2orf57	unnamed (-47263)
C2orf61	unnamed (+121051)
C2orf66	unnamed (-64487)
C3orf20	unnamed (+6032)
C4BPA	unnamed (+101006)
C4orf19	unnamed (-191123), unnamed (+43288), unnamed (+78682), unnamed (+79531)
C4orf6	unnamed (-325112), unnamed (+111979)
C5orf30	unnamed (+156071)
C5orf63	unnamed (-24040)
C6orf1	unnamed (-35557), unnamed (+4957)
C6orf120	unnamed (+20679)
C6orf123	unnamed (+35491), unnamed (+61277), unnamed (+113587)
C6orf203	unnamed (+36697)
C6orf47	unnamed (-3734)
C6orf62	unnamed (-797)
C6orf89	unnamed (+62380)
C7orf13	unnamed (+135700)
C7orf25	unnamed (+73171), unnamed (+261395), unnamed (+312889), unnamed (+415550), unnamed (+504034), unnamed (+584637)
C7orf60	unnamed (-29553)
C7orf61	unnamed (-1994)
C7orf69	unnamed (-226490), unnamed (-106413), unnamed (-31747), unnamed (-11566), unnamed (-8473), unnamed (+106957)
C7orf73	unnamed (-31787), unnamed (-13)
C8orf22	unnamed (-63479)
C8orf4	unnamed (-98663)
C9orf135	unnamed (+216034)
C9orf171	unnamed (+64309)
C9orf3	unnamed (+169023), unnamed (+332884)
C9orf47	unnamed (-332209), unnamed (-284439)
C9orf69	unnamed (+24459)
C9orf91	unnamed (-4972), unnamed (+127538), unnamed (+193474)
C9orf96	unnamed (+2349), unnamed (+3244)
CA10	unnamed (+630971)
CA12	unnamed (+33702), unnamed (+38961)
CA6	unnamed (+1537)
CA7	unnamed (+30519)
CAB39	unnamed (-62058)
CABLES1	unnamed (-64231)
CABP7	unnamed (-56517)
CACHD1	unnamed (-239547)
CACNA2D1	unnamed (+516574)
CADM1	unnamed (-968374), unnamed (-924134), unnamed (-808757), unnamed (-426907), unnamed (-203277), unnamed (-118741), unnamed (-112689), unnamed (-77109), unnamed (-57007), unnamed (+192787)
CADPS	unnamed (-176812), unnamed (-47894), unnamed (+1490)
CAGE1	unnamed (-114482)
CALM1	unnamed (+4365)
CALM2	unnamed (-22640)
CALM3	unnamed (-149705)
CAMKK2	unnamed (+82851)
CAMTA1	unnamed (+764067)
CAND1	unnamed (-444795), unnamed (-12), unnamed (+161680)
CANX	unnamed (+904)
CAPN12	unnamed (+50603)
CAPN2	unnamed (+123780)
CAPN3	unnamed (+33103), unnamed (+45147)
CAPN5	unnamed (+19580)
CAPN9	unnamed (+111672)
CAPRIN1	unnamed (+123)
CAPS	unnamed (-4117)
CAPS2	unnamed (-176)
CAPZA1	unnamed (-96502)
CAPZB	unnamed (-23769), unnamed (+58691), unnamed (+59033)
CARD11	unnamed (+180159)
CARD14	unnamed (-14103), unnamed (-9325)
CARF	unnamed (+89)
CARTPT	unnamed (-117334), unnamed (+67346), unnamed (+91008)
CASC3	unnamed (-739)
CASD1	unnamed (-90)
CASQ2	unnamed (+40738), unnamed (+41066)
CAT	unnamed (+23720)
CAV1	unnamed (+50839), unnamed (+63585)
CAV2	unnamed (-181937), unnamed (-155500), unnamed (-144446), unnamed (-81550)
CAV3	unnamed (-68166)
CBFA2T2	unnamed (-104991), unnamed (-96499)
CBL	unnamed (+109826)
CBLC	unnamed (-24384)
CBLN1	unnamed (+181273)
CBLN4	unnamed (-106500)
CBX3	unnamed (+8968)
CBX4	unnamed (-152798), unnamed (+7356)
CBX8	unnamed (-34957)
CC2D2A	unnamed (+92365)
CCAR2	unnamed (+39205), unnamed (+60818), unnamed (+62219)
CCDC112	unnamed (-118445)
CCDC120	unnamed (-5011)
CCDC13	unnamed (+40939)
CCDC147	unnamed (+124854), unnamed (+126541)
CCDC148	unnamed (+331), unnamed (+264909)
CCDC154	unnamed (-27498)
CCDC167	unnamed (-174364)
CCDC180	unnamed (+54848)
CCDC182	unnamed (+46811), unnamed (+207329), unnamed (+285927), unnamed (+304391), unnamed (+337381), unnamed (+338367), unnamed (+413659)
CCDC42	unnamed (+63708)
CCDC50	unnamed (-93380)
CCDC57	unnamed (-4455)
CCDC71L	unnamed (+62162), unnamed (+235348), unnamed (+314648)
CCDC8	unnamed (-37947)
CCDC81	unnamed (+136982), unnamed (+218186)
CCDC88C	unnamed (+39665)
CCDC93	unnamed (-46183)
CCDC96	unnamed (+126204)
CCDC97	unnamed (-10279)
CCK	unnamed (+64410)
CCND1	unnamed (-612713), unnamed (-390951), unnamed (-389691), unnamed (-191675), unnamed (-86032)
CCNE1	unnamed (+59460)
CCNH	unnamed (-486727)
CCNL1	unnamed (-574)
CCNT2	unnamed (-1208), unnamed (-239)
CCT6B	unnamed (+134904)
CCZ1B	unnamed (-330072)
CD101	unnamed (-67366)
CD109	unnamed (+756065)
CD164	unnamed (+74185), unnamed (+141877)
CD180	unnamed (-95353), unnamed (+251221)
CD2	unnamed (-53957), unnamed (+116891)
CD200	unnamed (+18053), unnamed (+44679), unnamed (+58297)
CD207	unnamed (-15470)
CD22	unnamed (-11538), unnamed (-10056)
CD28	unnamed (-68887)
CD302	unnamed (+9091)
CD320	unnamed (+67781)
CD34	unnamed (-308411), unnamed (-200557)
CD36	unnamed (-233719), unnamed (-94458)
CD44	unnamed (+27228), unnamed (+27652)
CD47	unnamed (-13704), unnamed (+60539)
CD55	unnamed (-116433), unnamed (-152)
CD58	unnamed (+75155), unnamed (+81578), unnamed (+82821), unnamed (+137360), unnamed (+182827)
CD63	unnamed (+487), unnamed (+1677), unnamed (+5533), unnamed (+5959)
CD68	unnamed (-234)
CD80	unnamed (+59949)
CD83	unnamed (+617406), unnamed (+692606), unnamed (+697832), unnamed (+803758)
CDC23	unnamed (-32599), unnamed (-30692)
CDC40	unnamed (+136009)
CDC42BPA	unnamed (+105921), unnamed (+166573), unnamed (+204531)
CDC42EP3	unnamed (+254758), unnamed (+303620)
CDC42EP4	unnamed (+39206)
CDC5L	unnamed (+253092), unnamed (+294496)
CDC7	unnamed (+64243), unnamed (+371619)
CDC73	unnamed (+29769)
CDCA7L	unnamed (-162460), unnamed (-198), unnamed (+29664)
CDCP1	unnamed (+84508)
CDH1	unnamed (+23630), unnamed (+45595), unnamed (+49621)
CDH17	unnamed (-26081)
CDH24	unnamed (-21237)
CDH6	unnamed (-336601), unnamed (+168524)
CDHR2	unnamed (+61940)
CDHR3	unnamed (+38887), unnamed (+133881)
CDIP1	unnamed (-77266)
CDK11A	unnamed (-36)
CDK14	unnamed (+346860), unnamed (+530018)
CDK15	unnamed (+36), unnamed (+85271)
CDK17	unnamed (-33624), unnamed (+24737)
CDK19	unnamed (+260037)
CDK2AP1	unnamed (+1695), unnamed (+2544)
CDK5R1	unnamed (+300149), unnamed (+308727)
CDK5RAP3	unnamed (+20620)
CDK6	unnamed (-121409), unnamed (+124543), unnamed (+138119), unnamed (+212566)
CDKAL1	unnamed (+343070), unnamed (+458344)
CDKL1	unnamed (+38570)
CDKL3	unnamed (+91247)
CDNF	unnamed (+356038)
CDS2	unnamed (+91), unnamed (+9251)
CDV3	unnamed (-117582)
CDYL	unnamed (-439077), unnamed (-165962)
CDYL2	unnamed (-32666)
CEACAM1	unnamed (-25043)
CEACAM8	unnamed (+41378)
CEBPB	unnamed (+52350), unnamed (+76774), unnamed (+249966)
CEBPD	unnamed (+27136)
CEBPE	unnamed (-35019)
CECR1	unnamed (+50607)
CECR5	unnamed (-12105)
CELF2	unnamed (+92869), unnamed (+160993), unnamed (+192457), unnamed (+192817)
CELF4	unnamed (+171686)
CELSR1	unnamed (-10903), unnamed (+83073), unnamed (+83619)
CELSR2	unnamed (+3794)
CENPC	unnamed (+106958)
CENPV	unnamed (+67443)
CENPW	unnamed (-183026), unnamed (-129868)
CEP135	unnamed (+233), unnamed (+114291)
CEP57L1	unnamed (+145414), unnamed (+213106)
CEP63	unnamed (+33205), unnamed (+153459)
CEP68	unnamed (-10534)
CEP72	unnamed (-57534)
CEP85L	unnamed (-74972)
CEP95	unnamed (+47825)
CER1	unnamed (-146487)
CERS4	unnamed (-1021), unnamed (-715), unnamed (-398), unnamed (+31221)
CERS6	unnamed (+139778)
CFTR	unnamed (-39709), unnamed (+293349), unnamed (+348399)
CHAC2	unnamed (-807717), unnamed (-802587)
CHAF1A	unnamed (-77)
CHCHD10	unnamed (+1528)
CHCHD3	unnamed (+27058)
CHCHD4	unnamed (+125816)
CHCHD5	unnamed (+42994)
CHCHD6	unnamed (+204733), unnamed (+267913)
CHD1L	unnamed (+5176)
CHD3	unnamed (+4444)
CHD6	unnamed (-75055), unnamed (+225310)
CHD9	unnamed (+44527), unnamed (+75406)
CHGA	unnamed (+85538), unnamed (+86628), unnamed (+109556), unnamed (+122221), unnamed (+123115), unnamed (+136519), unnamed (+150508), unnamed (+163811)
CHGB	unnamed (-253656)
CHI3L2	unnamed (-699), unnamed (+27753)
CHIA	unnamed (-62392)
CHKB	unnamed (+472)
CHKB-CPT1B	unnamed (-2775)
CHL1	unnamed (-61)
CHML	unnamed (-3660), unnamed (+344)
CHMP2A	unnamed (-3561)
CHMP4B	unnamed (+35432)
CHMP6	unnamed (-318273), unnamed (-202145), unnamed (-199701)
CHN1	unnamed (+226450)
CHN2	unnamed (-713073), unnamed (-275076), unnamed (-274670), unnamed (-196112), unnamed (-158814), unnamed (-53356)
CHODL	unnamed (-396316)
CHPT1	unnamed (+15785)
CHRM1	unnamed (+31653), unnamed (+39881)
CHRM2	unnamed (-734888)
CHRNA1	unnamed (-14315)
CHRNA9	unnamed (+60700)
CHST11	unnamed (-136585), unnamed (+21467), unnamed (+36934), unnamed (+37319), unnamed (+41519), unnamed (+77659), unnamed (+142775), unnamed (+212713), unnamed (+332015)
CHST15	unnamed (-128105), unnamed (-127256)
CHST2	unnamed (-114782)
CHST3	unnamed (-95960)
CHSY1	unnamed (+160177), unnamed (+180749), unnamed (+182571)
CILP2	unnamed (+41422)
CIPC	unnamed (-21582)
CKB	unnamed (+46332)
CKS1B	unnamed (-440)
CLASP1	unnamed (+81196)
CLASP2	unnamed (+58953)
CLCN4	unnamed (+398148)
CLCN5	unnamed (+3993)
CLCN7	unnamed (+3593)
CLDN10	unnamed (-166807), unnamed (-18851)
CLDN11	unnamed (+7185)
CLDN20	unnamed (+9661)
CLDN23	unnamed (-174614), unnamed (-101005)
CLEC17A	unnamed (+61007)
CLEC2D	unnamed (-21359)
CLEC3B	unnamed (+35731)
CLIC1	unnamed (-289)
CLIC4	unnamed (+16910), unnamed (+99862), unnamed (+103842), unnamed (+214330)
CLIC5	unnamed (+402686)
CLIC6	unnamed (+196218), unnamed (+243008), unnamed (+317703)
CLINT1	unnamed (-869056)
CLIP1	unnamed (-43092)
CLIP4	unnamed (-1411), unnamed (+755882), unnamed (+763704)
CLLU1	unnamed (-135150), unnamed (-60190), unnamed (+82225)
CLMN	unnamed (-40617)
CLNS1A	unnamed (-67886)
CLPB	unnamed (-23007)
CLRN3	unnamed (+117967)
CLSTN1	unnamed (+87259)
CLTC	unnamed (+44523)
CMAS	unnamed (-31408), unnamed (+55622), unnamed (+216302), unnamed (+275591)
CMC2	unnamed (+169827)
CMSS1	unnamed (+112720), unnamed (+117764), unnamed (+229899)
CNBD2	unnamed (+179593)
CNDP1	unnamed (+7449)
CNGB3	unnamed (-169929)
CNIH3	unnamed (-89308), unnamed (-87188), unnamed (-86641), unnamed (-70629), unnamed (-61569), unnamed (+7187), unnamed (+50687), unnamed (+92292), unnamed (+99517), unnamed (+128477), unnamed (+130561), unnamed (+143561)
CNKSR3	unnamed (+85136), unnamed (+115583)
CNN3	unnamed (+1546)
CNOT2	unnamed (+399)
CNOT4	unnamed (+249072)
CNOT6L	unnamed (+119328), unnamed (+125466), unnamed (+280596)
CNPY1	unnamed (+61065)
CNR2	unnamed (-1084)
CNST	unnamed (+130167)
CNTLN	unnamed (-249896)
CNTN3	unnamed (-911909)
CNTNAP2	unnamed (+200491), unnamed (+205145)
COA6	unnamed (-146977), unnamed (-15151)
COBL	unnamed (+489888), unnamed (+510854)
COBLL1	unnamed (-37416), unnamed (+3424)
COG2	unnamed (+66298)
COG4	unnamed (+65905)
COG6	unnamed (+746950), unnamed (+907434)
COG7	unnamed (-51807)
COL11A2	unnamed (-3414), unnamed (-934), unnamed (+31274)
COL12A1	unnamed (-37891), unnamed (+753875)
COL15A1	unnamed (-56779)
COL18A1	unnamed (+14281)
COL1A2	unnamed (-371835), unnamed (-211149), unnamed (-120907)
COL22A1	unnamed (-417018), unnamed (-301716), unnamed (+36913), unnamed (+275016)
COL3A1	unnamed (-587140)
COL4A1	unnamed (+466868)
COL4A3BP	unnamed (-17225)
COL4A4	unnamed (+294529)
COL6A1	unnamed (-6909)
COL6A2	unnamed (+36436)
COL6A3	unnamed (-60314), unnamed (+212162)
COL9A1	unnamed (-9256)
COLCA2	unnamed (-404848)
COLGALT2	unnamed (+8255), unnamed (+92125), unnamed (+92412)
COMMD1	unnamed (+224211)
COMMD3	unnamed (+457)
COMMD3-BMI1	unnamed (+22)
COMMD9	unnamed (+297532)
COMTD1	unnamed (-58605)
COPRS	unnamed (+135007), unnamed (+309820)
COPS8	unnamed (+116901)
COPZ1	unnamed (+34222)
COPZ2	unnamed (+46112)
COQ7	unnamed (+180)
CORO1C	unnamed (-123262), unnamed (-109350), unnamed (-95095)
COTL1	unnamed (+80057)
COX16	unnamed (-118)
COX17	unnamed (+340)
COX6A2	unnamed (+32563)
COX7A2	unnamed (+6381)
COX7B2	unnamed (+399599)
COX8C	unnamed (+9185)
CPB2	unnamed (-4602)
CPEB2	unnamed (-888032), unnamed (-127442)
CPED1	unnamed (-791)
CPLX1	unnamed (+104638)
CPLX2	unnamed (-22505)
CPN1	unnamed (+16492)
CPN2	unnamed (+83183)
CPNE2	unnamed (-30985)
CPNE4	unnamed (+489732)
CPNE5	unnamed (+18708)
CPO	unnamed (-117442), unnamed (+98322), unnamed (+128180)
CPPED1	unnamed (+331), unnamed (+711363)
CPS1	unnamed (+132967), unnamed (+626593)
CPSF4L	unnamed (-11089)
CPT1A	unnamed (+24254)
CPT1B	unnamed (-3860)
CPVL	unnamed (-181068)
CRADD	unnamed (+86086), unnamed (+99498), unnamed (+107731), unnamed (+141157), unnamed (+336505)
CRAMP1L	unnamed (+39243)
CRB2	unnamed (-31195)
CRCP	unnamed (+53367)
CREB1	unnamed (-218256)
CREB5	unnamed (+68811), unnamed (+506808), unnamed (+507214), unnamed (+585772), unnamed (+623070), unnamed (+728528)
CRELD2	unnamed (+17609)
CRLF1	unnamed (-3912)
CROCC	unnamed (-220622)
CRP	unnamed (+9239)
CRTAM	unnamed (+18282)
CRTC1	unnamed (-5529)
CRTC2	unnamed (+2)
CRYAA	unnamed (+8332)
CRYBB2	unnamed (+268927)
CRYGB	unnamed (+10924)
CRYGC	unnamed (-5414)
CRYL1	unnamed (-27738), unnamed (+105851)
CSF1	unnamed (-14639), unnamed (+43691)
CSNK1D	unnamed (+5886)
CSNK2B	unnamed (-1558)
CSPG5	unnamed (-33128)
CSRP1	unnamed (-29614), unnamed (+20066)
CSRP3	unnamed (+10014)
CSTB	unnamed (-306)
CTAG1A	unnamed (+15452)
CTAG1B	unnamed (+18652)
CTAGE1	unnamed (-355654)
CTAGE6	unnamed (-142781)
CTBP2	unnamed (-29387)
CTDSP1	unnamed (-1566)
CTDSPL	unnamed (+30931), unnamed (+47280), unnamed (+74295)
CTGF	unnamed (-414081), unnamed (-172462), unnamed (-171675), unnamed (-29426), unnamed (-113)
CTNNA1	unnamed (-98838), unnamed (-97466), unnamed (-91164), unnamed (-90255), unnamed (-87304), unnamed (-84790)
CTNNB1	unnamed (-507948), unnamed (-398820), unnamed (-174796), unnamed (-172686), unnamed (+562)
CTNNBIP1	unnamed (-19309)
CTNNBL1	unnamed (+163405)
CTR9	unnamed (+45452)
CTRB1	unnamed (+26287)
CTSA	unnamed (+136)
CTSB	unnamed (-74128), unnamed (+5499), unnamed (+58350)
CTSD	unnamed (-63438), unnamed (-19145)
CTSH	unnamed (-59391)
CTSL	unnamed (-143820)
CTTNBP2	unnamed (+45145), unnamed (+100195)
CUL1	unnamed (-925498), unnamed (-74934)
CUL3	unnamed (-455008), unnamed (-373001), unnamed (-353447), unnamed (-288138)
CUL4B	unnamed (+88761)
CUX1	unnamed (-127745), unnamed (+66848), unnamed (+229441), unnamed (+318627)
CWF19L2	unnamed (+416959)
CXADR	unnamed (+218)
CXCL13	unnamed (+27041), unnamed (+182171), unnamed (+188309)
CXCR3	unnamed (+10824)
CXCR4	unnamed (+84353)
CXXC11	unnamed (+96533), unnamed (+200465), unnamed (+340729)
CXXC5	unnamed (+60891)
CXorf36	unnamed (-94881), unnamed (+57329)
CYB561	unnamed (+151933), unnamed (+254599)
CYB561A3	unnamed (-7395)
CYB5B	unnamed (-26169)
CYB5R2	unnamed (+73487), unnamed (+97925)
CYB5R4	unnamed (+70)
CYGB	unnamed (+7429), unnamed (+7933)
CYP1B1	unnamed (-186233)
CYP26A1	unnamed (-2002)
CYP26B1	unnamed (+404873)
CYP27A1	unnamed (-61925), unnamed (-59665), unnamed (+24707)
CYP2J2	unnamed (-967610), unnamed (-906616), unnamed (-882994), unnamed (-138504)
CYP4V2	unnamed (-62)
CYP51A1	unnamed (+707), unnamed (+73158), unnamed (+123825), unnamed (+147174)
CYSLTR2	unnamed (-121189), unnamed (-72499), unnamed (+43084)
CYSTM1	unnamed (-23007), unnamed (-17103), unnamed (+86941)
CYTL1	unnamed (+32390)
DAAM1	unnamed (+4649)
DAAM2	unnamed (+19578), unnamed (+30646), unnamed (+94934)
DAB1	unnamed (-761637)
DAB2	unnamed (-949724), unnamed (-940058), unnamed (-198446), unnamed (-12499)
DAB2IP	unnamed (+15165), unnamed (+66199)
DACT1	unnamed (-30959)
DAD1	unnamed (+32728), unnamed (+201682)
DAG1	unnamed (-25945), unnamed (+14512), unnamed (+50065)
DAP	unnamed (+36329)
DAPK1	unnamed (-227306), unnamed (+83818)
DAPK2	unnamed (+143345)
DAPL1	unnamed (-79011), unnamed (+128135)
DARS	unnamed (-46206), unnamed (+174)
DAZL	unnamed (+58337)
DBI	unnamed (+3943)
DBN1	unnamed (+25161)
DCBLD2	unnamed (+106955), unnamed (+131207)
DCC	unnamed (-814054)
DCDC1	unnamed (+423492), unnamed (+783371)
DCHS1	unnamed (+20210)
DCK	unnamed (-8)
DCLK1	unnamed (+416593)
DCN	unnamed (-953518)
DCP2	unnamed (+116155), unnamed (+164795), unnamed (+226771)
DCPS	unnamed (+55909), unnamed (+69857)
DCSTAMP	unnamed (-2610)
DCT	unnamed (-244)
DCTN1	unnamed (-60380)
DCTN6	unnamed (+123656)
DDC	unnamed (-165530), unnamed (-83241)
DDHD1	unnamed (-154068)
DDI1	unnamed (-354511)
DDI2	unnamed (+12361)
DDIT3	unnamed (-1813), unnamed (+36)
DDIT4	unnamed (-13322), unnamed (+4736)
DDR1	unnamed (-114702), unnamed (-70679)
DDX10	unnamed (+103236)
DDX18	unnamed (-685918), unnamed (-77)
DDX3X	unnamed (+48443)
DDX47	unnamed (-28330)
DDX51	unnamed (+59306)
DDX52	unnamed (-40270)
DDX6	unnamed (+33298)
DEAF1	unnamed (+52760)
DEFB115	unnamed (-244569)
DEFB136	unnamed (+32242)
DENND2D	unnamed (+617), unnamed (+44045)
DEPDC5	unnamed (+74769), unnamed (+91913)
DERL1	unnamed (+22887)
DFFA	unnamed (-2460)
DFNA5	unnamed (-213420), unnamed (-68228), unnamed (+176446)
DGKB	unnamed (-486758), unnamed (+772232)
DGKI	unnamed (+127277), unnamed (+234547), unnamed (+261625)
DGUOK	unnamed (-29949), unnamed (+44377)
DHODH	unnamed (+33817)
DHRS12	unnamed (+76007)
DHRS2	unnamed (+195444)
DHRS3	unnamed (+15686), unnamed (+21631), unnamed (+61161), unnamed (+138899), unnamed (+168795)
DHRS4	unnamed (-121769)
DHX15	unnamed (+649485)
DHX37	unnamed (+47968)
DHX40	unnamed (-7302)
DHX8	unnamed (-48886), unnamed (-26907), unnamed (+42110), unnamed (+47016)
DIP2A	unnamed (+100743), unnamed (+138930)
DIP2C	unnamed (+7506)
DIRAS3	unnamed (+7999)
DIRC2	unnamed (+141803)
DIS3L2	unnamed (+298729)
DISC1	unnamed (+224185), unnamed (+535383), unnamed (+848437)
DISP1	unnamed (-146811), unnamed (+151258)
DKK2	unnamed (-198396)
DKK3	unnamed (-10465), unnamed (+50459)
DLC1	unnamed (+418907), unnamed (+437229)
DLD	unnamed (+56073)
DLEU1	unnamed (+329366), unnamed (+368042)
DLG1	unnamed (-173859)
DLG5	unnamed (+77228)
DLGAP1	unnamed (-602652), unnamed (+206517), unnamed (+789327)
DLGAP2	unnamed (-919286)
DLGAP5	unnamed (+43060)
DLX1	unnamed (-63352)
DLX2	unnamed (-286956), unnamed (-150508)
DLX6	unnamed (-478886), unnamed (-179137)
DMRT1	unnamed (-147053)
DMRTA2	unnamed (-410112)
DMTF1	unnamed (+17926)
DNAH11	unnamed (+373205)
DNAH14	unnamed (-306187), unnamed (-262687), unnamed (-221082), unnamed (-213857), unnamed (-184897), unnamed (-182813), unnamed (-169813), unnamed (+37120), unnamed (+79033)
DNAH9	unnamed (+255732)
DNAI1	unnamed (+273)
DNAJA3	unnamed (+35969)
DNAJA4	unnamed (+8894)
DNAJB1	unnamed (-1660), unnamed (-387)
DNAJB12	unnamed (-132396), unnamed (+76493)
DNAJC1	unnamed (+331470)
DNAJC15	unnamed (-146897)
DNAJC2	unnamed (+3885)
DNAJC27	unnamed (+527)
DNASE1L3	unnamed (+110258)
DNASE2B	unnamed (-220980), unnamed (+39441)
DNER	unnamed (+6016), unnamed (+269354)
DNHD1	unnamed (+76133), unnamed (+79856)
DNMBP	unnamed (-55466)
DNMT1	unnamed (-32772)
DOCK1	unnamed (-241192)
DOCK10	unnamed (+2086), unnamed (+84093), unnamed (+103647), unnamed (+168956)
DOCK2	unnamed (+69709), unnamed (+277703), unnamed (+334109)
DOCK4	unnamed (+3716), unnamed (+39046), unnamed (+275310), unnamed (+453580)
DOCK5	unnamed (+208253)
DOT1L	unnamed (+4268), unnamed (+5030)
DPF1	unnamed (+27797), unnamed (+161128)
DPH6	unnamed (-160209), unnamed (-159883)
DPP4	unnamed (-38218)
DPP9	unnamed (+67)
DPY19L1	unnamed (+35022)
DPYSL2	unnamed (+9829)
DPYSL3	unnamed (+113877)
DRAM2	unnamed (-16604)
DRD1	unnamed (+108305), unnamed (+262680), unnamed (+263092)
DRD3	unnamed (+25990)
DRD4	unnamed (+5479)
DRGX	unnamed (-126853)
DROSHA	unnamed (+169787)
DSCAM	unnamed (-314461)
DSCR3	unnamed (-591)
DSP	unnamed (-37350)
DTL	unnamed (+206826)
DTNB	unnamed (-38513)
DTNBP1	unnamed (-238466), unnamed (+189141), unnamed (+217993), unnamed (+331853)
DTX1	unnamed (-16654)
DTX4	unnamed (+7930)
DUS1L	unnamed (-429)
DUS4L	unnamed (-73705)
DUSP1	unnamed (-18949)
DUSP10	unnamed (-630685), unnamed (-328140), unnamed (-256574), unnamed (-249692), unnamed (-219728), unnamed (-216792), unnamed (-97832), unnamed (-84744), unnamed (-67168), unnamed (-6780), unnamed (+82264), unnamed (+120804), unnamed (+447488), unnamed (+809208)
DUSP22	unnamed (-67705)
DUSP4	unnamed (-299452), unnamed (-265085), unnamed (-2485), unnamed (+9333)
DUSP5	unnamed (-121297), unnamed (-109528)
DUSP6	unnamed (-37746), unnamed (-1058), unnamed (+706900)
DYNC1I1	unnamed (-55750), unnamed (-208), unnamed (+39909), unnamed (+439582), unnamed (+440948), unnamed (+540194)
DYNC2H1	unnamed (+572493)
DYNLRB2	unnamed (-889260), unnamed (-307741), unnamed (-307302)
DYNLT1	unnamed (+60287)
DYRK2	unnamed (-217760)
DYRK4	unnamed (-10190)
DYSF	unnamed (+276462)
DYTN	unnamed (-6138), unnamed (+150396), unnamed (+265910)
E2F1	unnamed (-3824)
E2F3	unnamed (-184302), unnamed (-110278)
E2F6	unnamed (-33163), unnamed (-32580)
EAF1	unnamed (-40076), unnamed (-39468)
EBAG9	unnamed (+79)
EBF1	unnamed (+371562)
ECE1	unnamed (-32766), unnamed (-20728)
ECHS1	unnamed (+608)
ECI2	unnamed (-474876), unnamed (-201761), unnamed (+107325)
ECT2L	unnamed (+22060)
EDEM3	unnamed (+125275), unnamed (+186959), unnamed (+263159), unnamed (+263483)
EDN2	unnamed (-396083), unnamed (-133614), unnamed (+51880)
EDN3	unnamed (+182256), unnamed (+197396)
EDNRA	unnamed (+70942)
EDRF1	unnamed (-662299)
EEA1	unnamed (-407205), unnamed (-292859), unnamed (+174969)
EEF1B2	unnamed (+180)
EEPD1	unnamed (-325536)
EFCAB1	unnamed (-164143)
EFCAB10	unnamed (-194661)
EFCAB4B	unnamed (+152847)
EFCAB9	unnamed (+80989)
EFHD1	unnamed (-17662)
EFHD2	unnamed (-220019), unnamed (-191214), unnamed (-149143), unnamed (-148616)
EFNA5	unnamed (+128310)
EFR3A	unnamed (+153101)
EFR3B	unnamed (+34731), unnamed (+56159)
EGFL8	unnamed (-580)
EGFLAM	unnamed (-153679), unnamed (-110249), unnamed (-107121)
EGLN1	unnamed (-86607)
EGLN3	unnamed (-179173)
EGR3	unnamed (-57817), unnamed (-57419), unnamed (-55224), unnamed (-22533)
EHBP1	unnamed (-132637), unnamed (-126551)
EHD3	unnamed (+150303)
EHF	unnamed (-34417)
EID3	unnamed (+16649)
EIF1B	unnamed (-222672), unnamed (-193570)
EIF2AK3	unnamed (-32175)
EIF2S2	unnamed (+90920)
EIF4A2	unnamed (-10678)
EIF4A3	unnamed (-13504), unnamed (-8726)
EIF4EBP1	unnamed (-26351), unnamed (-17179), unnamed (+27609)
EIF4G2	unnamed (+11534)
EIF4G3	unnamed (+258519)
EIF4H	unnamed (-79573)
ELF2	unnamed (-89636)
ELF5	unnamed (-86248), unnamed (+49154)
ELFN1	unnamed (+250850)
ELK3	unnamed (+181441)
ELMSAN1	unnamed (-73369)
ELOVL1	unnamed (-13870)
ELOVL6	unnamed (-173021), unnamed (-118)
ELP2	unnamed (+52241)
ELP3	unnamed (+154430)
EMC2	unnamed (+140993)
EMC8	unnamed (+82452), unnamed (+86664)
EMCN	unnamed (-507924), unnamed (-468492)
EMID1	unnamed (-121603)
EMILIN3	unnamed (-26356)
EML4	unnamed (-5329)
EML6	unnamed (-241529), unnamed (-240849), unnamed (-150745), unnamed (-150025), unnamed (-110568)
EMP1	unnamed (-68159), unnamed (+45408), unnamed (+374558)
EMP3	unnamed (+29410)
EMR1	unnamed (-97083), unnamed (-85013)
EMR3	unnamed (+30741)
EN1	unnamed (-7850)
EN2	unnamed (+14668)
ENAH	unnamed (-117858), unnamed (+208087)
ENC1	unnamed (+53844), unnamed (+623410)
ENO3	unnamed (-1411)
ENOPH1	unnamed (+20637)
ENPEP	unnamed (-104399)
ENPP1	unnamed (-368)
ENPP6	unnamed (-112198)
ENSG00000091436	unnamed (-292490)
ENSG00000134602	unnamed (+96810)
ENSG00000173213	unnamed (-58703)
ENSG00000182319	unnamed (-214435), unnamed (-140826)
ENSG00000183760	unnamed (-13253)
ENSG00000188897	unnamed (+173868)
ENSG00000204393	unnamed (-62131)
ENSG00000234469	unnamed (-67548)
ENSG00000249773	unnamed (+6838)
ENSG00000254469	unnamed (+114)
ENSG00000258417	unnamed (-297), unnamed (+2191)
ENSG00000259060	unnamed (-16007)
ENSG00000260869	unnamed (-72)
ENSG00000267281	unnamed (+618)
ENSG00000273294	unnamed (-485752), unnamed (-485312)
ENY2	unnamed (-78223)
EP400	unnamed (+135066)
EPAS1	unnamed (-358397), unnamed (+137511), unnamed (+164077)
EPB41L1	unnamed (-6550)
EPB41L3	unnamed (+31783)
EPB41L4B	unnamed (-24772)
EPC1	unnamed (+242250)
EPC2	unnamed (-579605), unnamed (-30853)
EPCAM	unnamed (-169907)
EPHA4	unnamed (-718386), unnamed (-647891), unnamed (-588868), unnamed (+374)
EPHA8	unnamed (-62889)
EPHB1	unnamed (+51884), unnamed (+718615)
EPHB2	unnamed (+286766)
EPM2A	unnamed (+338), unnamed (+1272)
EPN2	unnamed (-125329)
EPRS	unnamed (+37873)
EPS15	unnamed (-73610), unnamed (-218)
EPS15L1	unnamed (+14225)
EPS8	unnamed (+160224)
EPS8L2	unnamed (+5054)
EPS8L3	unnamed (-131967)
ERBB2IP	unnamed (+25685)
ERC1	unnamed (+325882), unnamed (+600521)
ERCC3	unnamed (-13484)
ERCC6L2	unnamed (+174557)
ERG	unnamed (+29908), unnamed (+367718)
ERGIC1	unnamed (-44131)
ERGIC2	unnamed (+220496)
ERI1	unnamed (+63835)
ERMP1	unnamed (-11871)
ERN1	unnamed (-72799), unnamed (-55611)
ERO1LB	unnamed (+113095)
ERP27	unnamed (+25632)
ERVFRD-1	unnamed (-91247)
ESD	unnamed (+105631), unnamed (+157567), unnamed (+189071)
ESR2	unnamed (+61662)
ESRRA	unnamed (-96)
ESRRB	unnamed (+312942)
ESYT2	unnamed (+118739)
ESYT3	unnamed (-49390)
ETAA1	unnamed (-602923), unnamed (+58131), unnamed (+219607), unnamed (+299045), unnamed (+448517), unnamed (+483373), unnamed (+483863), unnamed (+564377)
ETFA	unnamed (+28180)
ETNK2	unnamed (+37257), unnamed (+49028)
ETNPPL	unnamed (+80859)
ETS1	unnamed (+54672)
ETS2	unnamed (+203893), unnamed (+229578)
ETV1	unnamed (-141183), unnamed (+45379)
ETV4	unnamed (-32366), unnamed (+15450), unnamed (+20356)
ETV6	unnamed (+211656), unnamed (+361176)
ETV7	unnamed (+29176)
EVA1A	unnamed (-39456), unnamed (-31112), unnamed (+46422)
EVC2	unnamed (+71432)
EVPL	unnamed (-2381)
EXD3	unnamed (+82987)
EXO1	unnamed (-124842), unnamed (-63922), unnamed (-62811), unnamed (-28772)
EXOC2	unnamed (-571099)
EXOC4	unnamed (+35935), unnamed (+111125)
EXOSC10	unnamed (-80610)
EXOSC4	unnamed (-54)
EXOSC8	unnamed (-1183)
EXT1	unnamed (+170814), unnamed (+201553)
EXTL1	unnamed (+6878)
EXTL3	unnamed (-92202)
EYA1	unnamed (+98973)
EYA2	unnamed (+384745)
EYA4	unnamed (-309261), unnamed (+332969), unnamed (+368425)
F2R	unnamed (-24379)
F2RL1	unnamed (+24686)
F2RL2	unnamed (-68230), unnamed (+165287)
F2RL3	unnamed (-11791)
F7	unnamed (-82823)
F8A2	unnamed (+12989), unnamed (+12989)
F8A3	unnamed (+63538), unnamed (+63538)
FA2H	unnamed (-91529)
FADD	unnamed (-27709)
FADS3	unnamed (+472)
FAF1	unnamed (+126651)
FAM101B	unnamed (-167706)
FAM103A1	unnamed (+24975)
FAM105B	unnamed (-462008), unnamed (+141877), unnamed (+145075)
FAM109B	unnamed (+469)
FAM115A	unnamed (+1678)
FAM120B	unnamed (+38306)
FAM122A	unnamed (+184444)
FAM124A	unnamed (+94715)
FAM124B	unnamed (+205819), unnamed (+297182)
FAM126A	unnamed (-53773)
FAM129B	unnamed (+11185)
FAM133B	unnamed (-118980), unnamed (-105404), unnamed (-30957)
FAM134B	unnamed (-292637), unnamed (+16475)
FAM135A	unnamed (-100969)
FAM135B	unnamed (-380258), unnamed (-142155), unnamed (+156025)
FAM136A	unnamed (+776)
FAM150A	unnamed (-130019)
FAM159B	unnamed (-1149)
FAM163A	unnamed (+65214)
FAM168A	unnamed (-14296)
FAM168B	unnamed (+34249)
FAM173B	unnamed (+394620), unnamed (+558958)
FAM180A	unnamed (-208978)
FAM185A	unnamed (+124431)
FAM19A3	unnamed (+185555)
FAM19A5	unnamed (-629432), unnamed (+74338), unnamed (+811528)
FAM200A	unnamed (+12607)
FAM205A	unnamed (-66300), unnamed (-30582), unnamed (-30246)
FAM20A	unnamed (-193117), unnamed (-192666), unnamed (-191746), unnamed (-173534), unnamed (-158176), unnamed (-93948), unnamed (+77318)
FAM20C	unnamed (-182845), unnamed (+180152), unnamed (+338233)
FAM210A	unnamed (+15975)
FAM210B	unnamed (+1018)
FAM212A	unnamed (+3676)
FAM222B	unnamed (+97360)
FAM3B	unnamed (-146847)
FAM3C	unnamed (-402918), unnamed (-289895), unnamed (-212598), unnamed (-208560)
FAM3D	unnamed (-579133), unnamed (-535999)
FAM46B	unnamed (-33295)
FAM46C	unnamed (-210125), unnamed (+196712), unnamed (+200223), unnamed (+242784)
FAM47E-STBD1	unnamed (+71575)
FAM49A	unnamed (-91506), unnamed (+700582)
FAM49B	unnamed (-362833), unnamed (-303721), unnamed (-294749), unnamed (-254100), unnamed (-97514), unnamed (-55711)
FAM63A	unnamed (+9132)
FAM63B	unnamed (-366)
FAM64A	unnamed (+26417)
FAM65B	unnamed (-352529), unnamed (-282341)
FAM71C	unnamed (-192369)
FAM71D	unnamed (-141546)
FAM71F2	unnamed (-141090)
FAM72B	unnamed (-205817)
FAM72D	unnamed (-97009)
FAM73A	unnamed (+17297)
FAM76B	unnamed (+92027), unnamed (+203365), unnamed (+493053)
FAM84B	unnamed (-293196), unnamed (-281918), unnamed (+2904)
FAM92B	unnamed (-451242), unnamed (-197490), unnamed (-179288), unnamed (-2612)
FAN1	unnamed (-73303), unnamed (+19026)
FANCC	unnamed (+225034), unnamed (+388895)
FANK1	unnamed (+320210)
FAR1	unnamed (+207195)
FAR2	unnamed (+11457)
FARSB	unnamed (+57564), unnamed (+75316)
FASLG	unnamed (+101418)
FASTKD1	unnamed (+65)
FASTKD2	unnamed (-40823)
FASTKD3	unnamed (+89429), unnamed (+141222), unnamed (+271734), unnamed (+457765)
FAT2	unnamed (-42555)
FAXC	unnamed (+391981)
FBLIM1	unnamed (+67841)
FBRSL1	unnamed (-126038)
FBXL13	unnamed (+26693), unnamed (+91149)
FBXL14	unnamed (+2406), unnamed (+277045)
FBXL4	unnamed (-9748)
FBXL5	unnamed (+93181)
FBXL7	unnamed (+19955), unnamed (+134973)
FBXO11	unnamed (+14879)
FBXO27	unnamed (-38456)
FBXO30	unnamed (-259)
FBXO31	unnamed (+250911), unnamed (+448804)
FBXO32	unnamed (+50630)
FBXO4	unnamed (+477658)
FBXO41	unnamed (-505)
FBXO42	unnamed (-34501)
FBXO46	unnamed (+13309)
FBXO7	unnamed (+58077), unnamed (+185755), unnamed (+247363), unnamed (+261063), unnamed (+278481)
FBXW11	unnamed (-45334)
FBXW2	unnamed (+62565)
FCGR1B	unnamed (-547341), unnamed (-422086), unnamed (-421031)
FCGR2A	unnamed (-18820), unnamed (-6651)
FCHO2	unnamed (-136820), unnamed (-552)
FCHSD2	unnamed (+186504)
FCRLA	unnamed (+8)
FDFT1	unnamed (+7268), unnamed (+60119)
FDX1	unnamed (-92031), unnamed (-73903), unnamed (-66499)
FEM1C	unnamed (+129618)
FER1L6	unnamed (-56481), unnamed (-55868)
FERMT2	unnamed (+100368)
FEZ1	unnamed (+147904), unnamed (+161006), unnamed (+162778), unnamed (+271934), unnamed (+281358), unnamed (+312467), unnamed (+319831)
FEZF2	unnamed (-500374), unnamed (+449268)
FFAR2	unnamed (-59409), unnamed (-58711), unnamed (-52309)
FGD3	unnamed (+39395)
FGD5	unnamed (-137831), unnamed (+49037)
FGF1	unnamed (-101796), unnamed (+264399), unnamed (+279725)
FGF10	unnamed (+765646)
FGFBP2	unnamed (+113)
FGFR1	unnamed (-89763)
FGFR3	unnamed (-29717)
FGGY	unnamed (-481587), unnamed (+260080), unnamed (+420571)
FGL2	unnamed (-173045)
FHIT	unnamed (-273685), unnamed (+78575), unnamed (+670495)
FHL2	unnamed (-298777), unnamed (-282983), unnamed (-211733), unnamed (-210735), unnamed (-193256)
FHOD3	unnamed (-85017)
FIGN	unnamed (-853633)
FILIP1	unnamed (+97320)
FILIP1L	unnamed (+66780), unnamed (+178915), unnamed (+183959)
FIS1	unnamed (-19460)
FKBP6	unnamed (+29725)
FLI1	unnamed (+22236)
FLNB	unnamed (-24389), unnamed (+96013)
FLOT1	unnamed (-249), unnamed (+183)
FLOT2	unnamed (-680)
FLRT1	unnamed (-54866)
FMN1	unnamed (-58407), unnamed (+30541)
FMNL2	unnamed (+43981), unnamed (+67791), unnamed (+125503), unnamed (+131022), unnamed (+162697), unnamed (+170449), unnamed (+173535)
FMO2	unnamed (-42977)
FMO3	unnamed (-120203)
FMO6P	unnamed (+4170)
FN1	unnamed (-405379), unnamed (-400183), unnamed (-337800), unnamed (-291105), unnamed (+18503)
FN3K	unnamed (+2865)
FNBP1L	unnamed (+215282), unnamed (+274332), unnamed (+274732)
FNBP4	unnamed (-1185)
FNDC3A	unnamed (-226013), unnamed (+107764)
FNDC3B	unnamed (+89526), unnamed (+101194), unnamed (+112884), unnamed (+185648)
FNDC7	unnamed (-15513)
FNIP1	unnamed (-28614)
FNIP2	unnamed (+335449)
FOCAD	unnamed (-17694), unnamed (+20818)
FOS	unnamed (-62127)
FOSL1	unnamed (-2809)
FOSL2	unnamed (-64728)
FOXA2	unnamed (-399877)
FOXB1	unnamed (+367107), unnamed (+386980)
FOXC1	unnamed (-83093), unnamed (-9053), unnamed (+135627), unnamed (+205672)
FOXD2	unnamed (+133061), unnamed (+142711), unnamed (+319563)
FOXD3	unnamed (-207544), unnamed (-168376), unnamed (-61253), unnamed (-45102)
FOXD4L1	unnamed (+104173)
FOXF1	unnamed (-367483), unnamed (+10499)
FOXF2	unnamed (+137519), unnamed (+211559)
FOXG1	unnamed (+950604)
FOXI1	unnamed (-398941), unnamed (-190947), unnamed (-134541)
FOXI2	unnamed (+37745)
FOXK1	unnamed (-40283)
FOXL1	unnamed (+356444), unnamed (+554337)
FOXO1	unnamed (+103486), unnamed (+263970)
FOXO3	unnamed (+124104), unnamed (+203879), unnamed (+244871)
FOXO6	unnamed (-120375), unnamed (+70868)
FOXP2	unnamed (+54090), unnamed (+84034), unnamed (+238511)
FOXP4	unnamed (-42286)
FOXQ1	unnamed (-48465)
FOXR1	unnamed (+26469)
FOXS1	unnamed (+9312)
FRA10AC1	unnamed (-105)
FREM1	unnamed (+41791)
FREM2	unnamed (+134676)
FRG2C	unnamed (-231281)
FRMD4A	unnamed (-151150), unnamed (+415007)
FRMD4B	unnamed (-120104), unnamed (+57548), unnamed (+203964)
FRMD5	unnamed (+283691)
FRMD6	unnamed (-143739), unnamed (-75825), unnamed (-41795), unnamed (-2001), unnamed (-1069)
FRMD7	unnamed (+7945)
FRMD8	unnamed (+30630), unnamed (+34736), unnamed (+35966), unnamed (+43608), unnamed (+112446), unnamed (+120440)
FRMPD4	unnamed (+566449)
FRZB	unnamed (-56316), unnamed (-53600)
FSCN1	unnamed (-1112)
FSTL4	unnamed (+188568), unnamed (+344721)
FTCD	unnamed (+21034)
FTCDNL1	unnamed (+52524)
FUK	unnamed (+3239)
FUT8	unnamed (-180469), unnamed (+627701)
FXR1	unnamed (+116)
FXYD2	unnamed (-17526)
FXYD3	unnamed (-919)
FXYD6-FXYD2	unnamed (+34397)
FYB	unnamed (+167715)
FYN	unnamed (-145690), unnamed (+84225)
FZD1	unnamed (-208211), unnamed (-25053), unnamed (+505722)
FZD3	unnamed (+114869)
FZD7	unnamed (-142737), unnamed (+4528)
FZD8	unnamed (-893402)
FZD9	unnamed (-76021)
G3BP1	unnamed (-63531), unnamed (-26543)
G3BP2	unnamed (-9551), unnamed (-1090)
GAB2	unnamed (+14920), unnamed (+85821)
GABRA2	unnamed (-34378)
GABRB3	unnamed (+334785)
GABRP	unnamed (-239585)
GABRR1	unnamed (-80710)
GABRR2	unnamed (+17156)
GADD45B	unnamed (+70620), unnamed (+73667), unnamed (+219459)
GADL1	unnamed (-394099)
GALNT1	unnamed (+406370)
GALNT11	unnamed (+113081)
GALNT12	unnamed (+79161)
GALNT18	unnamed (-121264)
GALNT2	unnamed (+46632)
GALNT4	unnamed (+133789)
GALNT5	unnamed (-200687)
GALNT9	unnamed (-249526)
GALP	unnamed (-26974)
GAP43	unnamed (-475880), unnamed (-467065)
GAPDH	unnamed (-148)
GARNL3	unnamed (-105062)
GARS	unnamed (-82217), unnamed (-31738)
GAS1	unnamed (-323386), unnamed (+272366)
GAS6	unnamed (-263180), unnamed (-237005)
GAS7	unnamed (-119782), unnamed (+48292), unnamed (+144652)
GBA2	unnamed (+43)
GBAS	unnamed (+42788)
GBX1	unnamed (+78125)
GBX2	unnamed (+587443)
GCC2	unnamed (+146610), unnamed (+188341)
GCG	unnamed (+39643)
GCGR	unnamed (-81634)
GCH1	unnamed (+248576)
GCLC	unnamed (-3232)
GCNT2	unnamed (-6953)
GCNT6	unnamed (-2499)
GDAP2	unnamed (+80913), unnamed (+123474), unnamed (+126985)
GDF11	unnamed (+2662)
GDNF	unnamed (-315461), unnamed (-312333), unnamed (-268903)
GDPD5	unnamed (-22782), unnamed (-2592)
GEM	unnamed (+27677)
GEMIN8	unnamed (+63238)
GET4	unnamed (-3036)
GFER	unnamed (+26)
GFOD1	unnamed (+31853), unnamed (+32441)
GFPT1	unnamed (+98092), unnamed (+133204), unnamed (+170082)
GFRA1	unnamed (+57638), unnamed (+368047)
GFRA2	unnamed (+104647), unnamed (+231544), unnamed (+279448)
GFRA3	unnamed (+28729), unnamed (+30636)
GGA2	unnamed (+5507)
GGACT	unnamed (+191078)
GGCT	unnamed (-58099), unnamed (-7620), unnamed (-497)
GGNBP1	unnamed (+27317)
GHITM	unnamed (-230396)
GHR	unnamed (-20865)
GHSR	unnamed (+222254), unnamed (+295018), unnamed (+306708), unnamed (+318376)
GINS2	unnamed (-28089), unnamed (-23877)
GINS3	unnamed (+47614), unnamed (+51522)
GIT1	unnamed (+5017), unnamed (+16562)
GJA10	unnamed (+174058), unnamed (+275098)
GJA5	unnamed (-42570)
GJA8	unnamed (-86892)
GJB6	unnamed (-187611)
GJD2	unnamed (+32995)
GJD3	unnamed (+16297)
GKN2	unnamed (+63324)
GLDC	unnamed (+40228)
GLI2	unnamed (+153563)
GLI3	unnamed (-601906), unnamed (-413682), unnamed (-362188), unnamed (-259527), unnamed (-171043), unnamed (-90440), unnamed (-1116)
GLIPR1L1	unnamed (-4451)
GLOD4	unnamed (-101491), unnamed (-101131)
GLRX2	unnamed (+877)
GLS	unnamed (-71210)
GLTPD2	unnamed (-1208), unnamed (-950)
GM2A	unnamed (-181)
GMDS	unnamed (-447302), unnamed (-307252), unnamed (-305301), unnamed (-297413), unnamed (-203418), unnamed (+429573), unnamed (+499618)
GMNC	unnamed (+328844)
GMNN	unnamed (-135)
GMPR	unnamed (-33065)
GNA12	unnamed (-19462)
GNA13	unnamed (+87411)
GNA14	unnamed (+133081)
GNAI1	unnamed (+1068), unnamed (+140329)
GNAL	unnamed (-322367), unnamed (-313874), unnamed (-217801)
GNAT3	unnamed (-244418)
GNG12	unnamed (-210165)
GNG4	unnamed (-207047), unnamed (-63667), unnamed (-55539), unnamed (-28469)
GNG7	unnamed (+7123), unnamed (+152915), unnamed (+155962)
GNL1	unnamed (+369)
GNLY	unnamed (+48380)
GNPNAT1	unnamed (-59128), unnamed (-615)
GNRH1	unnamed (+31537)
GNS	unnamed (-211), unnamed (+133917), unnamed (+134133)
GOLGA2	unnamed (-362)
GOLGA4	unnamed (+467)
GOLGA7B	unnamed (-69102)
GOLGA8B	unnamed (-138400)
GOLIM4	unnamed (-115246)
GOLM1	unnamed (-87167), unnamed (-28044)
GOLPH3	unnamed (+131436)
GOLT1B	unnamed (+9189)
GPAA1	unnamed (-4038)
GPATCH8	unnamed (-241)
GPBP1	unnamed (+102776), unnamed (+110073), unnamed (+227690), unnamed (+241896)
GPC1	unnamed (-184314)
GPC3	unnamed (+222423)
GPC4	unnamed (-347732)
GPCPD1	unnamed (-46748), unnamed (-226)
GPD2	unnamed (-52201), unnamed (+621470)
GPHN	unnamed (-469114), unnamed (+540475)
GPM6B	unnamed (-149312)
GPR108	unnamed (-530)
GPR12	unnamed (-227750)
GPR126	unnamed (+625055)
GPR133	unnamed (-28227), unnamed (+268188), unnamed (+314116), unnamed (+392368), unnamed (+412616), unnamed (+668279)
GPR135	unnamed (+197238)
GPR137	unnamed (-24544)
GPR137B	unnamed (+26358)
GPR149	unnamed (-389176)
GPR157	unnamed (-34582), unnamed (+8614)
GPR158	unnamed (-57029)
GPR161	unnamed (-5108)
GPR22	unnamed (-20921), unnamed (+20193)
GPR39	unnamed (-747523), unnamed (-613105), unnamed (-98573), unnamed (-97852), unnamed (-64715)
GPR42	unnamed (+17963), unnamed (+18661), unnamed (+25063)
GPR45	unnamed (-111762)
GPR52	unnamed (-171715)
GPR56	unnamed (+5865)
GPR68	unnamed (-124187)
GPR84	unnamed (+5138)
GPR85	unnamed (+118286)
GPR97	unnamed (-33815)
GPR98	unnamed (+604124), unnamed (+660704), unnamed (+753068)
GPRC5A	unnamed (+9367), unnamed (+31541)
GPRC5B	unnamed (+109081), unnamed (+130799), unnamed (+139184), unnamed (+139484)
GPRC5D	unnamed (+28061), unnamed (+50235)
GPRIN1	unnamed (+5682)
GPSM2	unnamed (-85496), unnamed (-58796)
GPX3	unnamed (-14236)
GRAMD2	unnamed (-30970), unnamed (+14856)
GRAMD3	unnamed (-875714)
GRAMD4	unnamed (-72329)
GRAP	unnamed (-64375)
GRAP2	unnamed (+49253), unnamed (+98378), unnamed (+139971), unnamed (+150432)
GRB10	unnamed (-94558), unnamed (-73592), unnamed (+1366), unnamed (+83655)
GRB14	unnamed (-216140), unnamed (+32208)
GRB7	unnamed (+113956)
GREB1	unnamed (-35387), unnamed (-34804), unnamed (+59316)
GREM1	unnamed (+319369)
GREM2	unnamed (-160272)
GRHL3	unnamed (+73155)
GRIK2	unnamed (-6971)
GRIK3	unnamed (-97284)
GRIK4	unnamed (+198870)
GRIK5	unnamed (+33109)
GRIN2B	unnamed (-281139), unnamed (-258839), unnamed (+408845), unnamed (+737995)
GRIP1	unnamed (-145513)
GRK1	unnamed (+107413)
GRK7	unnamed (+81792)
GRM5	unnamed (-104897)
GRPR	unnamed (-240184)
GRSF1	unnamed (-52526)
GRTP1	unnamed (-17089)
GSAP	unnamed (+43529)
GSDMC	unnamed (+82672), unnamed (+101118), unnamed (+150734), unnamed (+234421)
GSE1	unnamed (-321420), unnamed (-303218), unnamed (-49466)
GSG1	unnamed (-24912)
GSG1L	unnamed (+302716), unnamed (+344794), unnamed (+371691)
GSK3B	unnamed (+307003)
GSN	unnamed (-19829)
GSR	unnamed (-76465)
GSTO1	unnamed (-11425), unnamed (-117)
GSTT1	unnamed (+10804)
GSTT2	unnamed (+51141)
GTDC1	unnamed (-275149), unnamed (-272921), unnamed (-245559), unnamed (-236952), unnamed (+502573)
GTF2I	unnamed (-179589)
GTF2IRD1	unnamed (+24122)
GTPBP10	unnamed (-101437)
GTSCR1	unnamed (+228446), unnamed (+354201)
GUCY1A2	unnamed (-22440), unnamed (+535329), unnamed (+556393)
GUCY1A3	unnamed (-239946)
GUK1	unnamed (-9189)
GULP1	unnamed (+94347)
GUSB	unnamed (+441)
GXYLT2	unnamed (+74024)
GYPC	unnamed (-148322), unnamed (-21294), unnamed (+2137), unnamed (+3389), unnamed (+10079), unnamed (+15107)
H3F3A	unnamed (+3704)
H3F3C	unnamed (+18749)
H6PD	unnamed (-71023), unnamed (+40913)
HAAO	unnamed (-90445)
HACE1	unnamed (-68436)
HADH	unnamed (+95582), unnamed (+155017)
HAO2	unnamed (-44975)
HAS2	unnamed (-28534)
HAS3	unnamed (-89811)
HAUS6	unnamed (+15347)
HBP1	unnamed (+280124)
HCCS	unnamed (-434565)
HCN2	unnamed (+21263)
HDAC1	unnamed (+40916)
HDAC7	unnamed (-62100)
HDAC9	unnamed (-145344), unnamed (+33754), unnamed (+197259)
HDDC2	unnamed (-426934), unnamed (-210221), unnamed (-142551), unnamed (-132123)
HDHD1	unnamed (+14875), unnamed (+37046), unnamed (+37353)
HEATR5B	unnamed (+15513)
HECA	unnamed (-105411)
HECTD2	unnamed (+164796)
HECW1	unnamed (+148938)
HEG1	unnamed (+23416)
HELQ	unnamed (+114637)
HELT	unnamed (+93285)
HERC1	unnamed (-63034)
HERC2	unnamed (+189463)
HES1	unnamed (-424874), unnamed (-263667), unnamed (-229913), unnamed (-175068), unnamed (-165284), unnamed (-1318), unnamed (+134940)
HEY1	unnamed (-64304), unnamed (-63944), unnamed (-28699)
HEY2	unnamed (-315482), unnamed (-305054), unnamed (-237384), unnamed (-20671)
HFM1	unnamed (+17460), unnamed (+231136)
HGF	unnamed (-157026)
HHAT	unnamed (+110111)
HHATL	unnamed (-29487)
HHIPL2	unnamed (+175242), unnamed (+477787), unnamed (+549353), unnamed (+556235), unnamed (+586199), unnamed (+589135), unnamed (+708095), unnamed (+721183), unnamed (+738759), unnamed (+799147)
HIBADH	unnamed (-30995)
HIC1	unnamed (-2221)
HIF1A	unnamed (-160749), unnamed (-98392)
HIF1AN	unnamed (+43676)
HIGD1C	unnamed (+72029), unnamed (+72307)
HINT3	unnamed (-134785)
HIP1	unnamed (+139804)
HIST1H2AM	unnamed (+391), unnamed (+805)
HIST1H2BO	unnamed (-1045), unnamed (-631)
HIST1H3J	unnamed (-2002), unnamed (-1588)
HIST1H4H	unnamed (-66182), unnamed (-27662)
HIST2H3PS2	unnamed (+176676)
HIST3H2A	unnamed (+5212)
HIST3H2BB	unnamed (+14684)
HIST3H3	unnamed (-27322)
HIVEP1	unnamed (-208949)
HIVEP2	unnamed (-2428), unnamed (+18217)
HIVEP3	unnamed (+37744), unnamed (+300213)
HLA-DMB	unnamed (-1839), unnamed (-626)
HLA-DPA1	unnamed (-80515)
HLX	unnamed (+54611), unnamed (+416331), unnamed (+743015), unnamed (+781555)
HMCN1	unnamed (-328337), unnamed (-234118), unnamed (-61567), unnamed (+56045), unnamed (+347867)
HMG20A	unnamed (+117661)
HMG20B	unnamed (-2263)
HMGA1	unnamed (+7640)
HMGA2	unnamed (-313275), unnamed (-167445), unnamed (+199), unnamed (+67785), unnamed (+113797), unnamed (+137249), unnamed (+242242)
HMGB1	unnamed (+297691), unnamed (+301069)
HMGCR	unnamed (+58277)
HMGN3	unnamed (-48793)
HMGN4	unnamed (+33461)
HMHA1	unnamed (+2322)
HMHB1	unnamed (+12074)
HMOX2	unnamed (-14150)
HN1L	unnamed (-26688)
HNF1B	unnamed (+61474)
HNMT	unnamed (-576)
HNRNPA3	unnamed (-796429), unnamed (+51051)
HNRNPAB	unnamed (+3290)
HNRNPF	unnamed (-24243), unnamed (-21439)
HNRNPH3	unnamed (-70816)
HNRNPL	unnamed (-919)
HNRNPR	unnamed (+37855)
HNRNPUL1	unnamed (-38060), unnamed (+35579)
HOOK1	unnamed (-257800), unnamed (-97309)
HORMAD2	unnamed (+130467)
HOXA4	unnamed (-5847), unnamed (-5386)
HOXA5	unnamed (+7022), unnamed (+7483)
HOXB13	unnamed (-63414)
HOXC10	unnamed (-178)
HOXD3	unnamed (-11819)
HOXD8	unnamed (+8835)
HP	unnamed (-12034)
HP1BP3	unnamed (-131643)
HPCAL1	unnamed (-133186), unnamed (-25356), unnamed (+96958)
HPDL	unnamed (-22059)
HPRT1	unnamed (-41228), unnamed (+76884)
HPS1	unnamed (-63749)
HPSE	unnamed (-6066)
HPSE2	unnamed (+725187)
HRH2	unnamed (+115775)
HRH4	unnamed (+2953)
HS1BP3	unnamed (+50787), unnamed (+71537)
HS2ST1	unnamed (+240649), unnamed (+241077), unnamed (+255101)
HS3ST2	unnamed (-199360), unnamed (+47122)
HS3ST4	unnamed (+127392)
HSD17B12	unnamed (-122443)
HSD17B14	unnamed (+711)
HSD17B3	unnamed (+251894)
HSD3B1	unnamed (+124434), unnamed (+125420), unnamed (+129611)
HSDL2	unnamed (+62260)
HSF2BP	unnamed (+67636)
HSPA13	unnamed (-52546)
HSPA4	unnamed (+215880), unnamed (+372033)
HSPA9	unnamed (-93189), unnamed (-90675), unnamed (-87724), unnamed (-86815), unnamed (-80513), unnamed (-79141)
HSPB1	unnamed (-148802)
HTR1D	unnamed (-111726)
HTR2B	unnamed (-43776), unnamed (-37675)
HTR6	unnamed (+127557)
HUS1	unnamed (-12510)
HUS1B	unnamed (+178289)
HYAL4	unnamed (-73155), unnamed (-13893)
IARS	unnamed (+146277)
IBTK	unnamed (-115)
ICAM1	unnamed (+121)
ICOS	unnamed (+173710), unnamed (+178229), unnamed (+244053), unnamed (+320555), unnamed (+513949), unnamed (+517213)
ID2	unnamed (-208945), unnamed (+311)
ID4	unnamed (+59357), unnamed (+368663)
IDE	unnamed (+166137)
IDH1	unnamed (-42)
IDH3A	unnamed (+55841)
IDO2	unnamed (+119852)
IDS	unnamed (+256913)
IER3	unnamed (-68851), unnamed (-24828)
IFI16	unnamed (-922), unnamed (+5786)
IFI35	unnamed (+4315), unnamed (+13081)
IFITM10	unnamed (+44671)
IFLTD1	unnamed (-170265)
IFNAR1	unnamed (+56017)
IFNGR2	unnamed (-21976), unnamed (+29846)
IFNLR1	unnamed (-4370), unnamed (-3986)
IFRD1	unnamed (-182587)
IFT57	unnamed (+117852)
IFT81	unnamed (-50590), unnamed (-50080), unnamed (-14954), unnamed (+11376), unnamed (+75349)
IFT88	unnamed (-13543)
IGDCC3	unnamed (+72955)
IGF1R	unnamed (-648244), unnamed (-584956), unnamed (-516754), unnamed (-416894), unnamed (+127859), unnamed (+128148), unnamed (+139434)
IGF2	unnamed (+186597)
IGF2BP2	unnamed (+8976), unnamed (+135941)
IGF2BP3	unnamed (+4477), unnamed (+66374)
IGFBP1	unnamed (-250744)
IGFBP2	unnamed (-49012), unnamed (+57186)
IGFBP3	unnamed (-998380), unnamed (-987602), unnamed (-870115), unnamed (-838612), unnamed (-835921), unnamed (-826493), unnamed (-133310)
IGFBP5	unnamed (+4944)
IGFL1	unnamed (-26428)
IGFL2	unnamed (+55542)
IGFL3	unnamed (+55641)
IGFL4	unnamed (-28016)
IGFN1	unnamed (-20154)
IGIP	unnamed (+25699), unnamed (+31603)
IGSF3	unnamed (-32736)
IGSF6	unnamed (+25600)
IKBKB	unnamed (+9023)
IKBKG	unnamed (-279), unnamed (-279), unnamed (-279)
IKZF2	unnamed (-104926)
IKZF3	unnamed (+11461)
IL10	unnamed (+33929)
IL12B	unnamed (-129291)
IL12RB2	unnamed (-50805), unnamed (+69208), unnamed (+97071)
IL16	unnamed (-209745), unnamed (-129440), unnamed (+29263)
IL17F	unnamed (-4876)
IL17REL	unnamed (+86521)
IL19	unnamed (+4459)
IL1R1	unnamed (-91837)
IL1R2	unnamed (-229476), unnamed (-162797), unnamed (+59103)
IL1RAP	unnamed (+19669)
IL2	unnamed (-128144)
IL20	unnamed (-62025)
IL21	unnamed (+36200)
IL23R	unnamed (-61138), unnamed (+90159)
IL6	unnamed (-81192), unnamed (+49086)
IL6R	unnamed (+74863)
IL6ST	unnamed (-675127), unnamed (-485915), unnamed (-454269), unnamed (-216581), unnamed (-128968)
IMMP2L	unnamed (-605057), unnamed (-368793), unnamed (-190523), unnamed (+3998), unnamed (+260241)
IMMT	unnamed (-3831), unnamed (+54583)
IMPA2	unnamed (-34101)
INCENP	unnamed (+2275)
INF2	unnamed (-23424)
INHBA	unnamed (+201498), unnamed (+458774), unnamed (+969420), unnamed (+969797)
INHBB	unnamed (-72765)
INO80D	unnamed (+2476), unnamed (+363578)
INPP5D	unnamed (+149924)
INSC	unnamed (+5597), unnamed (+576174), unnamed (+611864), unnamed (+630652), unnamed (+731566)
INSIG2	unnamed (-28158)
INSL3	unnamed (-13559)
INTS1	unnamed (-9626)
INTS12	unnamed (-123498)
INTS2	unnamed (-59817)
INTS4	unnamed (-382)
IPCEF1	unnamed (-95442), unnamed (-64995)
IPO11	unnamed (+24569)
IPO9	unnamed (-98409)
IQGAP2	unnamed (+54898)
IRF1	unnamed (+79650)
IRF2	unnamed (+144422)
IRF2BP2	unnamed (-409768), unnamed (-375021), unnamed (-371201), unnamed (-369926), unnamed (-114231), unnamed (-3454), unnamed (+1317), unnamed (+8319), unnamed (+25312)
IRF2BPL	unnamed (-47824), unnamed (+66780)
IRF4	unnamed (+86935)
IRF8	unnamed (+244241)
IRS1	unnamed (+337581), unnamed (+418813)
IRS2	unnamed (-53713), unnamed (+870681)
IRX1	unnamed (+791348)
IRX3	unnamed (-433735), unnamed (-103325)
IRX5	unnamed (-540774), unnamed (-210364)
IRX6	unnamed (+1558), unnamed (+2094)
ISCA1	unnamed (+95804), unnamed (+154927)
ISG20	unnamed (+10239)
ISM1	unnamed (-16245), unnamed (+25715)
ISPD	unnamed (+448080), unnamed (+552020)
ITFG2	unnamed (-188)
ITGA2	unnamed (+98646)
ITGA4	unnamed (-151521), unnamed (-85916)
ITGA6	unnamed (-174381), unnamed (-37933), unnamed (+52956), unnamed (+53870)
ITGAD	unnamed (+2553)
ITGAE	unnamed (-34492)
ITGAX	unnamed (-181)
ITGB1	unnamed (-188204), unnamed (-35172)
ITGB1BP1	unnamed (+24281), unnamed (+161504), unnamed (+162766)
ITGB1BP2	unnamed (+51456)
ITGB3	unnamed (+4016), unnamed (+4350), unnamed (+12358), unnamed (+26760), unnamed (+41078), unnamed (+41784)
ITGB3BP	unnamed (+67651)
ITGB5	unnamed (+49462)
ITGB6	unnamed (-167834), unnamed (-141175), unnamed (-105742), unnamed (-93364), unnamed (-14180), unnamed (-7982)
ITGB8	unnamed (+76918), unnamed (+77401), unnamed (+231603)
ITM2B	unnamed (-122040)
ITPK1	unnamed (+28912), unnamed (+42215), unnamed (+56204), unnamed (+69608), unnamed (+70502), unnamed (+83167), unnamed (+106095), unnamed (+107185)
ITPKB	unnamed (-71264), unnamed (-33489), unnamed (+19198), unnamed (+106152)
ITPR2	unnamed (-96328), unnamed (-86192), unnamed (-85927), unnamed (+514419), unnamed (+532673)
ITPR3	unnamed (-9310)
ITSN1	unnamed (+179676)
IVNS1ABP	unnamed (-355655), unnamed (-183104), unnamed (-88885)
JADE2	unnamed (+43044)
JAG1	unnamed (-869652), unnamed (-593463), unnamed (-246332), unnamed (-243939), unnamed (+224489)
JAK1	unnamed (+21470)
JAK3	unnamed (+12899)
JARID2	unnamed (-511249), unnamed (-436049), unnamed (-430823), unnamed (-324897), unnamed (+84893), unnamed (+198753), unnamed (+227605)
JAZF1	unnamed (+5095)
JKAMP	unnamed (+307)
JMJD6	unnamed (-539)
JPH2	unnamed (+232132)
JPH3	unnamed (-20901), unnamed (+139125)
JUN	unnamed (-31281)
JUNB	unnamed (-2722), unnamed (+1320)
KANK1	unnamed (+224346)
KANK2	unnamed (-7508), unnamed (-6441)
KANSL1	unnamed (+71456)
KAT2B	unnamed (-3641), unnamed (+25341)
KATNAL1	unnamed (-12422), unnamed (-9044)
KAZN	unnamed (-581102), unnamed (-554694)
KBTBD13	unnamed (+34091)
KBTBD2	unnamed (-369)
KCNA4	unnamed (+710350)
KCNA5	unnamed (+52553)
KCNAB1	unnamed (+38243), unnamed (+128899), unnamed (+421957)
KCNAB3	unnamed (+40185)
KCNC4	unnamed (-23033), unnamed (-1489)
KCNE1	unnamed (-23458)
KCNE2	unnamed (-182707)
KCNE4	unnamed (+1966), unnamed (+497272), unnamed (+523490)
KCNG1	unnamed (-423708), unnamed (-404958), unnamed (-404347), unnamed (-404082), unnamed (-391885), unnamed (-316703), unnamed (-44886), unnamed (-36956)
KCNG3	unnamed (-16677)
KCNH1	unnamed (+694954)
KCNIP1	unnamed (-11533), unnamed (+38524)
KCNIP2	unnamed (+12725)
KCNJ1	unnamed (+126528)
KCNJ12	unnamed (+151839)
KCNJ15	unnamed (+37237), unnamed (+375047)
KCNJ16	unnamed (-234547), unnamed (-45603)
KCNK16	unnamed (-88686), unnamed (-13449)
KCNK2	unnamed (+276977)
KCNK3	unnamed (+30324), unnamed (+65368)
KCNK5	unnamed (+35976)
KCNK6	unnamed (-4061)
KCNK9	unnamed (+372045), unnamed (+487347)
KCNMA1	unnamed (-211656)
KCNMB1	unnamed (-103363), unnamed (+56156)
KCNMB2	unnamed (-623399)
KCNMB4	unnamed (+253380)
KCNN2	unnamed (+727212)
KCNN4	unnamed (+15689)
KCNQ5	unnamed (+190368)
KCNS1	unnamed (+48231)
KCNT2	unnamed (+533264)
KCNU1	unnamed (+759588), unnamed (+890950)
KCNV2	unnamed (+5484)
KCTD15	unnamed (-2489), unnamed (+81771)
KCTD18	unnamed (+142706)
KCTD3	unnamed (-207179)
KDM1A	unnamed (-21757), unnamed (+149642)
KDM4C	unnamed (+454687)
KDM4D	unnamed (-179007), unnamed (-88383), unnamed (-46825)
KDM6A	unnamed (+270060)
KDM6B	unnamed (-3103)
KDM7A	unnamed (+55520)
KDR	unnamed (-90192), unnamed (+170454), unnamed (+282245), unnamed (+283016), unnamed (+379172)
KHDC1	unnamed (+498050)
KHDRBS3	unnamed (-731182), unnamed (-716734), unnamed (-221862)
KIAA0020	unnamed (+121255)
KIAA0247	unnamed (-520), unnamed (+76869)
KIAA0319L	unnamed (+51291)
KIAA0368	unnamed (+1746)
KIAA0430	unnamed (+9725)
KIAA0556	unnamed (+141666), unnamed (+168563), unnamed (+210641)
KIAA0947	unnamed (-61470)
KIAA1045	unnamed (-198611), unnamed (-198275), unnamed (-162557)
KIAA1147	unnamed (+143785)
KIAA1210	unnamed (+174180)
KIAA1324	unnamed (-14070)
KIAA1456	unnamed (+131980), unnamed (+150302)
KIAA1549	unnamed (+32706)
KIAA1549L	unnamed (+128529)
KIAA1644	unnamed (-352465)
KIAA1919	unnamed (-153581)
KIAA1958	unnamed (-44650)
KIAA2018	unnamed (-43957)
KIDINS220	unnamed (-88854)
KIF13B	unnamed (-78262), unnamed (+388)
KIF16B	unnamed (+381724)
KIF1B	unnamed (-136273)
KIF21B	unnamed (-696)
KIF26B	unnamed (+912901)
KIF5B	unnamed (-48504)
KIF5C	unnamed (+57479)
KIF6	unnamed (+314179), unnamed (+389416)
KIRREL3	unnamed (+130621), unnamed (+297101), unnamed (+398454), unnamed (+569931), unnamed (+579325)
KIT	unnamed (-71207), unnamed (+88499), unnamed (+184655), unnamed (+185426), unnamed (+297217)
KITLG	unnamed (-65910)
KL	unnamed (+245487)
KLF10	unnamed (+54814)
KLF12	unnamed (-801236), unnamed (-140484), unnamed (+771514)
KLF13	unnamed (-46517), unnamed (-33968)
KLF14	unnamed (-484682), unnamed (-206934), unnamed (-157228), unnamed (-89246), unnamed (-34029), unnamed (+11917)
KLF2	unnamed (+132970)
KLF3	unnamed (-544281), unnamed (-473257), unnamed (-48119)
KLF4	unnamed (-147949), unnamed (+113463)
KLF5	unnamed (+164742)
KLF6	unnamed (-232744), unnamed (+268717)
KLF7	unnamed (-145691), unnamed (+98211), unnamed (+128069)
KLF9	unnamed (-186820), unnamed (-27290), unnamed (+2479)
KLHDC10	unnamed (+104758)
KLHDC4	unnamed (-95913), unnamed (-88307), unnamed (-87713), unnamed (-68928), unnamed (+23919)
KLHDC8B	unnamed (-13312), unnamed (-5186)
KLHL14	unnamed (-459106), unnamed (-135288), unnamed (-134753)
KLHL26	unnamed (+41184)
KLHL29	unnamed (-541129), unnamed (-540676), unnamed (-162142), unnamed (-91951), unnamed (+102754), unnamed (+118045), unnamed (+118488), unnamed (+135314), unnamed (+179540)
KLHL38	unnamed (-55336), unnamed (-40336)
KLHL42	unnamed (+63895)
KLHL7	unnamed (-37882)
KLHL8	unnamed (+146582), unnamed (+192726), unnamed (+215466)
KLK2	unnamed (+16659)
KLK4	unnamed (+20830)
KLRB1	unnamed (-40468), unnamed (+299563)
KMT2C	unnamed (-179576), unnamed (-85031), unnamed (-24049), unnamed (+248626)
KMT2E	unnamed (-277703), unnamed (-269388), unnamed (-268074), unnamed (-249803), unnamed (-246910), unnamed (-245748), unnamed (-243147), unnamed (-228156), unnamed (-205708), unnamed (-113532), unnamed (-85694), unnamed (-85294), unnamed (-84956), unnamed (-70358), unnamed (+290652)
KNG1	unnamed (+55538)
KNOP1	unnamed (-57602), unnamed (-35884), unnamed (-27499), unnamed (-27199)
KPNA2	unnamed (-132854), unnamed (-16020)
KPNA7	unnamed (-60259)
KRBA1	unnamed (-90121)
KRBOX4	unnamed (-194914)
KREMEN1	unnamed (-148914), unnamed (-42204), unnamed (+11131)
KRR1	unnamed (-515932), unnamed (-446310), unnamed (-429122), unnamed (-381467), unnamed (-242351), unnamed (-112251), unnamed (-99381), unnamed (-50358)
KRT31	unnamed (-6592)
KRT37	unnamed (-4214), unnamed (+20339)
KRTAP12-3	unnamed (-4622)
KRTAP12-4	unnamed (+1349)
KRTAP5-6	unnamed (+8725)
KRTAP9-2	unnamed (-588)
KSR1	unnamed (-139173)
KTN1	unnamed (+141209)
KY	unnamed (+11508), unnamed (+131762)
L1CAM	unnamed (+3966)
L3HYPDH	unnamed (-320)
L3MBTL1	unnamed (-48389)
L3MBTL4	unnamed (-366633), unnamed (+444730)
LAD1	unnamed (+145)
LAMA4	unnamed (-70902), unnamed (+60979)
LAMB1	unnamed (+56212)
LAMB2	unnamed (-33307), unnamed (-25181)
LAMB4	unnamed (-180137), unnamed (-141082)
LAMC1	unnamed (-19035), unnamed (+67341)
LAMC2	unnamed (-95487)
LAMP2	unnamed (-17668)
LAMP5	unnamed (-201928)
LAPTM5	unnamed (-90014), unnamed (-50442), unnamed (-49707), unnamed (-41689), unnamed (-40964), unnamed (-40187)
LARP6	unnamed (+53944)
LARP7	unnamed (+268610)
[truncated: 2,386 more rows]

## Sheet: VENN
RNAseq-down	down-ChIP	ChIP	up-ChIP	RNAseq-up
NELL1	A2M	A3GALT2	ABHD2	GRAMD1B
TTN	AAGAB	AADAT	ACTN4	IQGAP3
ALCAM	AASDHPPT	AASDH	ADCY1	PTPRF
TGFBI	ABHD14B	AASS	ADD2	RNFT2
BCHE	ACAA2	AATF	ADM	NUP210
ALDH4A1	ACP5	AATK	AEBP2	OSGIN1
GAPDHS	ACSBG1	ABCA13	AGPAT3	EMP2
GPRIN3	ACSF2	ABCA8	AHSA2	CIT
PAFAH1B2	ACSL6	ABCB10	AIFM2	SGMS2
BAALC	ACTBL2	ABCB5	AKAP9	ATP8B2
MS4A7	ACTL8	ABCB7	ANKRD10	MELTF
TNC	ACTR3	ABCC4	ANKRD11	LRP8
MRPL10	ACYP2	ABCC9	ANLN	GPR180
CCDC141	ADAM12	ABHD14A	AP1S3	TMEM214
CBFB	ADAM19	ABHD14A-ACY1	APAF1	RCN3
RPL13A	ADAMTS16	ABHD16B	APH1B	NFKBIZ
NPAS1	ADO	ABHD17C	APOL6	SLC39A14
LYPLA2	ADRB3	ABHD5	ARHGAP11B	TMEM245
ITGA1	ADSS	ABLIM1	ARHGAP27	ENO2
HAVCR2	AFAP1	ABLIM2	ARID1B	LINC00473
SLC4A4	AFAP1L2	ABR	ARL2BP	MIGA1
SPRYD4	AFF2	ABRA	ARL6IP6	ARFGEF3
MAGEA3	AGBL1	ABT1	ARV1	MLEC
RP11-116N8.4	AGBL4	ABTB1	ASAH1	TM4SF19
POSTN	AGMO	ABTB2	ASAP1	HELZ2
ID1	AK2	ACADM	ASCC3	PRDX3
RPL12	AKAP10	ACAN	ASPH	VEPH1
PLPP3	AKAP6	ACBD3	ASXL1	TSPAN10
PXYLP1	AKIRIN1	ACBD6	ATF6B	MGAT4A
GNAQ	ALDH1A1	ACCSL	ATL2	IL17RD
CTSG	ALDH1A3	ACMSD	ATP11B	PURA
RPS2P5	ALK	ACOT12	ATP1A1	MED14
LOXL3	ANKRD7	ACOT8	ATP2A2	OAS3
CFI	ANKS1A	ACOXL	ATP6V0A1	PUDP
LRRC75A-AS1	ANO1	ACPT	ATP6V0A4	EPHX1
MRGBP	ANO2	ACRC	ATXN7L1	CXCL1
IMPDH2	ANO4	ACSL3	B4GALT4	SLC12A9
DDT	AP1S2	ACTA1	BACE2	MAN2B2
EEF1A2	AP2S1	ACTG1	BAZ1B	PNPO
RP11-54O7.3	APBB1	ACTG2	BBS9	KDELR1
RPS4X	ARHGAP20	ACTN1	BIRC3	TMEM106A
SAR1A	ARHGAP28	ACTR2	BNC2	LGALSL
MTFR1L	ARHGAP32	ACTR3B	BRD1	NHSL1
GBP1	ARHGAP42	ACTRT3	BRD2	KIF18B
PTPN13	ARHGAP5	ACY1	C14orf159	NECTIN2
CORO2A	ARHGAP6	ADA	C1GALT1	TNFRSF12A
TSPAN11	ARID5B	ADAM10	C21orf91	NEMP1
RPL19	ARNTL	ADAM23	C5orf30	EPHB4
LINC01314	ARRB1	ADAM30	CABLES1	SMC1A
MAPK10	ARRDC4	ADAMTS13	CACHD1	COL19A1
BCL2A1	ARSI	ADAMTS17	CAMKK2	IL17RA
C18orf25	ARSJ	ADAMTS9	CANX	IGFL2-AS1
PRDX6	ASB4	ADAT3	CCDC180	MTCO3P12
FAP	ASH2L	ADC	CCDC88C	LAMA1
TAC4	ASIC2	ADCK1	CCDC93	DPY19L4
DRAXIN	ATF3	ADCK3	CD109	SAMHD1
ID3	ATP2B1	ADCY2	CD164	GPAT4
TPT1	ATP5G3	ADH5	CD44	FKBP11
RPS18	ATP5O	ADI1	CD63	NAP1L4
RP11-669N7.2	ATP6V1C2	ADIPOR2	CDC42EP3	CHPF
RARG	ATP6V1E2	ADPRHL1	CDH24	HIPK2
TEX9	AUH	ADRA1A	CDHR3	NLGN1
LFNG	B3GALT1	ADRA1B	CDK11A	SLC12A4
TNFSF4	B4GALNT3	ADRA1D	CDS2	MALAT1
TIPARP	BACH1	ADRA2C	CELSR1	SLC52A2
RPL4	BACH2	ADRB1	CELSR2	YIPF6
RPS6	BBX	ADRBK2	CENPC	TTYH2
KIAA1024	BCAN	ADSL	CERS6	SEC61A1
FKBP5	BCAR3	ADTRP	CHAF1A	ABCA7
LINC00518	BCAS1	AFF1	CHST3	BTN2A1
RPS2	BIN3	AFF3	CHSY1	RAP2B
RPS3A	BMF	AGAP1	CLCN7	ESPL1
RPL32	BMP7	AGAP3	CLIP1	CTD-2201I18.1
RP11-735G4.1	BMP8B	AGFG1	CLIP4	CLSPN
RPL26	BMPER	AGFG2	CLPB	PLP2
HTRA1	BMPR1B	AGK	CLSTN1	EFCAB14
ELMO2	BRAF	AGO1	CNOT4	HEXIM1
SDC4	BRE	AGO2	COL18A1	POMGNT1
RPL3	BTBD3	AGO4	COL4A4	MYEF2
RPL21	BTG1	AGPAT6	CPEB2	ABCA5
NECAP1	BZW2	AGPS	CRTC2	ATP11C
EPHA3	C14orf132	AGR2	CTR9	TAP1
ADGRL2	C1QTNF3	AGR3	CTSH	CDH3
NDUFS2	C1orf115	AGT	CXADR	LAMP1
RPS27	C1orf21	AGTPBP1	CXCR4	DST
EEF1A1	C2orf49	AHCTF1	CYP27A1	B4GAT1
COL5A2	C4orf19	AHCYL1	DCT	SLC4A2
RP11-95M15.3	C6orf203	AHR	DDX51	PIGH
FXYD6	C7orf73	AIM2	DEAF1	B3GALNT1
SNHG5	C9orf69	AIPL1	DERL1	MKI67
EIF4B	CAPN5	AK5	DFNA5	SLAMF7
DNAH6	CAPS	AKAP12	DIP2A	EPHA2
RPL7A	CAPZA1	AKAP13	DIRC2	DIXDC1
TP53INP1	CASD1	AKAP4	DISP1	IRF5
ENTHD1	CASQ2	AKIRIN2	DLGAP5	HYI
NDUFB5	CAT	AKR1B15	DNAJB12	DLL3
CCDC74A	CBLN1	AKR1E2	DNMT1	HS6ST1
RPS8	CBLN4	AKT3	DPF1	KPNA5
RPS17	CC2D2A	ALDH2	DSP	PLK1
KIAA1211L	CCDC148	ALDH3A2	E2F1	MYO6
CAMK4	CCDC167	ALDH8A1	EAF1	LINC01355
RPL41	CCNE1	ALG14	EGLN1	SNX27
ALDH9A1	CCT6B	ALG2	EHBP1	ELOVL7
RPS20	CD320	ALG5	EID3	SMO
MAGED2	CDC23	ALG6	ELMSAN1	DBF4B
PPP4C	CDC42EP4	ALKBH1	ELOVL6	MTCO1P12
OLFML3	CDH6	ALKBH3	EMP3	LMF2
ARHGAP19	CDK17	ALOX12	EPN2	SGSH
EIF3E	CEP63	ALOX5	ERC1	TUB
CTDSP2	CEP85L	ALPK2	ERI1	EZR
CCNY	CHCHD10	ALPP	ERMP1	CTC1
SNHG16	CHCHD3	ALS2	ERN1	HOMER3
SH3BGRL	CHD1L	AMACR	ETS1	CCDC136
CHIC1	CHI3L2	AMBN	EXOC2	PNMA2
MRPS27	CHRNA1	AMELX	EXTL3	PKMYT1
RP11-356J5.12	CHST2	AMICA1	FADS3	TBL2
UNC80	CLDN11	AMOTL1	FAM3C	TMEM170A
RPL11	CLIC1	AMPD3	FBRSL1	DESI1
CDIPT	CLMN	AMPH	FBXL7	HLA-C
CASC15	CLNS1A	AMTN	FBXO41	NMRAL2P
EIF2S3	CMSS1	AMZ1	FHOD3	PISD
RHOC	CNKSR3	ANAPC1	FLI1	HIPK1
CHRNA6	CNN3	ANAPC16	FLNB	HNRNPA2B1
LINC00282	COBLL1	ANAPC4	FLOT1	KDELR2
PXDN	COL11A2	ANGEL1	FMN1	CD9
RPL35A	COL12A1	ANGPT1	FOSL1	GK5
TIAM1	COL15A1	ANGPTL2	FSCN1	EPB41
PRTFDC1	COL22A1	ANGPTL4	FZD3	CDON
RPL10A	COL6A1	ANGPTL7	GAB2	SAT1
OAF	COL9A1	ANK2	GAS1	BRCA2
DSTYK	COLGALT2	ANKDD1A	GAS6	CLDN1
EIF3L	COMMD9	ANKDD1B	GCH1	EPHA5
PABPC4	COPRS	ANKH	GCNT2	NFIB
FLT1	COPZ1	ANKRD1	GFPT1	SCD5
FGF13	COTL1	ANKRD13A	GGA2	ANP32E
PTPRE	CPN1	ANKRD30A	GIT1	ZDHHC24
EGFEM1P	CRADD	ANKRD30B	GNAL	FLVCR1
RPL5	CSRP1	ANKRD44	GOLGA4	ADGRV1
ARHGAP25	CTBP2	ANKRD46	GOLM1	FZD5
FMR1	CXXC5	ANKRD50	GOLT1B	SEC24D
ZNF664	CYGB	ANO10	GPATCH8	AIG1
CETN2	CYTL1	ANP32B	GPR137	RTN4
RP11-459E5.1	DAAM2	ANPEP	GPR161	ANO8
RPL6	DAPK2	ANTXR1	GPRC5A	BICD1
OLFM1	DARS	ANTXRL	GPRC5B	CCDC150
PPEF1	DCN	ANXA1	GRB10	SLC4A11
GNAS	DCP2	ANXA11	GUSB	PFN2
ABAT	DCPS	ANXA13	HAUS6	SLC27A2
RPL9	DCSTAMP	ANXA2	HERC2	IL11RA
2020-03-03	DDI2	ANXA5	HHAT	SUN2
RPL7	DDR1	ANXA6	HNRNPA3	TROAP
C4orf33	DFFA	ANXA8L1	HNRNPH3	PROM1
AC147651.4	DGKI	ANXA8L2	HOOK1	SLC22A17
RPL39	DGUOK	ANXA9	HP1BP3	ERO1A
INTS9	DHRS12	AOAH	HPSE	NCL
TOMM40L	DHRS3	AP1B1	HSPA13	ZDHHC2
LRRC34	DHX40	AP2A2	HTR2B	BTN2A2
KALRN	DIP2C	AP3B1	IGF2BP2	RABAC1
ACO1	DLC1	AP3S2	IGFBP2	SLC1A1
RP11-343H5.4	DLEU1	AP5S1	IGFBP3	NXPE3
RP11-76C10.5	DLGAP1	APCS	IGFL4	TNFRSF10B
RPSA	DLX1	APLP1	IGIP	ABCB6
SPACA9	DLX2	APOA1	INCENP	PBXIP1
PLA2G7	DLX6	APOBEC4	INF2	FOXRED2
SAMD5	DNAH14	APOC1	INTS2	MANEAL
GTF3A	DNAI1	APOC2	ISG20	HACD2
RP4-765C7.2	DNAJC1	APOC4	ITPKB	KCNJ2
RIMS2	DNASE2B	APOD	JADE2	FKBP14
TRPV4	DOCK1	APOL1	JUN	CD70
RACK1	DOT1L	APOLD1	KCNG3	PIK3AP1
SEMA7A	DPYSL2	APPBP2	KCNK5	WLS
ADAMTS2	DSCR3	APPL2	KCNK6	TMEM62
RPL24	DTX4	AQP8	KDM6B	DYNC1H1
GAS5	DUSP10	AQP9	KIF5B	TMEM173
RPS15A	DUSP22	ARCN1	KIF5C	PLOD2
HR	DUSP5	ARF6	KLF14	WDR62
RPS19	ECHS1	ARFGAP3	KLHL26	REEP4
FAM175A	EEF1B2	ARFRP1	KLHL42	TMED9
ENOX1	EFR3B	ARHGAP12	KLHL8	KIAA0319
CLMP	EGFLAM	ARHGAP15	KRBA1	TRPV2
ACPP	EGLN3	ARHGAP23	L3MBTL1	RMND5B
RPS23	EGR3	ARHGAP26	LAMB2	LINC01291
NDUFA5	EIF4A3	ARHGAP31	LBR	EIF2AK2
CTD-2353F22.1	EIF4EBP1	ARHGAP35	LCLAT1	PDPR
LRRK2	ELFN1	ARHGEF10L	LDLRAD3	CENPE
UQCRH	ENAH	ARHGEF17	LEPR	SLC39A1
LINC01705	ENC1	ARHGEF28	LMNA	ERBB2
SNHG6	EPB41L4B	ARHGEF33	LMTK2	ZDHHC18
RPL23	EPC2	ARHGEF4	LONRF2	PNN
CREBRF	EPHB1	ARID1A	LPGAT1	CPSF7
FLRT2	EPS15	ARID5A	LPXN	BRI3BP
SNX3	ESD	ARL14EP	LRP10	SLC37A4
SCUBE3	ETFA	ARL4A	LTBP1	RP11-472I20.4
AC098614.2	ETNK2	ARL4C	LYST	DEPDC1
LINC01447	ETV1	ARL4D	LZTS1	ZFP82
ENPP2	EVA1A	ARL5A	MAFG	TRIM56
E2F5	EXTL1	ARL6IP5	MAFK	SPAG5
KRT27	FADD	ARMC10	MAGI3	GTSE1
CARNMT1	FAF1	ARMC2	MAN1A2	SOAT1
RPL18A	FAM103A1	ARMC9	MAP1B	H1F0
FKBP1A	FAM135B	ARNT2	MAP2K6	CENPF
PCBP4	FAM168A	ARPC1A	MAP3K15	RRBP1
MIA	FAM19A3	ARPC1B	MAP3K6	TSKU
ATP5F1	FAM19A5	ARPC5	MAP4K4	HELLPAR
CHRNA3	FAM210A	ARPP21	MAP7	STT3A
RP11-15I11.3	FAM210B	ARRDC3	MAPK8IP3	C22orf46
RPS13	FAM46C	ART4	MAST2	GDF15
EIF3H	FAM49A	ARTN	MCAM	MAP4
GRK5	FAM65B	ASAP2	MCF2L	BST2
TAF7	FBXL13	ASB1	MCF2L2	ADAM15
CARD16	FBXO7	ASB2	MDGA1	GLMP
ENOX2	FBXW2	ASB7	MED15	CLUHP3
SFXN3	FCRLA	ASCC1	MELK	TNFRSF10A
CCDC28A	FDFT1	ASCL1	MFSD6	DDRGK1
TIGD7	FGF1	ASCL4	MGAT5	RN7SL471P
MIER3	FGFR1	ASF1A	MID1	GMPPB
WDR48	FGGY	ASF1B	MKL2	RIMKLA
CLTA	FHL2	ASUN	MLPH	POMT1
FARP1	FIGN	ASXL2	MMP14	MCUB
CAPZA2	FOXD2	ASXL3	MOCS1	TMCO3
UQCRB	FOXF2	ASZ1	MOV10	SLC6A15
RP11-981P6.1	FOXO1	ATAD2B	MPDU1	P4HB
DUSP15	FREM1	ATF2	MPPE1	C1RL
RPS25	FRMD4A	ATF7IP	MSI2	GAL3ST4
C11orf1	FRMD6	ATG10	MTDH	GSK3A
RP11-197K6.1	FRMD8	ATG16L1	MX2	SLC8B1
NRTN	FUT8	ATG16L2	MYADM	PLXNA3
GLT8D1	FXR1	ATG4C	MYO5A	INPP5E
SNHG8	FYN	ATG7	MYO5C	PTPN21
OVAAL	FZD1	ATIC	NBPF1	PRR7-AS1
ATP5C1	GABRB3	ATOH7	NCAPG2	ATP9A
CD52	GADD45B	ATOH8	NEDD4L	RP11-315D16.2
BANCR	GADL1	ATP10A	NEK2	RTN4RL1
RP11-589N15.2	GALNT9	ATP10B	NEU3	RP11-655C2.3
FAM149A	GAPDH	ATP11A	NHLRC2	CKAP5
CCDC74B	GAS7	ATP1A3	NIPAL3	PRKAA2
RPL13	GEM	ATP1B1	NLRP1	KLC2
UBL7	GFRA2	ATP1B3	NME3	MFSD3
ZFAS1	GHITM	ATP2A1	NPC1	MAP7D2
RP11-3L21.2	GINS3	ATP2B4	NRP2	KIF4A
TRPA1	GLDC	ATP2C1	NRSN2	CA8
SLC25A3	GLI3	ATP5S	NT5DC3	F11R
INPP5K	GMDS	ATP6AP1L	NUP205	RPARP-AS1
CALD1	GMPR	ATP6AP2	OAS2	SCARNA9
RPL37	GNA12	ATP6V0E2	OPN3	PKD1L2
CDC42EP5	GOLPH3	ATP6V1B2	P2RX4	EXD2
GLIPR2	GPC3	ATP6V1C1	PARD3B	SLCO5A1
RP11-486A14.2	GPD2	ATP6V1G3	PATL1	TCIRG1
DLX6-AS1	GRAMD4	ATP8A2	PAWR	GPR160
RP11-710C12.1	GRB14	ATP8B1	PDK1	RP4-529N6.1
ETFB	GRIK2	ATP9B	PFKP	AKAP1
NRBF2	GRIK3	ATRNL1	PHF10	AP1G2
PDE7B	GRIK4	ATXN1	PHYKPL	C2CD2L
RP11-27G14.4	GSDMC	ATXN2	PICK1	C11orf84
RNF152	GSN	AURKA	PIGF	SLC46A1
RPL14	GUCY1A3	AUTS2	PIK3CD	SNTB2
BTK	GXYLT2	AXIN1	PIM2	KIF20B
IGBP1	HBP1	AXIN2	PIM3	PATZ1
RPS27A	HCN2	AXL	PLCB3	TXNDC11
RP11-256L6.5	HDAC1	AZIN1	PLD6	ANKRD36
PINX1	HDAC9	B3GALT2	PLEKHA5	SRPRA
2020-09-11	HDDC2	B3GNT2	PLEKHG3	REV3L
MYO7A	HECTD2	B3GNT5	PLOD1	PIEZO1
POLR1D	HEY2	B3GNT7	PLOD3	ASPM
FCER1G	HIBADH	B4GALNT4	PLXNC1	CPT2
KCNA2	HIVEP3	B4GALT3	PMEL	NBEAL2
GFPT2	HLA-DMB	B4GALT5	PODXL2	SYTL4
HBE1	HMG20A	BAG3	POLQ	SH3BP5-AS1
CASP4	HMGA2	BAIAP2	POLR1A	PIGO
BTF3	HMOX2	BAMBI	POLR2F	LRRC37A4P
EIF3F	HNMT	BANF2	POMGNT2	ZNF142
VMAC	HOXA5	BANP	POR	TGFB1
RPS28P7	HOXD8	BARHL1	PQLC2	SCN9A
TJP2	HPDL	BARX2	PRPF38B	ALG10
RP11-775C24.5	HS1BP3	BASP1	PSAP	SLC35C1
ADGRB1	HS3ST2	BBS10	PSEN2	ATP6V0B
SELENOP	HSDL2	BBS7	PTDSS2	TMEM200B
TUBA3FP	HSPA9	BCAM	PTTG1IP	PLA2G15
SGPL1	IBTK	BCAR1	QPCT	KCTD20
RPL30	ICOS	BCAS3	RAB17	LRAT
UBXN2A	ID2	BCAT1	RALGPS2	KIRREL
ATP5A1	ID4	BCKDK	RAPGEF1	C2CD2
AC004988.1	IER3	BCL11B	RASGRF1	RANGAP1
HIGD2A	IFI16	BCL2L11	RASSF3	LUC7L3
ADAMTS4	IFITM10	BCL2L14	RBM15	LRRC45
PGF	IFT57	BCL3	RBPMS	GINS1
SFT2D2	IFT81	BCL9	RCAN1	RNF139-AS1
DNTTIP1	IFT88	BCL9L	REEP3	PYGB
NKAIN4	IL12RB2	BCLAF1	RELT	RP11-104N10.2
NPM1	IL16	BCOR	REPS1	CDC25A
RPLP0P6	IL1R1	BCORL1	RIF1	UBXN4
DCAF6	IMMP2L	BDH1	RILPL1	RC3H2
HOXA10	ISM1	BDKRB2	RIPK4	DDAH1
DUSP2	ITGA4	BEAN1	RNF144B	CHTF18
LINC01102	ITGB1	BEND3	RNF19A	RP11-796A5.3
RPS11	ITGB3	BEND5	RNF19B	CREBZF
GREB1L	ITM2B	BEND7	RUNX1	RP11-685B24.1
CCDC80	ITPK1	BET1	S100A10	AFDN
FLVCR2	IVNS1ABP	BFSP2	SCAMP4	COL14A1
PPP2R2B	JAK3	BGLAP	SCAP	PGBD1
TDRD3	KANK2	BHLHA15	SCARB1	REEP2
PELI1	KAZN	BHLHE40	SDIM1	KNL1
FUNDC2	KCNK2	BHLHE41	SEC63	SGCB
HADHB	KCNMA1	BICC1	SERAC1	VCL
PMP2	KCNMB4	BIN1	SERBP1	SLC22A23
RP11-196G11.5	KCNN4	BIRC2	SERINC5	KIFC1
PDE1C	KCTD18	BIRC7	SH3BP4	TAPBP
MRPS18B	KDR	BLID	SIPA1L3	TMEM268
UBE2N	KIAA1147	BLOC1S2	SIRPA	PVR
SDHD	KIAA1456	BMI1	SLC16A10	CYBA
FRG2	KIAA1549	BMP10	SLC16A3	STAG3
DDX49	KITLG	BMP4	SLC23A2	ZWINT
APEX1	KLF10	BMP6	SLC2A1	FUT11
SNED1	KLF7	BOC	SLC30A5	TMBIM1
RPS29	KLF9	BOD1	SLC35D1	GPR3
RPL27	KLHDC8B	BOD1L1	SLC35F6	LMAN1
SLC2A10	KRR1	BOD1L2	SLC38A2	TMEM51-AS1
CAP1	L3MBTL4	BOLA3	SLC3A2	WDR91
WDR78	LAD1	BPGM	SLC41A2	PKN3
FAM217B	LAMA4	BPI	SLC47A1	TXNIP
RPL29	LARP7	BPIFA2	SLC6A17	SLC38A10
PECR	LCMT1	BPIFB4	SLC7A1	GTPBP3
SYNE1	LCORL	BPTF	SLC7A5	MYBL1
PNRC1	LDB2	BRD9	SLC9A1	TNK1
FGD5-AS1	LDLRAD4	BRI3	SLC9A8	FTX
PLAGL1	LDLRAP1	BRINP3	SLCO4A1	ATP13A1
RP11-76C10.6	LIFR	BRIP1	SLFN11	GOLGB1
ALDH6A1	LIMK1	BRIX1	SMURF1	IFITM3
FOLH1	LIN28B	BROX	SNX10	SIMC1
CRIP2	LINGO1	BSN	SNX19	ZCCHC11
RAP2C	LITAF	BTBD1	SORBS3	PRDM7
MAGI2-AS3	LMCD1	BTBD16	SORT1	FKRP
CIAO1	LMO4	BTG4	SOS1	CEP128
WNT5A	LPL	BTLA	SOX13	LINC00472
PFKFB2	LRGUK	BTN3A2	SP2	TECR
IQCH	LRPPRC	BUD13	SPEN	TRIM11
SNAI1	LYRM4	C10orf105	SPIN4	RP11-1415C14.4
RPS3	MAB21L1	C10orf11	SQSTM1	TONSL
RP1-90J20.8	MAF	C10orf12	SRPK2	ZC3HAV1L
GAD1	MAG	C10orf76	SRRM1	FBXO43
CSDE1	MAMDC2	C10orf90	SSR1	MR1
TDRD9	MAN1C1	C11orf44	ST3GAL5	CGN
RGS10	MAP2	C11orf58	ST3GAL6	SLC38A1
CTD-2562J17.6	MAP3K1	C11orf63	ST6GALNAC3	NDFIP1
UGP2	MAP3K5	C11orf87	STARD5	MAGED1
ELL2	MAT2B	C11orf91	STC2	SNPH
TP53RK	MBP	C12orf23	STEAP2	SLC39A4
RPLP2	MDH1B	C12orf39	STIM1	ALDH1B1
ITIH5	MDH2	C12orf49	STK32A	TRAM1
RPS14P8	MECOM	C12orf50	STX3	GJC1
RASSF8-AS1	MED8	C12orf55	SYNE2	PLEKHA6
FMO4	MEF2A	C12orf65	TACC3	NEAT1
SLC25A11	MEF2C	C12orf66	TANGO6	C3orf58
NCOA4	MEGF10	C14orf119	TBC1D14	LINC01293
NR4A1	MEIS1	C15orf27	TBCD	ZDHHC8
RPL13AP5	MEIS2	C15orf39	TFAP2A	STXBP2
EEF1A1P5	METAP1D	C16orf45	TFCP2L1	ELMO3
HPN-AS1	METTL9	C16orf78	TGFBR3	PAQR4
THRB	MGME1	C16orf91	THBS2	SSH3
DSTN	MGP	C17orf67	THUMPD2	SGCD
PCTP	MICALL2	C17orf78	TLCD2	C9orf172
COX7A2L	MICU1	C17orf85	TMEM131	ADGRB2
RPL35	MKKS	C17orf96	TMEM181	CHST6
MAPK8IP1	MLLT3	C18orf42	TMEM209	FAM167B
LINC01918	MMADHC	C18orf8	TMEM248	DNASE2
UFSP2	MMP16	C19orf10	TMEM30A	XYLT2
PRDX5	MOXD1	C19orf57	TMEM39A	SYDE1
COMMD6	MPZ	C19orf66	TMEM41B	EMSY
NKILA	MREG	C19orf80	TMEM51	SDC1
STXBP6	MRPL16	C1D	TMEM56	AC009948.5
RPS7	MRPS6	C1QL3	TMEM74	FANCI
SELENON	MRPS9	C1orf111	TMEM9	SRXN1
PRICKLE1	MTIF3	C1orf159	TNFRSF19	CDRT1
MAFB	MTUS1	C1orf168	TNFSF9	MCOLN1
FAM102B	MTX2	C1orf174	TNRC6A	FAM219B
SF3B6	MYL12B	C1orf192	TNRC6B	HERC2P2
MIPEP	MYLIP	C1orf198	TOR1AIP2	ILVBL
AKR1A1	MYO1B	C1orf86	TP53I13	SUV39H1
SERPINB1	MYO1F	C1orf95	TPBGL	C5orf42
ADORA2B	MYO3B	C20orf112	TPRA1	C17orf51
RPL10	MYOZ2	C21orf2	TRIB3	CAMK2G
DYNC2LI1	NAA38	C2CD3	TRIM36	CYP4F11
CSGALNACT1	NACA	C2orf40	TRIO	CHST14
FAM167A	NAMPT	C2orf42	TRIP6	IQGAP1
PDGFD	NAP1L1	C2orf57	TRMU	APLP2
MFAP3	NAV1	C2orf61	TRPC1	KLHL23
NSF	NCAM1	C2orf66	TSPAN9	AK4
STRA6	NCEH1	C3orf20	TTC7A	LMBRD2
MDH1	NCK2	C4BPA	TTYH3	TMEM201
POLR3G	NCKAP5	C4orf6	TUBB4A	PRRC2C
EIF3I	NDUFA4	C5orf63	TXN	KLHL21
FAM13B	NDUFB2	C6orf1	TXNDC5	SMARCA1
GABARAPL2	NEDD9	C6orf120	TYR	NRROS
P2RX6	NENF	C6orf123	TYW1	TRIM25
RRAGD	NFATC2	C6orf47	UBAP1L	MAP3K9
SECISBP2	NFIL3	C6orf62	UBE3A	KIAA1524
PRKAG1	NID1	C6orf89	UCP3	PELP1
LYRM1	NINJ2	C7orf13	UGCG	SELENOI
HSD3B2	NKX3-1	C7orf25	UHRF2	FAM114A1
KIFAP3	NLRP3	C7orf60	ULK2	RASSF7
EIF3D	NME1	C7orf61	UNC13B	MCFD2
ST13	NME6	C7orf69	UNKL	SEC61A2
RPL22	NME7	C8orf22	USP24	KIAA2013
RP11-114M1.2	NOG	C8orf4	UTRN	SLC35F2
FAM46A	NR1D2	C9orf135	VAC14	KCNK13
CD1A	NR3C1	C9orf171	VANGL1	MAN2B1
RPF2	NR5A2	C9orf3	VAX2	TWSG1
XXyac-YR38GF2.1	NRCAM	C9orf47	VKORC1L1	FBRS
RP11-556E13.1	NREP	C9orf91	VMP1	POLE
KIRREL2	NRG3	C9orf96	VPS13A	HERC2P10
CHP1	NRIP1	CA10	WDR33	MYH15
RPL18	NRP1	CA12	WNK1	GPC2
BCL6	NTPCR	CA6	WSB1	PRTG
ERRFI1	NTRK2	CA7	XRCC2	ABL2
TIMP1	NUAK1	CAB39	YIF1B	ZBTB39
ITGA9	NUDT4	CABP7	YPEL1	PINK1-AS
CDH19	NXN	CACNA2D1	ZBTB7A	ZBTB8B
ITIH6	NXPH3	CADM1	ZC3H12C	AGPAT2
KCTD5	ODC1	CADPS	ZFYVE26	CENPT
RARRES3	OGDHL	CAGE1	ZFYVE28	NUP62
HTRA2	OLA1	CALM1	ZMIZ2	ATG9A
CADPS2	OMA1	CALM2	ZNF33B	SLC33A1
WDR63	OPA1	CALM3	ZNF513	PTPN23
TXN2	OVOL2	CAMTA1	ZNF692	RP11-341G23.4
RPS10	OXCT1	CAND1	ZNF703	TGOLN2
EIF2A	PABPC1	CAPN12	ZNRF3	BUB1B
FAM89B	PCDH1	CAPN2		RSAD2
C11orf96	PCLO	CAPN3		TAF15
PTCH1	PCM1	CAPN9		H1FX
PPA1	PCMTD2	CAPRIN1		EXOC6
LINC01854	PCOLCE2	CAPS2		PDLIM1P4
RP5-1056L3.3	PDCD4	CAPZB		MICB
RPS5	PDE11A	CARD11		IGHMBP2
RP11-231E4.3	PDGFA	CARD14		FKBP9
YBEY	PDGFRA	CARF		MOAP1
SETD9	PDK4	CARTPT		ACER3
NIFK	PDYN	CASC3		IRF7
HIST1H1D	PEG10	CAV1		MAP3K14
AC020571.3	PELI2	CAV2		MICALL1
RPL36	PEX2	CAV3		SPAST
ARF5	PFDN1	CBFA2T2		MRC2
B3GAT1	PGBD5	CBL		POLG
RPS6KA3	PGM2	CBLC		TLR2
AIM1	PHACTR2	CBX3		MAN2A2
MAD2L2	PHB	CBX4		CLTCL1
CYP27C1	PHC2	CBX8		IRF9
SATB1	PHF6	CCAR2		RBSN
KBTBD4	PHLDA3	CCDC112		TMEM44
RSL24D1	PHLDB2	CCDC120		UCHL3
RRN3	PHYHIPL	CCDC13		GPNMB
PPP1R14C	PIK3R1	CCDC147		SLC19A2
NCALD	PJA2	CCDC154		WDR44
UQCRC2	PKDCC	CCDC182		FANCA
RP11-12G12.7	PKHD1	CCDC42		ATP13A2
CDH2	PKIG	CCDC50		FAM131A
OPRD1	PKP4	CCDC57		CNTROB
RP11-156L14.1	PLAC1	CCDC71L		SLC20A2
GOT1	PLCL1	CCDC8		CMPK2
TOMM22	PLCXD3	CCDC81		AC067945.3
PNPLA4	PLK2	CCDC96		CNNM1
INPP1	PLXNA2	CCDC97		DAGLB
ZNF146	PLXNA4	CCK		KIF11
TTC8	PLXND1	CCND1		RTN3
GLUD2	PMEPA1	CCNH		NSD2
GLTSCR2	PMPCB	CCNL1		CNNM3
SLC25A12	PPIC	CCNT2		RACGAP1
NINJ1	PPM1B	CCZ1B		RHPN1
MED19	PPM1D	CD101		CDT1
FAM184B	PPP1R12B	CD180		SLC9A3R1
DPYD	PPP1R1A	CD2		STARD9
CNN2	PPP2CA	CD200		MRPL38
ZMYM5	PPP2R5A	CD207		RAB11FIP3
TIE1	PPP3CA	CD22		ZNF767P
ZFAND6	PPP4R2	CD28		TTC28
ERCC1	PRAME	CD302		TMEM150A
COX5A	PRCD	CD34		PCNX3
TRIM9	PREX1	CD36		GPER1
FAM13C	PRICKLE2	CD47		ARL8A
SPOP	PRKCD	CD55		BEST1
NRSN2-AS1	PRKD1	CD58		LMBR1
RP4-635A23.6	PRMT1	CD68		RDH11
DPH5	PRPS2	CD80		B4GALNT1
RSL1D1	PRRX1	CD83		CAD
RP11-384O8.1	PSD3	CDC40		FAM229A
RP1-122K4.2	PSMB1	CDC42BPA		ANKRD10-IT1
HSP90AB1	PSMD6	CDC5L		ADCK2
PPIL6	PSMF1	CDC7		SLC4A3
BRK1	PTGER4	CDC73		CMYA5
AC112721.1	PTN	CDCA7L		LINC00622
PDCD2	PTPN12	CDCP1		IKZF4
C14orf2	PTPRD	CDH1		CEP250
APBA1	PTPRO	CDH17		WDR6
RNF14	PTPRZ1	CDHR2		RIN1
UMAD1	PXN	CDIP1		RP3-331H24.7
CRISPLD2	QKI	CDK14		TRIM14
TAF12	RAB14	CDK15		RAD54L
CASC10	RAB31	CDK19		HCN3
ZNF175	RAB34	CDK2AP1		NCAPD3
LRP2	RAB9B	CDK5R1		CERS1
IFT22	RAD23B	CDK5RAP3		MYO19
WARS	RALB	CDK6		PKLR
DNAJB9	RAN	CDKAL1		MCOLN3
MRPS33	RAPGEF2	CDKL1		FBXO17
ACSS3	RAPGEF4	CDKL3		SRRM2
MRPL20	RARB	CDNF		CANT1
CAMK2A	RASA2	CDV3		MARK2
RGS5	RASGEF1C	CDYL		LRIG2
STX18	RAVER2	CDYL2		FIGNL1
CCDC149	RBKS	CEACAM1		MMP17
IFT20	RBM3	CEACAM8		AZIN2
LINC00847	RBMS3	CEBPB		C1RL-AS1
SULF1	RCBTB2	CEBPD		CDCA8
LDHB	RFTN2	CEBPE		P4HA1
ATP5B	RGL1	CECR1		PPP1R9B
KRT17	RGS2	CECR5		SLC7A5P1
RCN1	RGS3	CELF2		MIR3142HG
RP11-452G18.2	RHOB	CELF4		SAMD8
RPS3AP6	RHOQ	CENPV		TMEM127
MRS2	RHOU	CENPW		IER5
NELFCD	RND3	CEP135		CRTAC1
EHD1	RNF135	CEP57L1		TM9SF4
UBA52	RNF157	CEP68		TIMP2
SERTAD1	ROR1	CEP72		SLC41A1
S100A13	RPF1	CEP95		CRYBB2P1
NAV3	RPL15	CER1		LRP5
RPL8	RPL22L1	CERS4		TRIM16
TOGARAM1	RPL23A	CFTR		ERO1B
EPB41L4A-AS1	RPL27A	CHAC2		C2orf82
SETMAR	RPL31	CHCHD4		ZNF22
NDUFA6	RPL34	CHCHD5		SNHG22
MRPL24	RPL37A	CHCHD6		KHK
DUBR	RPL38	CHD3		HCG27
NAALAD2	RPLP0	CHD6		KIAA0355
INIP	RPLP1	CHD9		CRELD1
CYB5D2	RPP40	CHGA		CLCC1
LINC01050	RPRD1B	CHGB		CYFIP2
COX7B	RPS12	CHIA		SLC39A13
DLX2-AS1	RPS14	CHKB		FEN1
FAHD2A	RPS24	CHKB-CPT1B		TOP2A
SETD3	RPS28	CHL1		TRIM16L
FAT1	RPS6KA1	CHML		PGGHG
NDUFS3	RPS9	CHMP2A		TMEM129
CDH7	RSU1	CHMP4B		CD2AP
SLAIN2	RUNX2	CHMP6		MFSD13A
CHURC1	RXRG	CHN1		ATXN2L
EIF3K	RYBP	CHN2		PRRC2A
NBN	S100A1	CHODL		ANKLE2
PRSS35	S100B	CHPT1		FAM65A
2020-09-05	S1PR2	CHRM1		VGF
NUDT11	SALL1	CHRM2		SAC3D1
RHOA	SAMD11	CHRNA9		STAG3L5P
RP3-417G15.1	SASH1	CHST11		MXD3
LINC00511	SAYSD1	CHST15		UBE2S
RP4-718J7.4	SBDS	CILP2		DIAPH3
MRPL43	SCARB2	CIPC		TTLL3
ACOT11	SCCPDH	CKB		LARP1
CASP1	SCML4	CKS1B		IFFO2
LPP-AS2	SCN3A	CLASP1		XRCC3
LINC00467	SDHB	CLASP2		FZD6
KLHDC3	SEL1L3	CLCN4		RBL1
PRLR	SEMA3A	CLCN5		SCAF4
RNU1-59P	SEMA6B	CLDN10		BTN3A1
MAGEA6	SERPINA3	CLDN20		IFFO1
M1AP	SERPINB6	CLDN23		PANX2
ATP2B1-AS1	SERPINE2	CLEC17A		HECTD3
ARHGAP5-AS1	SESN3	CLEC2D		SLC9A3R2
TMEM132B	SFMBT2	CLEC3B		VAMP1
DCBLD1	SFT2D3	CLIC4		SPOPL
CTD-2325P2.4	SGK1	CLIC5		C16orf52
GBP2	SH2B3	CLIC6		KIF2C
DNAJA2	SH3KBP1	CLINT1		LURAP1L
TLE4	SH3PXD2A	CLLU1		PLA2G12A
ITPRIPL2	SHC1	CLRN3		PARVG
LINC01579	SHROOM4	CLTC		OPTN
TOR1A	SKIL	CMAS		CDAN1
ART3	SLC12A7	CMC2		RECQL4
CTNNAL1	SLC18A1	CNBD2		CROCCP2
CCR1	SLC20A1	CNDP1		ARL6IP4
RPS16	SLC25A5	CNGB3		FAM171B
PIFO	SLC2A12	CNIH3		DNAJB4
NEK5	SLC35F1	CNOT2		CEP55
DIRAS1	SLC38A11	CNOT6L		ABHD3
PLGRKT	SLC39A11	CNPY1		AC083843.4
SCIN	SLC7A8	CNR2		GCN1
ATXN10	SLC8A1	CNST		TRIM65
HCG20	SMAD6	CNTLN		SYNGR2
PTRHD1	SMAD9	CNTN3		RPRD2
ATG5	SMARCD2	CNTNAP2		ACVR1C
BTBD10	SMIM20	COA6		KRTCAP2
SAMD15	SMPD1	COBL		GOLGA1
TCTN1	SMURF2	COG2		SUCO
CAMK2N1	SNAI2	COG4		SLC35B4
COPG2	SNRNP25	COG6		SGSM2
FAM206A	SNTB1	COG7		CCDC86
KLK6	SNX1	COL1A2		C16orf58
RAB11A	SNX5	COL3A1		AC093818.1
PPIA	SOBP	COL4A1		LONRF1
EIF4BP3	SOCS3	COL4A3BP		PPP1R10
TIGAR	SORCS1	COL6A2		MIA3
C3orf52	SORL1	COL6A3		KIF1BP
TSC22D3	SOX2	COLCA2		PPP1R26
RPS3AP26	SOX5	COMMD1		SLC2A13
OXCT1-AS1	SP140	COMMD3		FRYL
KRT23	SPECC1	COMMD3-BMI1		TMEM104
FAM32A	SPOCD1	COMTD1		SMC4
GSTK1	SPRED1	COPS8		ARRDC1
PDE1A	SPRY1	COPZ2		C21orf58
TCN1	SPRY2	COQ7		NCLN
LCA5L	SPRY4	CORO1C		POU4F1
CTC-351M12.1	SPTLC3	COX16		HGSNAT
UFC1	SRP14	COX17		FPGS
DPH6-AS1	SSBP2	COX6A2		AGER
CEMIP	SSFA2	COX7A2		LA16c-431H6.7
ZMAT3	SSH1	COX7B2		PGM3
TOMM70	SSPN	COX8C		SAMD12
RP11-466H18.1	ST3GAL1	CPB2		PHF12
LINC02160	ST5	CPED1		OSBPL1A
DIO2	STARD13	CPLX1		CMTM6
MLIP	STARD4	CPLX2		WDR54
CRKL	STIM2	CPN2		MDC1
HPCAL4	STK17A	CPNE2		PRKAB1
DKFZP434L187	STK24	CPNE4		ENTPD6
ADPRH	STYXL1	CPNE5		ARL6IP1
UBB	SUCLG1	CPO		APH1A
C1QBP	SUGCT	CPPED1		UPF3B
GZF1	SULF2	CPS1		PROSER1
DMRT2	SYN3	CPSF4L		CISD3
CNTRL	SYNE3	CPT1A		TP73
KCNH8	SYNPO2	CPT1B		PRKD3
GTF2E2	TAOK3	CPVL		NFIC
MMP8	TARBP1	CRAMP1L		PSEN1
MRAP2	TASP1	CRB2		CDCA3
DYRK1A	TATDN1	CRCP		TMEM115
KRT15	TAX1BP1	CREB1		DDX11
GLIPR1	TBC1D10A	CREB5		RAB3IP
FAM105A	TBC1D4	CRELD2		ATAD3B
RP11-161M6.2	TBCA	CRLF1		RP5-890E16.2
TNFRSF21	TBL1XR1	CROCC		AC092066.1
COX10	TBX15	CRP		KIAA1109
C5	TBX3	CRTAM		C1QTNF6
EIF3M	TBXA2R	CRTC1		ESYT1
AKR7A2	TCF4	CRYAA		MIGA2
PAIP2	TGFA	CRYBB2		ZDHHC21
WDR35	TGFBR2	CRYGB		ATP6V0C
TUBB	THEM4	CRYGC		SLC43A3
ASB11	THUMPD3	CRYL1		AC079210.1
PDHB	TIMP3	CSF1		GORASP2
KARS	TMEM100	CSNK1D		TMEM205
RHOBTB1	TMEM14A	CSNK2B		C1orf132
RIN2	TMEM167A	CSPG5		VANGL2
SLC25A20	TMEM178B	CSRP3		FER
FAM86DP	TMEM2	CSTB		DNAJC18
ZBTB1	TMEM230	CTAG1A		CKAP4
THG1L	TMEM261	CTAG1B		ZFYVE27
OTUB2	TMEM67	CTAGE1		ITK
GID8	TMEM87B	CTAGE6		DPP7
MAGI2	TMEM98	CTDSP1		C1QTNF1
FLJ38576	TNFRSF1B	CTDSPL		PKD1
PSMB4	TNFSF15	CTGF		HLA-H
ACP6	TNRC6C	CTNNA1		CITED1
BZW1P2	TOMM7	CTNNB1		HAGH
EXTL2	TPD52	CTNNBIP1		CDC20
GTF3C6	TPGS2	CTNNBL1		RP11-1055B8.3
HNRNPA1	TPM1	CTRB1		LPIN3
MICU2	TRIM67	CTSA		UPF1
BUD31	TRIT1	CTSB		C16orf59
ATP2B2	TRPM3	CTSD		RP11-504P24.3
APOBEC3G	TSC22D1	CTSL		ABCA10
MAP1A	TSEN2	CTTNBP2		RP11-229D13.3
HIST1H2BF	TSHZ3	CUL1		BISPR
HK1	TSN	CUL3		SPTAN1
ARHGEF9	TSPAN1	CUL4B		CENPI
NUDT21	TTC12	CUX1		SUOX
EEF1A1P12	TTC30A	CWF19L2		RP5-1074L1.4
RBM23	TUBB2B	CXCL13		GJB2
SMIM10L2A	TWF2	CXCR3		WBP1L
CBLB	TWIST1	CXXC11		STRADB
COX7C	UBE2E3	CXorf36		FAM171A2
TRIM38	UBP1	CYB561		TM7SF2
SYF2	UCN2	CYB561A3		ZDHHC9
HMGCL	UGDH	CYB5B		NIPA1
ARMCX5	UNC5C	CYB5R2		FAM83G
SLC43A1	UQCR11	CYB5R4		NOXA1
MORN2	UQCRC1	CYP1B1		PTPRM
DUSP9	UQCRFS1	CYP26A1		HCFC1
SAMM50	VASP	CYP26B1		ZKSCAN8
ACADSB	VAV3	CYP2J2		AGRN
COX6B1	VCAN	CYP4V2		CCNJ
LINC00900	VDAC1	CYP51A1		PRORSD1P
GLRX5	VGLL4	CYSLTR2		TMEM147-AS1
ILF3-AS1	VSTM4	CYSTM1		NLGN2
ANKRD54	WARS2	DAAM1		ATN1
C11orf70	WDR19	DAB1		NUMBL
CD5L	WDR26	DAB2		LOXL2
RP11-758M4.4	WSCD2	DAB2IP		AC083843.1
DRC3	WWTR1	DACT1		ABCA3
NCAM2	XYLT1	DAD1		RRP7BP
ZNF28	YPEL2	DAG1		SGMS1
TXNL4B	YWHAQ	DAP		GALNT7
LINC00589	ZBTB46	DAPK1		RP11-159D12.2
NPM1P27	ZDHHC23	DAPL1		SLC1A5
PLSCR4	ZFP36L2	DAZL		APBB3
F8	ZHX3	DBI		DDX12P
SNX6	ZNF106	DBN1		TAF1C
RP11-799D4.4	ZNF217	DCBLD2		ADAM22
RP11-400K9.4	ZNF277	DCC		LRP5L
GPX1	ZNF365	DCDC1		CLEC11A
GIMAP2	ZNF518B	DCHS1		TMEM41A
ABCG2	ZNF532	DCK		Z95704.1
APRT	ZNF76	DCLK1		INPP5F
NARF	ZNHIT1	DCTN1		GEN1
LIN7A		DCTN6		ANKRD28
ACTA2		DDC		LINC01443
FAM174B		DDHD1		MED17
MMP1		DDI1		FAM219A
RP11-792A8.4		DDIT3		SH3GL1P1
TPMT		DDIT4		TMEM206
ZNF610		DDX10		TOP3B
PLA2R1		DDX18		PCNT
PUS3		DDX3X		PHLDA2
NRAV		DDX47		PYGO1
FBXO45		DDX52		SLC37A3
PIBF1		DDX6		ALDH18A1
RP11-49I11.1		DEFB115		CUL9
RP11-350G24.2		DEFB136		HECTD4
MMS19		DENND2D		BUB1
NEK10		DEPDC5		RP11-334C17.5
COX5B		DGKB		CDR2
AMER1		DHODH		PCNX4
ZNF395		DHRS2		PIGZ
WDFY3-AS2		DHRS4		QSOX2
FAM89A		DHX15		SEC24A
TUSC2		DHX37		RP11-540B6.6
RLF		DHX8		ARHGAP11A
GRIA4		DIRAS3		AIF1L
LARP4B		DIS3L2		DDAH2
NDUFA3		DISC1		ABCB8
RNF125		DKK2		TMED7
TRMT10C		DKK3		NDOR1
DPCD		DLD		HMMR
USPL1		DLG1		ARFGAP1
ISCU		DLG5		POFUT1
MLX		DLGAP2		FER1L4
ECSIT		DMRT1		CHAF1B
APEX2		DMRTA2		SPG20-AS1
COX4I1		DMTF1		ATRN
RPL28		DNAH11		AKAP8
SYT17		DNAH9		C16orf87
TIMM17A		DNAJA3		STK26
ADD1		DNAJA4		TFPT
LACTB2		DNAJB1		PRSS53
SARDH		DNAJC15		MYBL2
RP11-128M1.1		DNAJC2		ARID3A
ZCCHC17		DNAJC27		DIAPH1
RALY-AS1		DNASE1L3		GLG1
GRASP		DNER		PLS1
HKDC1		DNHD1		BMT2
SETD7		DNMBP		LSS
RP11-629G13.1		DOCK10		TAOK1
AC010970.2		DOCK2		ATXN1L
OSBP2		DOCK4		TMEM102
ABCA12		DOCK5		NFKB2
COPS9		DPH6		SGK494
ZBTB2		DPP4		RP6-42F4.1
SPEF2		DPP9		TMEM259
INTS10		DPY19L1		SLC26A11
IFT46		DPYSL3		THEM6
LINC00839		DRAM2		SPATS2
CAMK2D		DRD1		PNP
SLC18B1		DRD3		CHST10
RP11-574H6.1		DRD4		SLC16A1-AS1
OSBPL8		DRGX		COLGALT1
SPA17		DROSHA		GDPD1
AHCY		DSCAM		PLPP5
XXbac-B33L19.4		DTL		CDC42BPG
EXOC3		DTNB		DGKQ
DOCK8		DTNBP1		CCDC134
LIMCH1		DTX1		LIX1L
ZNF148		DUS1L		GIGYF1
GGPS1		DUS4L		SAP130
CTB-63M22.1		DUSP1		LSAMP
PDE3B		DUSP4		ISG15
ITGB1P1		DUSP6		ANKRD36C
MKLN1-AS		DYNC1I1		ECT2
BFSP1		DYNC2H1		BCL2L2
SNORA74		DYNLRB2		UHRF1
CPA2		DYNLT1		CRTAP
AP3S1		DYRK2		SAMD9L
SNU13		DYRK4		CENPQ
OSER1-AS1		DYSF		RP11-677M14.8
PPP1CC		DYTN		CYTH2
ACTN2		E2F3		LONP1
LIPE		E2F6		FUS
IFIT3		EBAG9		FBXL6
RP11-269C4.2		EBF1		MAPK12
BPNT1		ECE1		RDM1
RTFDC1		ECI2		SPRED3
RP11-576I22.2		ECT2L		EIF5B
RGS16		EDEM3		MFSD14C
RPS26		EDN2		C3orf38
RMND1		EDN3		RP11-158L12.4
MRPL15		EDNRA		CENPO
MRPL21		EDRF1		CHPF2
TOX		EEA1		NECTIN1
LRRC23		EEPD1		CROCCP3
VDAC2		EFCAB1		C1orf112
RPGR		EFCAB10		CHST9
PDHA1		EFCAB4B		MSN
CCT4		EFCAB9		KIF14
MYPN		EFHD1		HMGB1P6
SENP8		EFHD2		CEBPZOS
NDUFA2		EFNA5		KDELR3
BTRC		EFR3A		PSMC3IP
RP6-65G23.5		EGFL8		NXF1
YBX3		EHD3		LEMD2
DOK1		EHF		KIFC2
INTU		EIF1B		RP11-147L13.15
WDR77		EIF2AK3		GAPDHP33
RGL2		EIF2S2		SLC35A3
DCAF13		EIF4A2		NUP214
DNAH10		EIF4G2		TMEM192
CCDC33		EIF4G3		ENPP4
BDNF		EIF4H		SLC29A1
RWDD4		ELF2		PIM1
RP11-347E10.1		ELF5		STXBP1
PDHX		ELK3		FAM53B
RSPH3		ELOVL1		SH3PXD2B
LINC01711		ELP2		MIR130B
ZNF593		ELP3		EVA1B
URM1		EMC2		RP11-119J18.1
CCNB1IP1		EMC8		LUCAT1
SPRY4-IT1		EMCN		TRAF3
UBALD2		EMID1		MYO9B
FAM96A		EMILIN3		DGCR8
SNHG12		EML4		GSDMB
ZFAND1		EML6		RTTN
C11orf54		EMP1		CTD-2165H16.4
C2orf27A		EMR1		ONECUT1
RNF150		EMR3		RAB8B
SNAP23		EN1		IFI27L1
SRRD		EN2		POGLUT1
SHISA4		ENO3		HDAC10
PPIL3		ENOPH1		SMG8
HTR1F		ENPEP		PRAF2
FBN2		ENPP1		RP11-65L3.3
CRYAB		ENPP6		RPL17P50
TRUB2		ENSG00000091436		CENPB
FAM114A2		ENSG00000134602		ARHGAP29
CCNC		ENSG00000173213		RP11-121C2.2
MSC		ENSG00000182319		HNRNPA1P16
CYP19A1		ENSG00000183760		OCLN
PPM1J		ENSG00000188897		CTBP1
IPO7		ENSG00000204393		SH3BP2
LIAS		ENSG00000234469		C17orf58
RABL3		ENSG00000249773		ZNF431
MAP1LC3A		ENSG00000254469		AES
SRRM3		ENSG00000258417		OGFRL1
CHD4		ENSG00000259060		ZSCAN16
FAM13A		ENSG00000260869		B3GNT9
KLHL18		ENSG00000267281		DDX39B
NKIRAS2		ENSG00000273294		RRNAD1
SEC23IP		ENY2		RP11-142E9.1
PRUNE2		EP400		SLC31A1
NPPC		EPAS1		WDR47
TF		EPB41L1		MIRLET7BHG
ATP5E		EPB41L3		STIL
COL27A1		EPC1		AGPAT1
MRPL48		EPCAM		ANKRD13D
PAX9		EPHA4		SLC27A4
C17orf97		EPHA8		MIR3189
SLC22A3		EPHB2		CES2
SERF2		EPM2A		RP11-448A19.1
DSCR8		EPRS		ZNF789
SNHG25		EPS15L1		DNM3
IFT52		EPS8		GSDMD
ZNF285		EPS8L2		UBXN2B
ACO2		EPS8L3		LIG1
SMAP2		ERBB2IP		RAC3
ROM1		ERCC3		PPM1K
FUT8-AS1		ERCC6L2		HES4
XPNPEP3		ERG		MPP3
DANCR		ERGIC1		UNC93B1
QARS		ERGIC2		TNFRSF14
NRAP		ERO1LB		RP11-55K13.1
ELOB		ERP27		EMC3-AS1
USP2-AS1		ERVFRD-1		PILRB
FAM104B		ESR2		NUP188
JPH1		ESRRA		HYOU1
RP11-1082L8.3		ESRRB		MAN2C1
ZCRB1		ESYT2		PNPLA6
STX5		ESYT3		NCSTN
HIPK3		ETAA1		SPDYA
ATP5G2		ETNPPL		ZDBF2
CDK20		ETS2		NT5DC2
MDFI		ETV4		TEX261
BLCAP		ETV6		C5orf24
VSX1		ETV7		RP11-288C18.1
WDR25		EVC2		GKAP1
CACNA1H		EVPL		LIME1
RBMX2		EXD3		PASK
KLHL20		EXO1		TMEM65
KCTD1		EXOC4		MEGF8
ZNF559		EXOSC10		FZD4
RP11-705C15.3		EXOSC4		RP11-758N13.3
MED18		EXOSC8		RP11-22B23.1
LTBP3		EXT1		MMS22L
VPS25		EYA1		RUFY2
OSGIN2		EYA2		MIR17HG
LINC01914		EYA4		FAM127B
ALDH1L1		F2R		NECAP2
SFMBT1		F2RL1		NPEPL1
MAP7D3		F2RL2		ACADS
CCBE1		F2RL3		TMC3-AS1
KDM1B		F7		IGSF11
MED7		F8A2		FCHSD1
AC112721.2		F8A3		RP11-251G23.5
TNFAIP3		FA2H		CCDC138
COA3		FAM101B		FSTL1
SH3RF1		FAM105B		PRRC2B
DNAJC11		FAM109B		GALT
RPS21		FAM115A		FOXJ2
MAOA		FAM120B		SOCS4
BBS2		FAM122A		SETD1B
YES1		FAM124A		SLC30A7
ACVR2B-AS1		FAM124B		JRK
RNU5A-1		FAM126A		TMOD3
GPR19		FAM129B		UNC119
AC009506.1		FAM133B		JDP2
NR2F1-AS1		FAM134B		ZNF445
PPP2R3C		FAM135A		LEMD3
CEP41		FAM136A		ADCK5
RP11-705C15.2		FAM150A		TMED4
GABRA5		FAM159B		MGAT2
AC046143.3		FAM163A		TEN1-CDK3
RAP1GAP		FAM168B		RP5-1039K5.12
ZMAT5		FAM173B		RP11-147L13.11
METTL12		FAM180A		KIAA1671
VAMP4		FAM185A		LEPROT
DNAJC30		FAM200A		SETDB2
SLC25A39		FAM205A		PM20D2
GNG5		FAM20A		ADAM9
ARPC2		FAM20C		PIF1
CFAP73		FAM212A		ZDHHC16
BTBD7		FAM222B		NAPRT
RP3-326I13.1		FAM3B		PTRF
OAZ1		FAM3D		DYNC1LI2
CDKN1C		FAM46B		B3GAT3
PROSC		FAM47E-STBD1		LINC02210
NDUFA8		FAM49B		SLC38A9
SH3PXD2A-AS1		FAM63A		TET2
UNC5B		FAM63B		SEC62
FAM134C		FAM64A		LAMA3
UHRF1BP1L		FAM71C		PRC1
YPEL5		FAM71D		CTD-2619J13.9
SPON2		FAM71F2		SVIP
PVT1		FAM72B		ABCC5
GAS8		FAM72D		MCTP1
EEF2		FAM73A		TCL6
CRNDE		FAM76B		GBA
CCT3		FAM84B		NEDD4
TSPAN31		FAM92B		VSIG10
WAC-AS1		FAN1		DHRS13
OSCP1		FANCC		CDS1
CSNK1A1		FANK1		RP11-400F19.6
VSIG10L		FAR1		VN1R81P
CEP57		FAR2		RBBP6
RPS15		FARSB		C21orf91-OT1
CMTM3		FASLG		SLC30A4
U3		FASTKD1		STRIP2
TGS1		FASTKD2		MORC3
SH3BGRL3		FASTKD3		CCPG1
TPD52L2		FAT2		SLC38A7
ZNF34		FAXC		TM9SF3
TRNP1		FBLIM1		SPG7
ADAMTS6		FBXL14		RGS12
SELENOW		FBXL4		GOLGA3
MRPS36		FBXL5		EDC4
TMEM99		FBXO11		SCARNA15
LRRFIP2		FBXO27		CREB3L2
XRCC6		FBXO30		NR2F2-AS1
BAK1		FBXO31		AKTIP
HOXA11		FBXO32		SRSF4
PEX19		FBXO4		SLC25A29
APCDD1		FBXO42		ABCC1
AP001432.14		FBXO46		RP11-488L18.4
NR1H2		FBXW11		SCAMP2
RP11-296O14.3		FCGR1B		MFSD14A
ASTN2		FCGR2A		PERP
DENR		FCHO2		TYW1B
DHX32		FCHSD2		ADGRE5
PARK7		FDX1		PBDC1
RP11-481A20.10		FEM1C		EP300
SNRPN		FER1L6		CHD8
GLO1		FERMT2		PLEKHG4
HK2		FEZ1		DGAT1
TLR4		FEZF2		CDKN2D
MTCH2		FFAR2		SEC22C
TPM4		FGD3		SRSF11
FRMD6-AS1		FGD5		LY96
RP11-259N19.1		FGF10		LLGL2
RN7SL4P		FGFBP2		SIRT7
SOS2		FGFR3		SNORA75
EEF1B2P3		FGL2		SIAE
PCGF1		FHIT		SNORD14E
TSPAN15		FILIP1		SCARF2
SLC43A2		FILIP1L		SLC7A11
ZFPM1		FIS1		HOTAIRM1
TATDN3		FKBP6		CTD-2095E4.5
RP11-11N9.4		FLOT2		SNX15
APIP		FLRT1		EFL1
FAM155B		FMNL2		RP11-410L14.2
TTPAL		FMO2		OASL
HBS1L		FMO3		EBP
NT5C1A		FMO6P		ARVCF
EIF2B1		FN1		PRR12
PRKG1		FN3K		TNPO2
PCDH18		FNBP1L		AOC2
EPHB3		FNBP4		SPCS2
TMTC2		FNDC3A		RMDN3
SAMD13		FNDC3B		C6orf136
ADAMTS3		FNDC7		CAPN10-AS1
CST1		FNIP1		ATF5
INSR		FNIP2		RN7SL67P
MTHFD2		FOCAD		E2F2
HSPD1		FOS		ATL3
PUM3		FOSL2		WASH3P
TCP1		FOXA2		CAPN1
SPG20		FOXB1		EMC10
PRADC1		FOXC1		DVL3
EIF2D		FOXD3		FAM234B
SRF		FOXD4L1		AMIGO1
NXT1		FOXF1		PATJ
TUNAR		FOXG1		PORCN
TMX4		FOXI1		FANCG
PTCRA		FOXI2		ZDHHC17
LURAP1		FOXK1		IFI44L
ANKRD31		FOXL1		MBOAT7
BDH2		FOXO3		SEC22B
ARFIP1		FOXO6		CTA-384D8.36
NUDT2		FOXP2		CDCA5
BICDL1		FOXP4		USP18
ETFRF1		FOXQ1		FLNC
CIAPIN1		FOXR1		PRR11
INTS13		FOXS1		FEM1B
LINC00565		FRA10AC1		CYR61
ECH1		FREM2		KDM8
CLUAP1		FRG2C		ZNF738
PLPP4		FRMD4B		SUN1
PAFAH1B3		FRMD5		TTF2
TTLL1		FRMD7		ANKS3
C4orf3		FRMPD4		POLD1
DNAH7		FRZB		RP11-802E16.3
CACYBP		FSTL4		ZNF273
TPRG1L		FTCD		RP11-631N16.4
ZNF25		FTCDNL1		RALGAPA1
EIF4E3		FUK		CERS2
CCDC113		FXYD2		ZNF316
MMAB		FXYD3		PCYOX1
PLA1A		FXYD6-FXYD2		PLD3
LINC01977		FYB		RP11-97C16.1
CTD-2083E4.6		FZD7		DRP2
C12orf4		FZD8		ARPIN
ATP5J		FZD9		PTBP1
PXK		G3BP1		KDM4A-AS1
KLHL12		G3BP2		LINC01238
HSD17B10		GABRA2		STAT5B
USP16		GABRP		CERCAM
RP11-783K16.5		GABRR1		DDX58
COX6C		GABRR2		MIR222HG
C14orf166		GALNT1		CAMTA2
QRSL1		GALNT11		GID4
EBF3		GALNT12		TMEM33
NTRK3		GALNT18		B4GALT1
SLC25A15		GALNT2		DSG2
RPL3P4		GALNT4		ZNF436-AS1
ATF7IP2		GALNT5		GTF3C1
UNC13A		GALP		NUCB2
GPX4		GAP43		ZNF726
ZBED5-AS1		GARNL3		TAZ
TEX30		GARS		ATP6AP1
COQ9		GBA2		CACNA1E
ZNF654		GBAS		RFT1
LETMD1		GBX1		SLC35B2
GLTP		GBX2		PTPRA
RPS23P8		GCC2		MFSD8
AR		GCG		ZNF646
MOSPD1		GCGR		LRRC8E
RP11-436K8.1		GCLC		LAMP3
MRPS35		GCNT6		RP11-169F17.1
PIGA		GDAP2		DNM2
SSU72		GDF11		RP11-19N8.4
TMEM151B		GDNF		TAOK2
MRPL47		GDPD5		HIRA
DNAJC16		GEMIN8		RHBDD3
PCDH7		GET4		MLLT6
RNF185		GFER		RP11-253E3.3
EEF1A1P13		GFOD1		GRK2
RP4-625H18.2		GFRA1		PRKRIP1
PRMT3		GFRA3		FKBP15
SP4		GGACT		TTC14
SNRPD3		GGCT		FBXO34
HDAC2		GGNBP1		MON1B
MRPL33		GHR		RNASET2
SUPV3L1		GHSR		RP11-20I23.2
ZNF700		GINS2		SLC26A6
HMOX1		GJA10		FAM178B
GPR37		GJA5		TMED8
RP11-236B18.5		GJA8		EMC9
FOXN3-AS1		GJB6		RP11-884K10.7
CNPY4		GJD2		FCMR
XRN2		GJD3		LINC01481
PPIE		GKN2		SPC25
PCMTD1		GLI2		CTD-3252C9.4
ZNF846		GLIPR1L1		C14orf80
ANKRD35		GLOD4		HERC2P8
NOL10		GLRX2		HIRIP3
TMEM9B		GLS		CTD-3099C6.9
PSMD5-AS1		GLTPD2		SNHG18
BEX2		GM2A		FLYWCH1
RP4-668J24.2		GMNC		CC2D1A
ATOX1		GMNN		KIAA0907
MRM3		GNA13		EIF4G1
AP2M1		GNA14		LZTS3
UGT2B7		GNAI1		LINC01194
ACAT1		GNAT3		RP11-337N6.3
UQCR10		GNG12		RP11-252A24.2
EMD		GNG4		PLD2
MAN1A1		GNG7		FOXM1
STARD8		GNL1		PAQR3
MPP5		GNLY		RP4-773N10.4
KBTBD3		GNPNAT1		FAM213B
BMX		GNRH1		ZNF506
DOPEY2		GNS		RMND5A
IL20RA		GOLGA2		MEN1
MAB21L3		GOLGA7B		KIAA0408
LYZ		GOLGA8B		LINC01089
ARHGEF6		GOLIM4		SLC36A4
NDUFB3		GPAA1		RP11-521A24.1
RNASEL		GPBP1		CGREF1
LINC00493		GPC1		RP11-1070N10.5
DTD2		GPC4		RP4-800G7.2
CADM4		GPCPD1		CIZ1
MBNL1-AS1		GPHN		TULP4
CFAP36		GPM6B		H2AFX
AGGF1		GPR108		SOS1-IT1
SENP7		GPR12		HSBP1L1
ARL8B		GPR126		LSR
LMBR1L		GPR133		MMGT1
ATXN7L3B		GPR135		CTNS
ZYX		GPR137B		RP11-631N16.2
STX12		GPR149		RP11-490K7.4
ZFAND2B		GPR157		PPP1R13B
UBL5		GPR158		RP1-193H18.2
SUMO2		GPR22		HSF4
SNHG19		GPR39		TMEM94
NKD1		GPR42		SYT11
PDE5A		GPR45		KDELC2
TPPP		GPR52		UBE2Q2P1
NAA20		GPR56		SRCAP
CCDC39		GPR68		YIPF2
C14orf37		GPR84		UNC5CL
RNF216P1		GPR85		SGPP1
COX8A		GPR97		IFI6
PRMT5		GPR98		G6PC3
NDUFA12		GPRC5D		CTD-3222D19.8
THAP12		GPRIN1		PIK3CB
P3H2		GPSM2		AC000123.2
GABPB2		GPX3		IGFBP6
APOO		GRAMD2		MYHAS
GLUD1		GRAMD3		HLA-A
STRAP		GRAP		ANKEF1
AC022007.5		GRAP2		IMPAD1
ATG101		GRB7		LINC00202-1
TAF9		GREB1		COL4A3
ZBTB25		GREM1		LMNB2
ATP5H		GREM2		TUFT1
SAT2		GRHL3		WASH7P
FRG1		GRIK5		GJB1
RP11-371A22.1		GRIN2B		RP11-147L13.13
NDUFA11		GRIP1		TXLNA
C14orf79		GRK1		RFNG
DEDD		GRK7		ATRX
VAPA		GRM5		WDR24
ARMT1		GRPR		BIRC5
TSTD2		GRSF1		FUBP1
LZTFL1		GRTP1		RP11-467P9.1
CCT8		GSAP		SASS6
ATP5L		GSE1		AP000350.5
EFHC1		GSG1		BACE1-AS
SNHG4		GSG1L		FLJ21408
RP11-1042B17.3		GSK3B		LINC01446
POLDIP3		GSR		GHDC
FCRLB		GSTO1		RP11-381E24.1
LRRC46		GSTT1		BCAP29
NBR1		GSTT2		TXNRD2
BAIAP2L2		GTDC1		SSH2
IGFBP7		GTF2I		E2F7
NPHP1		GTF2IRD1		LINC02035
CCDC115		GTPBP10		MACF1
RNU2-63P		GTSCR1		ATPAF1
KAT7		GUCY1A2		SKA3
CTD-2506P8.6		GUK1		TRPM7
CNBP		GULP1		RP11-488L18.10
SNRPB2		GYPC		TOR3A
HABP4		H3F3A		ZBTB12
PRELID3B		H3F3C		BTG3
MTMR14		H6PD		ARGLU1
AC064875.2		HAAO		RP1-68D18.2
ZNF627		HACE1		CRYBG3
UAP1		HADH		TMBIM6
ZNF32		HAO2		PKD1P6-NPIPP1
ZNHIT6		HAS2		UHMK1
GNG2		HAS3		AL136376.1
AC010894.3		HCCS		IL17RC
CD82		HDAC7		RP11-390P2.4
KCTD12		HDHD1		DEGS1
ING3		HEATR5B		ARHGAP33
MAFF		HECA		NOL12
OSER1		HECW1		TPX2
MATR3		HEG1		RP11-421E14.2
SORBS1		HELQ		SOGA1
ZNF615		HELT		HERC2P4
FAM225A		HERC1		RPN1
CALCR		HES1		KLHL17
WDR17		HEY1		MANSC1
RP1-151F17.2		HFM1		TRIM2
SSTR2		HGF		CTD-2622I13.3
LRCH2		HHATL		HEMK1
RP11-66N11.8		HHIPL2		KRT8P36
HIST1H2APS4		HIC1		LTBR
UBE2W		HIF1A		STRN4
TCTA		HIF1AN		HHEX
COL5A3		HIGD1C		RP11-59E19.4
AC079922.3		HINT3		LATS1
THOC7		HIP1		CASP6
DUSP14		HIST1H2AM		ATP13A3
RP11-706O15.3		HIST1H2BO		EPS8L1
DECR1		HIST1H3J		RP11-1277A3.2
FAM117A		HIST1H4H		HNRNPM
EAPP		HIST2H3PS2		TYK2
COA4		HIST3H2A		OOSP1
2020-03-10		HIST3H2BB		COCH
IQCE		HIST3H3		RP11-443B20.1
C9orf116		HIVEP1		STAT2
RAP1A		HIVEP2		ARL5B
COQ5		HLA-DPA1		LCAT
GABPA		HLX		CCDC18
TIMM50		HMCN1		GLB1
MRPL9		HMG20B		AC012531.25
BEND3P2		HMGA1		EPB41L5
ENTPD3-AS1		HMGB1		CC2D1B
VIPAS39		HMGCR		RP13-15M17.1
CCT6A		HMGN3		HOXA3
CHST1		HMGN4		AL139318.1
PPP2R5C		HMHA1		DOLPP1
IFT122		HMHB1		RP11-468E2.4
NSA2		HN1L		CLU
CTD-2527I21.15		HNF1B		MRI1
CYCS		HNRNPAB		RP11-1055B8.9
CD27-AS1		HNRNPF		MINDY2
CTSK		HNRNPL		CCL5
ATP6V1D		HNRNPR		KDSR
TCAIM		HNRNPUL1		OIP5-AS1
TBC1D12		HORMAD2		CDCA2
ASCC2		HOXA4		PLK4
FAHD1		HOXB13		LINC01531
MED11		HOXC10		RP11-93O14.3
FAM222A		HOXD3		RP4-593H12.1
MRPS18A		HP		RP11-498C9.4
COL9A2		HPCAL1		ZNF23
RPGRIP1L		HPRT1		HDAC6
RPP25L		HPS1		TRIM41
ELAC2		HPSE2		HSDL1
LINC00998		HRH2		PKIA
AC108142.1		HRH4		TERT
USP2		HS2ST1		ASB9
BCL10		HS3ST4		DPH7
METAP2		HSD17B12		BCAP31
BEX3		HSD17B14		TMEM161A
OR51B4		HSD17B3		MAPK7
PXDC1		HSD3B1		NAA16
SUB1		HSF2BP		SPSB2
C6orf48		HSPA4		ATAD2
LAP3		HSPB1		TNNT1
S100PBP		HTR1D		RP11-890B15.3
NLE1		HTR6		STYK1
MRPL30		HUS1		SERINC3
WDR45		HUS1B		TTC13
PAK1IP1		HYAL4		CPNE7
RP5-1148A21.3		IARS		TUBBP5
SYAP1		ICAM1		TMEM144
INAFM2		IDE		RP11-274B21.2
C8orf58		IDH1		SLC45A3
HIST1H2BM		IDH3A		RNA5-8SP2
OST4		IDO2		ARRB2
TARSL2		IDS		TUBA1C
EIF3B		IFI35		SGO1
PLA2G16		IFLTD1		EPSTI1
AC104389.28		IFNAR1		STARD10
GOLGA7		IFNGR2		OGFOD3
NANP		IFNLR1		RP11-546J1.1
SNCB		IFRD1		EXT2
GUF1		IGDCC3		BTN3A3
KIF9		IGF1R		RNF34
ERF		IGF2		EIF2AK1
RP11-421L21.3		IGF2BP3		C18orf54
ELK1		IGFBP1		CORO7
UTP23		IGFBP5		NADSYN1
LRRC6		IGFL1		MIEF2
ALKBH8		IGFL2		KIF23
MYOSLID		IGFL3		FKBP9P1
GATA2		IGFN1		TRIM13
CCDC18-AS1		IGSF3		SNX33
RPL4P4		IGSF6		CISH
MRPL44		IKBKB		SAPCD2
PLS3		IKBKG		GSTP1
CISD1		IKZF2		SRRT
MCCC1		IKZF3		KIF22
CDK7		IL10		MLKL
ZMYND15		IL12B		ORC6
TSHZ2		IL17F		TICRR
KRCC1		IL17REL		UBR4
ATP7B		IL19		SH2D5
ANAPC11		IL1R2		KIF1C
HS3ST1		IL1RAP		TTBK2
HPGD		IL2		TMEM237
BHLHE22		IL20		CX3CL1
LINC01948		IL21		ADCY9
LTA4H		IL23R		ARHGAP39
MMP15		IL6		MED29
RP11-401O9.3		IL6R		ZNF500
FAM92A		IL6ST		RP11-762H8.2
DEPTOR		IMMT		RP11-392O17.2
TRIM24		IMPA2		DTX2
PHAX		INHBA		WEE1
CD276		INHBB		PKN1
INTS6L		INO80D		DENND4B
RNU5D-1		INPP5D		ZNF815P
ONECUT2		INSC		RNF167
LIFR-AS1		INSIG2		ZNF280B
IFT43		INSL3		SNX25
SAMD1		INTS1		AP000705.6
METAP1		INTS12		CTD-2227E11.1
NDUFAF4		INTS4		TRAIP
KATNAL2		IPCEF1		DCUN1D2
SARS		IPO11		SOCS2-AS1
C3orf80		IPO9		MTMR1
RUBCNL		IQGAP2		TIGD5
RMDN2		IRF1		RPL23AP82
ZC3H15		IRF2		HDHD3
CCNG1		IRF2BP2		FADS2
LINC01732		IRF2BPL		E4F1
SF3A3		IRF4		SIGMAR1
IL18R1		IRF8		GOLGA2P5
PFKM		IRS1		CSPG4
HIBCH		IRS2		PLEKHM1
LINC01184		IRX1		LRFN4
CASK		IRX3		MED25
RNVU1-18		IRX5		BRSK2
OFD1		IRX6		POGZ
RP11-344P13.4		ISCA1		AC002407.3
TMEM59		ISPD		LPCAT4
QPRT		ITFG2		AGPAT5
CDC123		ITGA2		RP1-102E24.8
DAP3		ITGA6		STOX1
GART		ITGAD		PPP1R12C
MRPS10		ITGAE		PPOX
ERVMER61-1		ITGAX		CPSF1
RP11-111M22.3		ITGB1BP1		POU6F1
FIRRE		ITGB1BP2		ABCD4
CTD-3014M21.1		ITGB3BP		DPY19L2P2
SMAD1		ITGB5		RP11-139H14.5
SLC16A9		ITGB6		RP3-449O17.1
PFDN5		ITGB8		CHAMP1
PGLS		ITPR2		ADCY3
POMP		ITPR3		TRAPPC9
TINF2		ITSN1		FMNL1
RCL1		JAG1		AF129075.5
TIMM8B		JAK1		EDNRB
RAB4A		JARID2		GRIPAP1
EEF1B2P6		JAZF1		DMPK
MSC-AS1		JKAMP		LRFN1
LINC01234		JMJD6		AC000120.7
HSD17B4		JPH2		MAD2L1
GSS		JPH3		HHLA3
ZNF271P		JUNB		HMGB2
GATA2-AS1		KANK1		TAB3
TIPARP-AS1		KANSL1		TMED2
ZNF766		KAT2B		NOMO2
LCP1		KATNAL1		CCDC188
RP5-1125A11.6		KBTBD13		KCNQ1OT1
GTF2H5		KBTBD2		DHCR24
IDI1		KCNA4		BAX
KCTD7		KCNA5		MAT2A
PFDN4		KCNAB1		KTI12
SLC40A1		KCNAB3		CTD-2619J13.5
CINP		KCNC4		TICAM1
HAT1		KCNE1		DLGAP1-AS2
CACNB4		KCNE2		DNAJC10
FHL1		KCNE4		DIDO1
RP11-624M8.1		KCNG1		NPIPB15
LINC01317		KCNH1		KIF15
WDR83OS		KCNIP1		WAC
LINC01411		KCNIP2		PMS2CL
RNU1-1		KCNJ1		LARGE1
PSMD10		KCNJ12		AURKB
HAUS4		KCNJ15		RP13-941N14.1
DMD		KCNJ16		PIP4K2C
CTSO		KCNK16		ARSG
PSMB3		KCNK3		FAM169A
SPATC1L		KCNK9		POLR3H
VPS26A		KCNMB1		CTC-444N24.11
RPL39P3		KCNMB2		RP11-192H23.4
DCAF4		KCNN2		KMT2A
KIAA1217		KCNQ5		MCM8
RP11-114H23.1		KCNS1		KIAA0586
TMEM19		KCNT2		SLC7A6
MOK		KCNU1		MIR22HG
YTHDF2		KCNV2		RPS18P9
RP11-757O6.6		KCTD15		CACNB1
CPSF3		KCTD3		RP11-77K12.3
HERC3		KDM1A		HES6
FAM131B		KDM4C		SAMD10
ABI2		KDM4D		RP11-806L2.5
AHCYL2		KDM6A		GON4L
HDAC3		KDM7A		NUS1
BTG2		KHDC1		RP11-1415C14.3
RASSF5		KHDRBS3		SLC25A23
RP11-90J7.2		KIAA0020		CALU
STN1		KIAA0247		BOK
C19orf53		KIAA0319L		FARP2
CSPG4P11		KIAA0368		RAVER1
NKX2-5		KIAA0430		RP11-3D4.2
FGD4		KIAA0556		TTN-AS1
FIBP		KIAA0947		GNPTG
RABGGTB		KIAA1045		AC004951.6
NETO2		KIAA1210		CTD-2589H19.6
LINC00339		KIAA1324		LLGL1
ARAP3		KIAA1549L		ASPSCR1
ELOVL4		KIAA1644		NFKBIB
NDUFAF8		KIAA1919		SPACA6
TOX4		KIAA1958		ERBIN
SDAD1P1		KIAA2018		UBE4A
TPP2		KIDINS220		BTAF1
CARD19		KIF13B		TUBGCP6
ZNF649		KIF16B		NECAB2
NHP2		KIF1B		RPS6KL1
EDIL3		KIF21B		TMEM110-MUSTN1
NMNAT1		KIF26B		NPIPB6
BCAS2		KIF6		RP11-1070N10.7
NKIRAS1		KIRREL3		LLNLR-276H7.1
RCN1P2		KIT		CAMK1
EIF5		KL		AC137932.4
MTF1		KLF12		KRT18P15
CTD-2328D6.1		KLF13		RP5-1073O3.2
PJA1		KLF2		RP11-714G18.1
RTN4IP1		KLF3		RP11-298I3.6
TXNDC9		KLF4		CA14
TTC39C		KLF5		MIR221
ZNF425		KLF6		RP11-430G17.3
PPIAP22		KLHDC10		MIR3177
ZCCHC10		KLHDC4		CTD-2240J17.1
POLR2G		KLHL14		AC000068.10
BBS12		KLHL29		RP11-410L14.1
BORCS5		KLHL38		EMILIN1
DCAF11		KLHL7		RP11-390F4.2
SKP1		KLK2		RP11-399K21.13
CBY1		KLK4		RP5-1184F4.5
UBBP4		KLRB1		CYP26C1
TXLNG		KMT2C		ASB14
GTF2A2		KMT2E		TAS2R6P
C8orf37		KNG1		RP4-789D17.5
NFKBIE		KNOP1		RP11-649A18.5
ALKBH5		KPNA2		FAM83C-AS1
ZDHHC4		KPNA7		SAPCD1
DDO		KRBOX4		RP11-490B18.6
EFCAB7		KREMEN1		AC023593.1
DCAF10		KRT31		FDX2
CFAP57		KRT37		SP6
KIAA1755		KRTAP12-3
SYP		KRTAP12-4
RP11-26L20.5		KRTAP5-6
NCBP2		KRTAP9-2
TMA7		KSR1
RP11-126K1.2		KTN1
LINC01389		KY
DNAJC7		L1CAM
LINC01739		L3HYPDH
MLF1		LAMB1
MT2A		LAMB4
FGFR4		LAMC1
KIAA1462		LAMC2
TTC1		LAMP2
SYT12		LAMP5
HIST1H1A		LAPTM5
CBWD1		LARP6
C8orf33		LASP1
LINC00520		LAT
UBE2D4		LAX1
RP9		LBH
PFN4		LCA5
RP3-460G2.2		LCP2
PTP4A3		LCTL
GRAMD1C		LDHAL6A
ZNF329		LDLRAD2
RP11-809O17.1		LECT1
SNORD89		LEF1
SLC35G1		LEFTY2
ERI3		LEPREL1
ACOT13		LGALS1
SNX2		LGALS3
ADARB1		LGALS9
LRTOMT		LGALS9B
ABHD10		LGI2
RP11-100E13.1		LGR5
C18orf21		LHFPL2
RNF130		LHFPL3
RAP1B		LHX1
ETF1		LHX4
RPL36AL		LIF
SAGE1		LILRB3
GFM2		LIMD1
RPL36A		LIMD2
SNORD60		LIMS1
RNASEH2B-AS1		LIPC
CCT2		LIPG
KLF15		LIPM
MCU		LIPN
METTL15		LLPH
TCEAL8		LMBRD1
BZW1		LMLN
LINC01116		LMNB1
RUVBL1		LMOD2
SSX1		LMOD3
GEMIN6		LNX2
DYNLL1		LONP2
MIR4300HG		LONRF3
TERF2IP		LOXHD1
FUOM		LOXL1
DBNDD1		LOXL4
KMT5B		LPAR3
SNX17		LPCAT2
TMEM132A		LPIN1
CRBN		LPIN2
NAMPTP1		LPP
RNU1-60P		LRCH1
RHOQP2		LRIG1
RP11-672L10.6		LRP11
RP11-234A1.1		LRP12
SGMS1-AS1		LRPAP1
AC007405.4		LRRC16A
RPL10P3		LRRC17
LYRM7		LRRC18
HIST1H2AJ		LRRC37A3
CXorf56		LRRC38
ATPAF2		LRRC4
NDUFAB1		LRRC52
ANKRD13C		LRRC70
PPP1CA		LRRC8B
MECR		LRRC8C
FAM66C		LRRC8D
IDH3B		LRRK1
SWSAP1		LRRN2
ENSA		LRRN3
MTERF1		LRRTM4
MRPS12		LRSAM1
CD24P4		LRTM2
RNF20		LSM14A
BTF3L4		LSM7
RBM18		LUZP1
MRPS21		LY6E
PAFAH2		LY86
RPL35P1		LYAR
PLAG1		LYL1
CTBS		LYPD1
RPS2P46		LYPD6B
STK11IP		LYPLAL1
PSMC4		LYSMD4
NAPA-AS1		LYZL1
PHB2		LZIC
ISLR2		LZTS2
SCRG1		M6PR
RP11-525A16.4		MACC1
KLHDC8A		MAD1L1
APOA2		MADCAM1
NOTUM		MAGEL2
RASL12		MAGI1
FRG2DP		MALSU1
DLX3		MALT1
AC144835.1		MAML2
CTNNA2		MAML3
NRXN2		MANEA
KCNA3		MAP1LC3B
MGAM		MAP1LC3B2
XAGE1D		MAP1LC3C
HCN1		MAP3K2
IL31RA		MAP3K3
RP11-265F19.1		MAP3K7
FGF7		MAP3K7CL
RP11-290O12.2		MAP6D1
C10orf128		MAP9
RP11-148O21.4		MAPK1
RGR		MAPK9
XAGE1E		MAPKAPK2
CFAP65		MAPKAPK5
RP11-308B5.2		MAPT
RP11-148O21.2		2020-03-02
GLRA2		2020-03-10
SEMA3G		2020-03-11
ABCA17P		2020-03-03
GIPC3		2020-03-05
CD1D		2020-03-07
2020-12-01		2020-03-08
RPE65		MARCKS
SIGLEC17P		MARCKSL1
POU4F3		MARCO
RP11-511B23.2		MARK1
FAM110C		MARK3
LINC01163		MAST4
CXorf65		MATN1
KB-1042C11.5		MAX
FAM110D		MB
RP11-665J16.1		MBD2
HRASLS5		MBD5
TREM2		MBD6
AC002075.3		MBNL2
REG3G		MBOAT1
CTD-2195M15.1		MBOAT2
RP11-179A10.1		MBTPS1
GIMAP8		MC1R
LMO7-AS1		MC3R
LINC01160		MCCC2
JAML		MCOLN2
NTRK1		MCTP2
DCX		MDFIC
RP11-571M6.17		MDM2
MYOZ1		ME2
AC018731.3		ME3
RP1-313L4.3		MED13
SHANK2		MED13L
RP11-567J20.2		MED27
PLA2G5		MED30
SIX6		MED31
RP6-206I17.3		MED4
SFRP4		MED9
RP11-4C20.4		MEGF9
RP11-267N12.1		MEOX1
B4GALT1-AS1		MEOX2
LINC01354		MERTK
HS3ST5		MESDC1
LINC01709		MEST
RP11-85M22.1		MET
WDR93		METTL20
C17orf105		METTL23
RP11-180P8.3		METTL24
CELF5		METTL2B
RP11-314B1.2		MEX3C
PRRX2		MFAP3L
MMRN2		MFGE8
DIRC3		MFN2
CHRM5		MFSD6L
RP11-775C24.3		MGARP
TRIM48		MGAT1
PLXDC2		MGEA5
PAQR9		MGLL
CD247		MGRN1
		MGST2
		MICAL1
		MICAL2
		MICAL3
		MICALCL
		MID1IP1
		MIER1
		MIIP
		MINOS1
		MINOS1-NBL1
		MINPP1
		MIOS
		MISP
		MITF
		MKLN1
		MKRN1
		MKRN3
		MLANA
		MLLT10
		MLNR
		MLST8
		MMAA
		MMD
		MME
		MMP2
		MNX1
		MOB1B
		MOB4
		MOCOS
		MOCS2
		MOGAT1
		MON2
		MPDZ
		MPEG1
		MPP4
		MPP6
		MPPED2
		MPV17L2
		MPZL1
		MRAS
		MRGPRX3
		MRGPRX4
		MRM1
		MRO
		MRPL11
		MRPL19
		MRPL23
		MRPL3
		MRPL35
		MRPL36
		MRPL55
		MRPS23
		MRPS28
		MRPS30
		MSANTD4
		MSH5
		MSH6
		MSI1
		MSL1
		MSRB2
		MSRB3
		MSX1
		MSX2
		MT-ATP6
		MT-ATP8
		MT-CO1
		MT-CO2
		MT-CO3
		MT-CYB
		MT-ND1
		MT-ND2
		MT-ND3
		MT-ND4
		MT-ND4L
		MT-ND5
		MT-ND6
		MTA3
		MTBP
		MTERF
		MTHFD1L
		MTHFSD
		MTL5
		MTMR10
		MTMR2
		MTMR3
		MTPN
		MTRNR2L1
		MTRNR2L10
		MTRNR2L8
		MTRR
		MTSS1
		MTSS1L
		MTURN
		MTUS2
		MUC13
		MUC6
		MUTYH
		MVB12B
		MX1
		MXD4
		MYBPC3
		MYC
		MYCN
		MYH10
		MYH13
		MYH7B
		MYH9
		MYL10
		MYL12A
		MYLK2
		MYLK4
		MYO10
		MYO16
		MYO18A
		MYO1D
		MYO1G
		MYO9A
		MYOM1
		MYRF
		MYRIP
		MYT1L
		MZT2A
		N4BP1
		N4BP2
		N6AMT2
		NAA50
		NAB1
		NABP1
		NACA2
		NACC2
		NAGA
		NAGLU
		NAGS
		NANOS3
		NANS
		NAPEPLD
		NAPG
		NARS2
		NAT10
		NAT2
		NAT8L
		NBL1
		NBPF16
		NBPF3
		NBPF8
		NBPF9
		NCAPH
		NCKAP1
		NCMAP
		NCOA7
		NCOR2
		NCR1
		NCR2
		NDEL1
		NDFIP2
		NDRG1
		NDRG4
		NDST1
		NDUFB9
		NDUFS1
		NDUFS6
		NDUFS7
		NEB
		NEBL
		NEGR1
		NEK3
		NEK7
		NEK9
		NELFE
		NES
		NEURL1
		NEURL2
		NEUROD1
		NEXN
		NF1
		NF2
		NFASC
		NFAT5
		NFATC1
		NFE2L2
		NFE2L3
		NFIA
		NFIX
		NFKBIA
		NFKBID
		NFXL1
		NGF
		NGFR
		NGFRAP1
		NICN1
		NID2
		NIPBL
		NKAIN1
		NKAIN3
		NKD2
		NKPD1
		NKX6-3
		NLK
		NLRC5
		NLRP12
		NME1-NME2
		NME2
		NME4
		NMUR1
		NNT
		NOC3L
		NOD1
		NOL6
		NOL7
		NOM1
		NOP56
		NOS1AP
		NOS2
		NOSTRIN
		NOTCH2
		NOTCH2NL
		NOX5
		NOXO1
		NPAS2
		NPEPPS
		NPHP4
		NPIPA7
		NPIPA8
		NPIPB11
		NPIPB3
		NPIPB5
		NPNT
		NPR3
		NPSR1
		NPVF
		NPY
		NQO1
		NQO2
		NR1D1
		NR1I2
		NR1I3
		NR2C1
		NR2C2
		NR2F1
		NR2F2
		NR4A2
		NR5A1
		NR6A1
		NRARP
		NRD1
		NRF1
		NRSN1
		NRXN3
		NSMCE2
		NSUN5
		NT5C1B-RDH14
		NT5DC1
		NT5E
		NTF3
		NTM
		NTMT1
		NTN1
		NTNG1
		NTSR1
		NTSR2
		NUBP1
		NUBPL
		NUDT1
		NUDT12
		NUDT3
		NUFIP1
		NUP133
		NUP50
		NUP54
		NUP93
		NXNL2
		NXPE2
		NXPH1
		NYAP1
		NYAP2
		NYX
		OAT
		OC90
		OCA2
		OCM2
		ODF1
		ODF3L2
		OFCC1
		OGDH
		OGFOD2
		OMG
		OMP
		OPA3
		OPCML
		OPTC
		OR10J5
		OR10V1
		OR14I1
		OR2AT4
		OR2K2
		OR2T27
		OR4B1
		OR4C3
		OR4D9
		OR4E2
		OR4F17
		OR4F4
		OR4S1
		OR52W1
		OR5AU1
		OR5M11
		OR5M8
		OR6S1
		ORC5
		OSBP
		OSBPL3
		OSBPL9
		OSMR
		OSR1
		OSTC
		OSTM1
		OSTN
		OTOS
		OTP
		OTUB1
		OTUD7B
		OTX2
		OVCH1
		OVOL1
		OXA1L
		OXCT2
		OXR1
		P2RY1
		P2RY6
		PACSIN2
		PADI2
		PAGE2
		PALM
[truncated: 1,249 more rows]

## Sheet: DAVID GO  down-chip
Category	Term		Count	%	PValue	Genes	List Total	Pop Hits	Pop Total	Fold Enrichment	Bonferroni	Benjamini	FDR
GOTERM_BP_DIRECT	GO:0006915	apoptotic process	48	0.0390152	9.77408e-07	DLC1, MEF2C, IER3, MEF2A, LITAF, EGLN3, FOXO1, NR3C1, STK17A, GRAMD4, PDCD4, KANK2, PEG10, DOCK1, GHITM, PPP2CA, MAP3K1, RALB, RHOB, UNC5C, SEMA3A, BMF, EVA1A, SGK1, OPA1, PRAME, DFFA, TGFBR2, RYBP, DUSP22, FADD, NLRP3, DAPK2, MECOM, PRKCD, TAX1BP1, NME6, VDAC1, FXR1, PRKD1, RPS6KA1, ARRB1, IFT57, BRE, SH3KBP1, FAF1, GADD45B, APBB1	657	567	16792	2.16369	0.00269304	0.00269304	0.00174356
GOTERM_BP_DIRECT	GO:0000122	negative regulation of transcription from RNA polymerase II promoter	56	0.0455177	1.53314e-06	BACH1, MEF2C, NOG, MEF2A, BACH2, PRRX1, FOXO1, GLI3, KANK2, PEX2, HEY2, RARB, NFIL3, S100A1, TWIST1, TBL1XR1, CTBP2, TBX15, ARID5B, PKIG, ZHX3, HMG20A, IFI16, HMGA2, NRIP1, HOXD8, RPS14, FGFR1, TSHZ3, SOX2, CHCHD3, FHL2, CXXC5, MEIS2, SKIL, TCF4, NFATC2, MAF, TBX3, PHB, KLF10, LMCD1, RYBP, DUSP22, SNAI2, WWTR1, DLX2, DLX1, ZNF217, ATF3, ID2, HDAC1, SALL1, ID4, SMURF2, HDAC9	657	720	16792	1.98789	0.00422099	0.00211273	0.00273489
GOTERM_BP_DIRECT	GO:0048701	embryonic cranial skeleton morphogenesis	10	0.00812816	1.86843e-06	EIF4A3, DLX2, WDR19, TBX15, TGFBR2, PDGFRA, PRRX1, MMP16, RUNX2, TWIST1	657	31	16792	8.24471	0.00514173	0.00171686	0.00333299
GOTERM_BP_DIRECT	GO:0000184	nuclear-transcribed mRNA catabolic process, nonsense-mediated decay	18	0.0146307	3.70539e-06	RPL15, RPL27A, RPS9, RPL23A, RPL38, EIF4A3, RPS28, DCP2, RPL31, PPP2CA, RPS14, RPL34, RPLP0, RPLP1, RPS12, RPL37A, PABPC1, RPS24	657	119	16792	3.86601	0.0101711	0.00255253	0.00660976
GOTERM_BP_DIRECT	GO:0060021	palate development	14	0.0113794	6.93106e-06	MEF2C, DHRS3, TBX3, GABRB3, DLX6, ARID5B, FOXF2, TGFBR2, PRRX1, PKDCC, COL11A2, SNAI2, GLI3, TWIST1	657	76	16792	4.70816	0.0189412	0.00381727	0.0123634
GOTERM_BP_DIRECT	GO:0006614	SRP-dependent cotranslational protein targeting to membrane	15	0.0121922	1.62653e-05	SRP14, RPL15, RPL27A, RPS9, RPL23A, RPL38, RPS28, RPL31, RPLP0, RPL34, RPS14, RPLP1, RPS12, RPL37A, RPS24	657	94	16792	4.0785	0.0438843	0.00745149	0.0290114
GOTERM_BP_DIRECT	GO:0001657	ureteric bud development	9	0.00731535	8.98838e-05	FGFR1, SPRY1, SMAD9, BMPER, SMAD6, SALL1, CAT, RARB, BMP7	657	38	16792	6.05335	0.219641	0.0348084	0.160221
GOTERM_BP_DIRECT	GO:0043547	positive regulation of GTPase activity	41	0.0333255	0.000211734	DLC1, FGFR1, A2M, PDGFA, PREX1, KITLG, RASGEF1C, ITGB1, RGL1, STARD13, ALDH1A1, RCBTB2, ARHGAP6, DOCK1, ARHGAP5, ARHGAP20, ARHGAP42, SHC1, RAPGEF4, CDC42EP4, RAPGEF2, FGF1, RASA2, RSU1, VAV3, PSD3, ARHGAP28, NCAM1, NCK2, ARHGAP32, RGS2, RGS3, FYN, ARRB1, PKP4, TBXA2R, PDGFRA, JAK3, ST5, GFRA2, BCAR3	657	565	16792	1.85469	0.442469	0.0704267	0.377036
GOTERM_BP_DIRECT	GO:0021785	branchiomotor neuron axon guidance	5	0.00406408	0.000248539	NRP1, PLXNA4, PLXNA2, SEMA3A, PLXND1	657	9	16792	14.1992	0.496315	0.0733697	0.442437
GOTERM_BP_DIRECT	GO:0008284	positive regulation of cell proliferation	35	0.0284486	0.000361029	FGFR1, NAMPT, PKHD1, PDGFA, NAP1L1, ITGB1, IL12RB2, S1PR2, ASH2L, TGFA, PTN, NKX3-1, SHC1, RARB, RPRD1B, FGF1, RUNX2, ODC1, PRAME, TBX3, SLC25A5, TGFBR2, LIFR, RPS9, WWTR1, KDR, DOT1L, ATF3, S100B, HDAC1, NTRK2, PDGFRA, ID4, MAB21L1, C9ORF69	657	466	16792	1.91964	0.630741	0.0948239	0.642077
GOTERM_BP_DIRECT	GO:0043407	negative regulation of MAP kinase activity	8	0.00650253	0.000417446	SPRY2, SPRY1, RGS2, SORL1, SMPD1, BMP7, PRKCD, SPRY4	657	36	16792	5.67969	0.683988	0.0994277	0.742061
GOTERM_BP_DIRECT	GO:0019083	viral transcription	14	0.0113794	0.000426259	RPL15, RPL27A, RPS9, RPL23A, RPL38, RPS28, RPL31, RPLP0, RPL34, RPS14, RPLP1, RPS12, RPL37A, RPS24	657	112	16792	3.19482	0.691582	0.0933737	0.757671
GOTERM_BP_DIRECT	GO:0030334	regulation of cell migration	11	0.00894098	0.000581496	SGK1, LAMA4, PLXNA4, SERPINE2, PLXNA2, LMO4, RHOB, LDB2, UNC5C, ITGB3, PLXND1	657	74	16792	3.79925	0.799073	0.116132	1.03226
GOTERM_BP_DIRECT	GO:0042347	negative regulation of NF-kappaB import into nucleus	5	0.00406408	0.000611398	LITAF, C1QTNF3, PPM1B, NLRP3, BMP7	657	11	16792	11.6175	0.814993	0.113546	1.08506
GOTERM_BP_DIRECT	GO:0048715	negative regulation of oligodendrocyte differentiation	5	0.00406408	0.000611398	DLX2, DLX1, ID2, DUSP10, ID4	657	11	16792	11.6175	0.814993	0.113546	1.08506
GOTERM_BP_DIRECT	GO:0045944	positive regulation of transcription from RNA polymerase II promoter	60	0.048769	0.000630844	BACH1, MEF2C, NAMPT, NOG, MEF2A, LMO4, PRRX1, RHOQ, FOXO1, GLI3, ASH2L, FOXF2, HEY2, RARB, RPRD1B, FGF1, TWIST1, TBL1XR1, CTBP2, SSBP2, LDB2, FADD, ARNTL, IFI16, NLRP3, HMGA2, NRIP1, PRKD1, EIF4A3, NCK2, HOXD8, ARRB1, SOX2, CYTL1, NR3C1, DCN, MEIS1, MEIS2, OVOL2, HOXA5, ETV1, NKX3-1, PPP3CA, TCF4, NFATC2, PIK3R1, MAF, ABHD14B, WWTR1, DOT1L, DLX2, ATF3, RPS6KA1, HDAC1, SALL1, ID4, BMP7, NR5A2, BMP…	657	981	16792	1.56322	0.824663	0.109587	1.11939
GOTERM_BP_DIRECT	GO:0000165	MAPK cascade	23	0.0186948	0.000641971	MEF2C, FGFR1, MEF2A, BRAF, PDGFA, TAOK3, KITLG, DUSP5, NCAM1, PSMF1, MAP3K5, PSMB1, FYN, MAP3K1, PDGFRA, SHC1, SPRED1, JAK3, FGF1, PSMD6, RAPGEF2, GFRA2, RASA2	657	262	16792	2.24369	0.829968	0.104824	1.13903
GOTERM_BP_DIRECT	GO:0007165	signal transduction	68	0.0552715	0.000843829	DLC1, NAMPT, NRP1, SLC20A1, GABRB3, PPP2R5A, SORL1, TNFSF15, PDE11A, CRADD, ARHGAP6, ARHGAP20, ARHGAP5, PPP1R1A, RALB, SHC1, UNC5C, RARB, CHRNA1, ITPK1, FGF1, RSU1, LIMK1, DFFA, STK24, RAN, PKIG, ARHGAP28, FADD, CLIC1, GEM, NLRP3, ALK, HMGA2, PRKCD, PRKD1, NCK2, ARHGAP32, ARRB1, GRB14, PLCXD3, LITAF, PPP1R12B, CYTL1, NEDD9, KITLG, AKAP10, NR3C1, CXXC5, PXN, STARD13, LINGO1, DOCK1, ARHGAP42, SH2B3…	657	1161	16792	1.49697	0.902617	0.128035	1.49464
GOTERM_BP_DIRECT	GO:1902287	semaphorin-plexin signaling pathway involved in axon guidance	5	0.00406408	0.000888865	NRP1, PLXNA4, PLXNA2, SEMA3A, PLXND1	657	12	16792	10.6494	0.914005	0.127423	1.57382
GOTERM_BP_DIRECT	GO:0006413	translational initiation	15	0.0121922	0.000948101	RPL15, RPL27A, RPS9, RPL23A, RPL38, RPS28, RPL31, RPS14, RPL34, RPLP0, RPLP1, RPS12, RPL37A, PABPC1, RPS24	657	137	16792	2.79839	0.926982	0.128674	1.67786
GOTERM_BP_DIRECT	GO:0001501	skeletal system development	15	0.0121922	0.000948101	FGFR1, NOG, TBX3, KLF10, BCAN, PKDCC, RPL38, EXTL1, DLX6, COL12A1, VCAN, BMPR1B, BMP7, COL11A2, BMP8B	657	137	16792	2.79839	0.926982	0.128674	1.67786
GOTERM_BP_DIRECT	GO:0042060	wound healing	11	0.00894098	0.00108106	MAP3K5, NOG, PDGFA, TGFBR2, PDGFRA, TGFA, DCN, EPB41L4B, ITGB3, GLI3, TPM1	657	80	16792	3.51431	0.949423	0.138614	1.91102
GOTERM_BP_DIRECT	GO:0006470	protein dephosphorylation	14	0.0113794	0.00130315	STYXL1, PTPRD, NCEH1, SSH1, PTPRZ1, DUSP10, DUSP22, PPM1B, PTPRO, PTPN12, DUSP5, PPM1D, PPP2CA, PPP3CA	657	126	16792	2.83984	0.972614	0.157449	2.29933
GOTERM_BP_DIRECT	GO:0048841	regulation of axon extension involved in axon guidance	4	0.00325127	0.00184623	PLXNA4, PLXNA2, SEMA3A, PLXND1	657	7	16792	14.6049	0.993894	0.206854	3.24275
GOTERM_BP_DIRECT	GO:0048010	vascular endothelial growth factor receptor signaling pathway	10	0.00812816	0.00189606	PRKD1, NCK2, DOCK1, VAV3, NRP1, FYN, ITGB3, PIK3R1, PXN, KDR	657	72	16792	3.54981	0.99468	0.203606	3.32889
GOTERM_BP_DIRECT	GO:0003151	outflow tract morphogenesis	8	0.00650253	0.00190979	MEF2C, DHRS3, NOG, TBX3, HEY2, TGFBR2, FZD1, PLXND1	657	46	16792	4.44497	0.994878	0.197286	3.35261
GOTERM_BP_DIRECT	GO:0051216	cartilage development	9	0.00731535	0.00198389	DLX2, NOG, SMAD9, SULF2, PRRX1, MKKS, COL11A2, BMP7, BMP8B	657	59	16792	3.89877	0.995826	0.196807	3.48053
GOTERM_BP_DIRECT	GO:0045669	positive regulation of osteoblast differentiation	9	0.00731535	0.00221241	MEF2C, PRKD1, ZHX3, ID4, CLIC1, BMPR1B, BMP7, RUNX2, GLI3	657	60	16792	3.83379	0.997781	0.209453	3.874
GOTERM_BP_DIRECT	GO:0045892	negative regulation of transcription, DNA-templated	34	0.0276358	0.00226671	TSHZ3, FHL2, FOXO1, PDCD4, GLI3, OVOL2, NR1D2, FOXF2, HEY2, NKX3-1, RUNX2, TWIST1, CTBP2, PRAME, TBX3, ARID5B, KLF10, PHB, FZD1, ZHX3, IFI16, ARNTL, HMGA2, MECOM, UBP1, ZNF217, ID2, HDAC1, SALL1, YWHAQ, ID4, SMURF2, HDAC9, BMP7	657	499	16792	1.74147	0.998091	0.206965	3.96729
GOTERM_BP_DIRECT	GO:0006412	translation	21	0.0170691	0.00228827	NACA, DARS, SLC25A5, RPL15, RPL27A, RPS9, RPL23A, MRPS6, RPL38, RPL22L1, RPS28, MRPS9, RPL31, RPS14, RPLP0, RPL34, RPLP1, MRPL16, RPS12, RPL37A, RPS24	657	253	16792	2.12146	0.998201	0.20207	4.00429
GOTERM_BP_DIRECT	GO:0010976	positive regulation of neuron projection development	11	0.00894098	0.00244153	PRKD1, FGFR1, TWF2, TRIM67, FYN, NME1, ENC1, NTRK2, PTN, RAPGEF2, APBB1	657	89	16792	3.15893	0.998823	0.207503	4.26701
GOTERM_BP_DIRECT	GO:0001649	osteoblast differentiation	12	0.0097538	0.00245999	MEF2C, NOG, PHB, SOX2, FHL2, COL6A1, VCAN, CAT, WWTR1, SNAI2, RUNX2, TWIST1	657	104	16792	2.94907	0.998881	0.202693	4.2986
GOTERM_BP_DIRECT	GO:0000188	inactivation of MAPK activity	6	0.0048769	0.00248448	DUSP5, RGS3, PPP2CA, DUSP10, DUSP22, SPRED1	657	25	16792	6.13406	0.998954	0.198599	4.34051
GOTERM_BP_DIRECT	GO:0007623	circadian rhythm	10	0.00812816	0.0025233	NAMPT, EGR3, KLF9, HS3ST2, KLF10, NTRK2, ID4, ARNTL, NFIL3, NRIP1	657	75	16792	3.40781	0.999061	0.195738	4.40689
GOTERM_BP_DIRECT	GO:0001764	neuron migration	12	0.0097538	0.00265349	MEF2C, NRCAM, FGFR1, NRP1, TUBB2B, NAV1, FYN, NTRK2, SEMA3A, PCM1, RAPGEF2, TWIST1	657	105	16792	2.92098	0.999345	0.199199	4.62922
GOTERM_BP_DIRECT	GO:0048762	mesenchymal cell differentiation	4	0.00325127	0.00286848	FGFR1, HMGA2, WWTR1, BMP7	657	8	16792	12.7793	0.999639	0.207928	4.99529
GOTERM_BP_DIRECT	GO:0048813	dendrite morphogenesis	7	0.00568972	0.00287151	MEF2A, KLF7, FYN, BTBD3, MAP2, SEMA3A, ITGB1	657	37	16792	4.83541	0.999642	0.202826	5.00044
GOTERM_BP_DIRECT	GO:0048566	embryonic digestive tract development	5	0.00406408	0.00288519	SALL1, FOXF2, PKDCC, RARB, GLI3	657	16	16792	7.98706	0.999655	0.198634	5.02369
GOTERM_BP_DIRECT	GO:0008286	insulin receptor signaling pathway	10	0.00812816	0.00330475	ATP6V1C2, NAMPT, EIF4EBP1, PDK4, ATP6V1E2, FOXO1, RHOQ, ZNF106, SHC1, PIK3R1	657	78	16792	3.27674	0.999892	0.21873	5.73407
GOTERM_BP_DIRECT	GO:0043065	positive regulation of apoptotic process	23	0.0186948	0.00358078	KCNMA1, VAV3, DFFA, FOXO1, FADD, STK17A, HMGA2, ITGB1, MAP3K5, S100B, HOXA5, ALDH1A3, SMPD1, RHOB, PTN, FAF1, UNC5C, RARB, BMP7, GADD45B, BMF, APBB1, PHLDA3	657	300	16792	1.95949	0.99995	0.229296	6.1987
GOTERM_BP_DIRECT	GO:0014068	positive regulation of phosphatidylinositol 3-kinase signaling	9	0.00731535	0.00368169	FGFR1, FYN, PDGFA, NTRK2, PDGFRA, NKX3-1, CAT, DCN, KDR	657	65	16792	3.53888	0.999962	0.22967	6.36801
GOTERM_BP_DIRECT	GO:0040008	regulation of growth	8	0.00650253	0.0043483	UBE2E3, PRAME, SOCS3, PPP2CA, TGFBR2, NEDD9, SHC1, HMGA2	657	53	16792	3.8579	0.999994	0.25961	7.47928
GOTERM_BP_DIRECT	GO:0006364	rRNA processing	18	0.0146307	0.00447991	KRR1, RPL15, RPL27A, RPS9, RPL23A, RPL38, EIF4A3, SBDS, RPS28, RPL31, RPS14, RPL34, RPLP0, RPLP1, RPS12, RPL37A, RPP40, RPS24	657	214	16792	2.14979	0.999996	0.260767	7.6972
GOTERM_BP_DIRECT	GO:0032332	positive regulation of chondrocyte differentiation	5	0.00406408	0.00559879	SOX5, PKDCC, BMPR1B, RUNX2, GLI3	657	19	16792	6.72595	1	0.308451	9.5304
GOTERM_BP_DIRECT	GO:0003149	membranous septum morphogenesis	4	0.00325127	0.00579717	NOG, ID2, TGFBR2, FZD1	657	10	16792	10.2234	1	0.311366	9.85182
GOTERM_BP_DIRECT	GO:2001214	positive regulation of vasculogenesis	4	0.00325127	0.00579717	TMEM100, RAPGEF2, ASB4, KDR	657	10	16792	10.2234	1	0.311366	9.85182
GOTERM_BP_DIRECT	GO:0001525	angiogenesis	18	0.0146307	0.0067259	FGFR1, NRP1, VAV3, PDGFA, COL15A1, UBP1, MEIS1, EPHB1, KDR, PRKD1, NRCAM, OVOL2, TGFA, RHOB, SHC1, TMEM100, PLXND1, FGF1	657	223	16792	2.06303	1	0.345032	11.3423
GOTERM_BP_DIRECT	GO:0070373	negative regulation of ERK1 and ERK2 cascade	8	0.00650253	0.0071766	SPRY2, SPRY1, ATF3, ARRB1, PHB, CNKSR3, TIMP3, SPRY4	657	58	16792	3.52532	1	0.356988	12.0572
GOTERM_BP_DIRECT	GO:0071526	semaphorin-plexin signaling pathway	6	0.0048769	0.00858617	SEMA6B, NRP1, PLXNA4, PLXNA2, SEMA3A, PLXND1	657	33	16792	4.64702	1	0.403817	14.2581
GOTERM_BP_DIRECT	GO:0010595	positive regulation of endothelial cell migration	7	0.00568972	0.00860806	PRKD1, SASH1, NRP1, RHOB, ITGB3, FGF1, KDR	657	46	16792	3.88935	1	0.398001	14.2918
GOTERM_BP_DIRECT	GO:0008360	regulation of cell shape	13	0.0105666	0.00880927	DLC1, GNA12, RHOQ, MYL12B, RHOU, TPM1, KDR, SYNE3, S100B, FYN, SH3KBP1, PTN, CDC42EP4	657	140	16792	2.3733	1	0.398659	14.6016
GOTERM_BP_DIRECT	GO:0030509	BMP signaling pathway	9	0.00731535	0.00947711	NOG, SMAD9, SMAD6, SMURF2, TMEM100, BMPR1B, BMP7, RUNX2, BMP8B	657	76	16792	3.02668	1	0.415012	15.6222
GOTERM_BP_DIRECT	GO:0007411	axon guidance	14	0.0113794	0.00960255	ENAH, KLF7, NRP1, DPYSL2, PTPRO, GLI3, EPHB1, VASP, NCAM1, FYN, ETV1, UNC5C, SEMA3A, BMP7	657	159	16792	2.25044	1	0.412823	15.8126
GOTERM_BP_DIRECT	GO:0060394	negative regulation of pathway-restricted SMAD protein phosphorylation	4	0.00325127	0.0100262	NOG, SMAD6, LDLRAD4, PMEPA1	657	12	16792	8.51953	1	0.420235	16.4527
GOTERM_BP_DIRECT	GO:0098609	cell-cell adhesion	20	0.0162563	0.0102869	COBLL1, TWF2, LAD1, CNN3, MYO1B, STK24, TBC1D10A, SNX5, RAN, CAPZA1, RPL15, SNX1, OLA1, RPL23A, VASP, TMEM2, BZW2, EPS15, RPL34, PHLDB2	657	271	16792	1.88624	1	0.422257	16.8444
GOTERM_BP_DIRECT	GO:0090090	negative regulation of canonical Wnt signaling pathway	14	0.0113794	0.011676	NOG, SOX2, FZD1, FOXO1, SNAI2, WWTR1, PTPRO, GLI3, PSMF1, GPC3, PSMB1, HDAC1, PSMD6, MLLT3	657	163	16792	2.19522	1	0.457404	18.9019
GOTERM_BP_DIRECT	GO:0043066	negative regulation of apoptotic process	29	0.0235717	0.0117929	IER3, PKHD1, FHL2, FOXO1, NAA38, PDCD4, GLI3, SPRY2, TGFA, CAT, RARB, PIK3R1, TWIST1, HSPA9, EGR3, MPZ, PRAME, BRAF, TBX3, SOCS3, SMAD6, ASIC2, HMGA2, TAX1BP1, KDR, RPS6KA1, HDAC1, PLK2, GOLPH3	657	455	16792	1.62901	1	0.454532	19.0729
GOTERM_BP_DIRECT	GO:0035019	somatic stem cell population maintenance	8	0.00650253	0.0131644	ZFP36L2, NOG, BRAF, SALL1, KLF10, SOX2, LDB2, HMGA2	657	65	16792	3.14567	1	0.485602	21.0532
GOTERM_BP_DIRECT	GO:0043410	positive regulation of MAPK cascade	9	0.00731535	0.0136599	FGFR1, ADRB3, TNFRSF1B, PDGFA, NTRK2, SOX2, PELI2, NENF, KDR	657	81	16792	2.83984	1	0.492183	21.7574
GOTERM_BP_DIRECT	GO:0021637	trigeminal nerve structural organization	3	0.00243845	0.0140864	NRP1, PLXNA4, SEMA3A	657	5	16792	15.3352	1	0.496756	22.3587
GOTERM_BP_DIRECT	GO:0060666	dichotomous subdivision of terminal units involved in salivary gland branching	3	0.00243845	0.0140864	NRP1, SEMA3A, PLXND1	657	5	16792	15.3352	1	0.496756	22.3587
GOTERM_BP_DIRECT	GO:0010991	negative regulation of SMAD protein complex assembly	3	0.00243845	0.0140864	SMAD6, LDLRAD4, PMEPA1	657	5	16792	15.3352	1	0.496756	22.3587
GOTERM_BP_DIRECT	GO:0002181	cytoplasmic translation	5	0.00406408	0.0151899	RPL31, RPLP0, RPL15, RPLP1, RPL22L1	657	25	16792	5.11172	1	0.517179	23.8944
GOTERM_BP_DIRECT	GO:0001568	blood vessel development	6	0.0048769	0.015486	MEF2C, LAMA4, TBX3, TGFBR2, FOXO1, RAPGEF2	657	38	16792	4.03557	1	0.51801	24.3015
GOTERM_BP_DIRECT	GO:0060291	long-term synaptic potentiation	6	0.0048769	0.015486	BRAF, SERPINE2, PLK2, S100B, NTRK2, PTN	657	38	16792	4.03557	1	0.51801	24.3015
GOTERM_BP_DIRECT	GO:1902043	positive regulation of extrinsic apoptotic signaling pathway via death domain receptors	4	0.00325127	0.015653	FADD, SKIL, FAF1, BMPR1B	657	14	16792	7.30246	1	0.515903	24.5303
GOTERM_BP_DIRECT	GO:0051056	regulation of small GTPase mediated signal transduction	12	0.0097538	0.0159863	DLC1, A2M, ARHGAP32, ARHGAP6, VAV3, ARHGAP5, ARHGAP20, ARHGAP28, RHOB, RHOQ, RHOU, STARD13	657	134	16792	2.28883	1	0.517558	24.9848
GOTERM_BP_DIRECT	GO:0007264	small GTPase mediated signal transduction	18	0.0146307	0.0166937	VAV3, RAB9B, RAN, RHOQ, GEM, RASGEF1C, RGL1, RND3, ARHGAP32, RAB31, DOCK1, ARHGAP5, RAB34, YWHAQ, RAB14, RAPGEF4, RAPGEF2, BCAR3	657	246	16792	1.87014	1	0.527228	25.9411
GOTERM_BP_DIRECT	GO:0018108	peptidyl-tyrosine phosphorylation	13	0.0105666	0.0169624	IL12RB2, FGFR1, FYN, NTRK2, PDGFRA, ROR1, PKDCC, JAK3, FGF1, ALK, PRKCD, EPHB1, KDR	657	153	16792	2.17165	1	0.527265	26.3013
GOTERM_BP_DIRECT	GO:0002062	chondrocyte differentiation	6	0.0048769	0.0172085	MEF2C, FGFR1, CYTL1, COL11A2, HMGA2, RUNX2	657	39	16792	3.93209	1	0.526832	26.6297
GOTERM_BP_DIRECT	GO:0030041	actin filament polymerization	5	0.00406408	0.0174101	MICALL2, COBLL1, ARHGAP6, GSN, PREX1	657	26	16792	4.91512	1	0.525503	26.8977
GOTERM_BP_DIRECT	GO:0016477	cell migration	14	0.0113794	0.0175994	FGFR1, TSPAN1, FUT8, ITGB3, ITGB1, NCK2, DOCK1, HOXA5, BTG1, FYN, GOLPH3, SH3KBP1, JAK3, NFATC2	657	172	16792	2.08035	1	0.523964	27.1486
GOTERM_BP_DIRECT	GO:0060271	cilium morphogenesis	12	0.0097538	0.0176732	ACTR3, TMEM67, WDR19, GSN, PKHD1, IFT57, CC2D2A, MKKS, IFT81, PCM1, WWTR1, IFT88	657	136	16792	2.25517	1	0.520146	27.2461
GOTERM_BP_DIRECT	GO:0045893	positive regulation of transcription, DNA-templated	31	0.0251973	0.0188644	MEF2C, SOX2, FHL2, FOXO1, AFAP1L2, GLI3, TASP1, CCNE1, NR1D2, FOXF2, NKX3-1, TCF4, NFATC2, RUNX2, TBL1XR1, KLF7, TBX3, RAN, PHB, FZD1, ARNTL, HMGA2, MECOM, NRIP1, HDAC1, ID2, SALL1, HIVEP3, NR5A2, BMP7, APBB1	657	515	16792	1.53848	1	0.538238	28.8039
GOTERM_BP_DIRECT	GO:0002042	cell migration involved in sprouting angiogenesis	4	0.00325127	0.0190082	EGR3, NRP1, ITGB1, KDR	657	15	16792	6.81563	1	0.535768	28.9899
GOTERM_BP_DIRECT	GO:0006122	mitochondrial electron transport, ubiquinol to cytochrome c	4	0.00325127	0.0190082	UQCRC1, UQCR11, UQCRFS1, PMPCB	657	15	16792	6.81563	1	0.535768	28.9899
GOTERM_BP_DIRECT	GO:0001656	metanephros development	5	0.00406408	0.0198223	SPRY1, ID2, NKX3-1, BMP7, GLI3	657	27	16792	4.73307	1	0.54576	30.0338
GOTERM_BP_DIRECT	GO:0090382	phagosome maturation	3	0.00243845	0.0205864	RAB31, RAB34, RAB14	657	6	16792	12.7793	1	0.554393	31.0003
GOTERM_BP_DIRECT	GO:0060613	fat pad development	3	0.00243845	0.0205864	TBL1XR1, ARID5B, HMGA2	657	6	16792	12.7793	1	0.554393	31.0003
GOTERM_BP_DIRECT	GO:0030521	androgen receptor signaling pathway	6	0.0048769	0.0210234	CCNE1, RAN, FHL2, NKX3-1, PMEPA1, NRIP1	657	41	16792	3.74028	1	0.557004	31.5475
GOTERM_BP_DIRECT	GO:0001570	vasculogenesis	7	0.00568972	0.0215439	HEY2, NTRK2, TGFBR2, QKI, WARS2, TMEM100, KDR	657	56	16792	3.19482	1	0.56095	32.1939
GOTERM_BP_DIRECT	GO:0042733	embryonic digit morphogenesis	7	0.00568972	0.0215439	NOG, TBX3, HDAC1, SALL1, GNA12, GLI3, TWIST1	657	56	16792	3.19482	1	0.56095	32.1939
GOTERM_BP_DIRECT	GO:0050680	negative regulation of epithelial cell proliferation	7	0.00568972	0.0215439	MEF2C, GPC3, PEX2, IFT57, SOX2, NKX3-1, PTN	657	56	16792	3.19482	1	0.56095	32.1939
GOTERM_BP_DIRECT	GO:0045665	negative regulation of neuron differentiation	7	0.00568972	0.0215439	ID2, SOX2, HMG20A, ID4, BMP7, GLI3, MEIS1	657	56	16792	3.19482	1	0.56095	32.1939
GOTERM_BP_DIRECT	GO:0021766	hippocampus development	7	0.00568972	0.0215439	DLX2, DLX1, NME1, BCAN, MKKS, ID4, GLI3	657	56	16792	3.19482	1	0.56095	32.1939
GOTERM_BP_DIRECT	GO:0030198	extracellular matrix organization	15	0.0121922	0.0219269	PDGFA, BCAN, NID1, ITGA4, DCN, ITGB3, ITGB1, KDR, COL9A1, DDR1, LAMA4, EGFLAM, FOXF2, COL6A1, VCAN	657	196	16792	1.95602	1	0.562472	32.6658
GOTERM_BP_DIRECT	GO:0035162	embryonic hemopoiesis	4	0.00325127	0.0227289	TGFBR2, SH2B3, KITLG, KDR	657	16	16792	6.38965	1	0.570773	33.6439
GOTERM_BP_DIRECT	GO:1900745	positive regulation of p38MAPK cascade	4	0.00325127	0.0227289	SASH1, MAP3K5, PRMT1, GADD45B	657	16	16792	6.38965	1	0.570773	33.6439
GOTERM_BP_DIRECT	GO:0045746	negative regulation of Notch signaling pathway	5	0.00406408	0.0252382	DLX2, DLX1, OVOL2, HEY2, BMP7	657	29	16792	4.40666	1	0.604645	36.6184
GOTERM_BP_DIRECT	GO:0006099	tricarboxylic acid cycle	5	0.00406408	0.0252382	SDHB, MDH1B, SUCLG1, OGDHL, MDH2	657	29	16792	4.40666	1	0.604645	36.6184
GOTERM_BP_DIRECT	GO:0031589	cell-substrate adhesion	4	0.00325127	0.0268156	SMAD6, ITGB3, ITGB1, EPHB1	657	17	16792	6.01379	1	0.622413	38.4234
GOTERM_BP_DIRECT	GO:0051497	negative regulation of stress fiber assembly	4	0.00325127	0.0268156	DLC1, ARHGAP6, ARHGAP28, PHLDB2	657	17	16792	6.01379	1	0.622413	38.4234
GOTERM_BP_DIRECT	GO:2000811	negative regulation of anoikis	4	0.00325127	0.0268156	NTRK2, PDK4, SNAI2, ITGB1	657	17	16792	6.01379	1	0.622413	38.4234
GOTERM_BP_DIRECT	GO:0060749	mammary gland alveolus development	4	0.00325127	0.0268156	DDR1, ID2, HOXA5, TGFA	657	17	16792	6.01379	1	0.622413	38.4234
GOTERM_BP_DIRECT	GO:0035556	intracellular signal transduction	25	0.0203204	0.0271706	CAPS, STYXL1, SGK1, NRG3, NUDT4, NUAK1, PREX1, DGKI, STK17A, DAPK2, PRKCD, PRKD1, PLCL1, RPS6KA1, FYN, PPP1R1A, SH2B3, AKAP6, GUCY1A3, SHC1, JAK3, RAPGEF2, ASB4, S100A1, RASA2	657	403	16792	1.58552	1	0.622571	38.8229
GOTERM_BP_DIRECT	GO:0007179	transforming growth factor beta receptor signaling pathway	9	0.00731535	0.0273439	SMAD9, FUT8, SMAD6, KLF10, TGFBR2, DUSP22, SKIL, ITGB1, PXN	657	92	16792	2.5003	1	0.620256	39.017
GOTERM_BP_DIRECT	GO:0007507	heart development	14	0.0113794	0.0276372	MEF2C, MEF2A, DNAI1, OXCT1, SALL1, CC2D2A, TGFBR2, NKX3-1, MKKS, PTN, SHC1, ADAM19, HDAC9, GLI3	657	183	16792	1.9553	1	0.619609	39.3441
GOTERM_BP_DIRECT	GO:0071773	cellular response to BMP stimulus	5	0.00406408	0.0282479	SMAD9, TMEM100, BMPR1B, BMP7, RUNX2	657	30	16792	4.25977	1	0.623194	40.0202
GOTERM_BP_DIRECT	GO:0048557	embryonic digestive tract morphogenesis	4	0.00325127	0.0312669	OVOL2, ID2, PDGFRA, GLI3	657	18	16792	5.67969	1	0.656585	43.2588
GOTERM_BP_DIRECT	GO:0001701	in utero embryonic development	14	0.0113794	0.0321644	FGFR1, NOG, TBX3, FUT8, TGFBR2, GNA12, TPM1, GLI3, ITGB1, PRMT1, WDR19, ETNK2, TMEM100, TWIST1	657	187	16792	1.91348	1	0.662689	44.1893
GOTERM_BP_DIRECT	GO:0008152	metabolic process	13	0.0105666	0.0322816	ACAA2, NCEH1, DIP2C, SULF2, OXCT1, SUCLG1, ARSI, ARSJ, MAN1C1, ACSL6, ACSF2, ACSBG1, AUH	657	168	16792	1.97775	1	0.659652	44.3097
GOTERM_BP_DIRECT	GO:0014066	regulation of phosphatidylinositol 3-kinase signaling	8	0.00650253	0.032525	IER3, FGFR1, FYN, PDGFA, PDGFRA, KITLG, FGF1, PIK3R1	657	78	16792	2.62139	1	0.658112	44.559
GOTERM_BP_DIRECT	GO:0071456	cellular response to hypoxia	9	0.00731535	0.0340913	ACAA2, EIF4EBP1, SLC8A1, S100B, NKX3-1, PTN, BMP7, KCNK2, TWIST1	657	96	16792	2.39612	1	0.671354	46.1386
GOTERM_BP_DIRECT	GO:0006468	protein phosphorylation	27	0.021946	0.0342708	FGFR1, CDK17, SGK1, SMAD9, BRAF, LIMK1, STK24, NUAK1, MYO3B, PDK4, TGFBR2, TAOK3, STK17A, DGUOK, DAPK2, PRKCD, ST3GAL1, PRKD1, CCNE1, MAP3K5, PLK2, RPS6KA1, FYN, MAP3K1, JAK3, BMPR1B, PIK3R1	657	456	16792	1.51334	1	0.669079	46.3168
GOTERM_BP_DIRECT	GO:0051781	positive regulation of cell division	6	0.0048769	0.0356175	PDGFA, TGFA, NKX3-1, PTN, CAT, FGF1	657	47	16792	3.2628	1	0.67924	47.6367
GOTERM_BP_DIRECT	GO:0007605	sensory perception of sound	11	0.00894098	0.0357356	FAM65B, SPRY2, FGFR1, GABRB3, SERPINB6, ASIC2, SOBP, RPL38, COL11A2, SNAI2, MBP	657	133	16792	2.11387	1	0.676347	47.751
GOTERM_BP_DIRECT	GO:0045879	negative regulation of smoothened signaling pathway	4	0.00325127	0.0360797	GPC3, SERPINE2, RUNX2, GLI3	657	19	16792	5.38076	1	0.675831	48.0826
GOTERM_BP_DIRECT	GO:0031290	retinal ganglion cell axon guidance	4	0.00325127	0.0360797	NRCAM, NRP1, BMPR1B, EPHB1	657	19	16792	5.38076	1	0.675831	48.0826
GOTERM_BP_DIRECT	GO:0021772	olfactory bulb development	4	0.00325127	0.0360797	DLX2, ID2, DPYSL2, SEMA3A	657	19	16792	5.38076	1	0.675831	48.0826
GOTERM_BP_DIRECT	GO:0010837	regulation of keratinocyte proliferation	3	0.00243845	0.0364871	PRKD1, OVOL2, EPB41L4B	657	8	16792	9.58447	1	0.675972	48.4726
GOTERM_BP_DIRECT	GO:0061384	heart trabecula morphogenesis	3	0.00243845	0.0364871	NOG, NACA, BMP7	657	8	16792	9.58447	1	0.675972	48.4726
GOTERM_BP_DIRECT	GO:0035264	multicellular organism growth	8	0.00650253	0.0366256	GPD2, TBL1XR1, HOXA5, ARID5B, PKDCC, ETNK2, RARB, WWTR1	657	80	16792	2.55586	1	0.67339	48.6046
GOTERM_BP_DIRECT	GO:0030512	negative regulation of transforming growth factor beta receptor signaling pathway	7	0.00568972	0.0384245	PEG10, SMAD6, TGFBR2, SMURF2, SKIL, LDLRAD4, PMEPA1	657	64	16792	2.79547	1	0.687267	50.2899
GOTERM_BP_DIRECT	GO:0007229	integrin-mediated signaling pathway	9	0.00731535	0.0398371	PRKD1, DOCK1, VAV3, FUT8, NEDD9, ITGA4, ITGB3, ADAM12, ITGB1	657	99	16792	2.32351	1	0.696747	51.5766
GOTERM_BP_DIRECT	GO:0042981	regulation of apoptotic process	15	0.0121922	0.0403495	LCMT1, SGK1, PHB, FADD, HS1BP3, ALK, DAPK2, CRADD, TNFRSF1B, FYN, NME1, IFT57, SKIL, BMP7, BMP8B	657	213	16792	1.7999	1	0.697639	52.0356
GOTERM_BP_DIRECT	GO:0042474	middle ear morphogenesis	4	0.00325127	0.0412493	FGFR1, NOG, PRRX1, RPL38	657	20	16792	5.11172	1	0.701991	52.8315
GOTERM_BP_DIRECT	GO:0034614	cellular response to reactive oxygen species	4	0.00325127	0.0412493	SLC8A1, PDGFRA, TPM1, PXN	657	20	16792	5.11172	1	0.701991	52.8315
GOTERM_BP_DIRECT	GO:0001837	epithelial to mesenchymal transition	5	0.00406408	0.0423435	NOG, FOXF2, HMGA2, SNAI2, BMP7	657	34	16792	3.75862	1	0.707892	53.7827
GOTERM_BP_DIRECT	GO:0030282	bone mineralization	5	0.00406408	0.0423435	SBDS, GPC3, KLF10, PTN, PKDCC	657	34	16792	3.75862	1	0.707892	53.7827
GOTERM_BP_DIRECT	GO:0006919	activation of cysteine-type endopeptidase activity involved in apoptotic process	8	0.00650253	0.0433918	DLC1, IFT57, TNFSF15, EGLN3, NKX3-1, FADD, NLRP3, CRADD	657	83	16792	2.46348	1	0.713182	54.6769
GOTERM_BP_DIRECT	GO:0007266	Rho protein signal transduction	6	0.0048769	0.044782	ARHGAP6, ARHGAP5, LIMK1, GNA12, RHOB, CDC42EP4	657	50	16792	3.06703	1	0.721078	55.8376
GOTERM_BP_DIRECT	GO:0021612	facial nerve structural organization	3	0.00243845	0.0457181	NRP1, PLXNA4, SEMA3A	657	9	16792	8.51953	1	0.725034	56.6033
GOTERM_BP_DIRECT	GO:1901522	positive regulation of transcription from RNA polymerase II promoter involved in cellular response to chemical stimulus	3	0.00243845	0.0457181	SMAD9, RXRG, RUNX2	657	9	16792	8.51953	1	0.725034	56.6033
GOTERM_BP_DIRECT	GO:0042473	outer ear morphogenesis	3	0.00243845	0.0457181	FGFR1, SALL1, TWIST1	657	9	16792	8.51953	1	0.725034	56.6033
GOTERM_BP_DIRECT	GO:0006366	transcription from RNA polymerase II promoter	29	0.0235717	0.0458143	MEF2C, BACH1, MEF2A, LCORL, BACH2, LMO4, SOX2, SOX5, NR3C1, MEIS1, GLI3, TSC22D1, MEIS2, OVOL2, ASH2L, HOXA5, FOXF2, ETV1, NFIL3, NFATC2, RUNX2, MAF, SSBP2, HMGA2, DLX2, ATF3, HOXD8, ARRB1, HIVEP3	657	513	16792	1.44483	1	0.722262	56.6813
GOTERM_BP_DIRECT	GO:0030501	positive regulation of bone mineralization	5	0.00406408	0.0463855	MEF2C, SLC8A1, PKDCC, BMPR1B, BMP7	657	35	16792	3.65123	1	0.72327	57.1415
GOTERM_BP_DIRECT	GO:0097150	neuronal stem cell population maintenance	4	0.00325127	0.0467696	SOX2, PRRX1, FOXO1, PCM1	657	21	16792	4.8683	1	0.722805	57.4485
GOTERM_BP_DIRECT	GO:0035307	positive regulation of protein dephosphorylation	4	0.00325127	0.0467696	DLC1, PPP2R5A, SMPD1, PRKCD	657	21	16792	4.8683	1	0.722805	57.4485
GOTERM_BP_DIRECT	GO:0042059	negative regulation of epidermal growth factor receptor signaling pathway	5	0.00406408	0.0506344	EPS15, SPRY2, SPRY1, AP2S1, SH3KBP1	657	36	16792	3.54981	1	0.748037	60.4231
GOTERM_BP_DIRECT	GO:0042472	inner ear morphogenesis	6	0.0048769	0.0516044	SPRY2, FGFR1, DLX6, ALDH1A3, PRRX1, SOBP	657	52	16792	2.94907	1	0.751474	61.1384
GOTERM_BP_DIRECT	GO:0034113	heterotypic cell-cell adhesion	4	0.00325127	0.0526335	NRCAM, ITGA4, ITGB3, ITGB1	657	22	16792	4.64702	1	0.755204	61.8837
GOTERM_BP_DIRECT	GO:0042493	response to drug	19	0.0154435	0.0530822	SRP14, LPL, SLC8A1, VAV3, TGFBR2, GNA12, FZD1, DPYSL2, UQCRFS1, HDAC1, FYN, OXCT1, SMPD1, TBXA2R, TGFA, PTN, CAT, NFATC2, BCAR3	657	304	16792	1.59741	1	0.754975	62.2045
GOTERM_BP_DIRECT	GO:0030855	epithelial cell differentiation	7	0.00568972	0.0554414	CNN3, DLX6, FZD1, NR5A2, BMP7, VDAC1, ACTL8	657	70	16792	2.55586	1	0.767089	63.8495
GOTERM_BP_DIRECT	GO:2000772	regulation of cellular senescence	3	0.00243845	0.0556984	NUAK1, ZNF277, ARNTL	657	10	16792	7.66758	1	0.765574	64.0246
GOTERM_BP_DIRECT	GO:0035414	negative regulation of catenin import into nucleus	3	0.00243845	0.0556984	FZD1, WWTR1, SNAI2	657	10	16792	7.66758	1	0.765574	64.0246
GOTERM_BP_DIRECT	GO:2001022	positive regulation of response to DNA damage stimulus	3	0.00243845	0.0556984	NKX3-1, HMGA2, PRKCD	657	10	16792	7.66758	1	0.765574	64.0246
GOTERM_BP_DIRECT	GO:0060411	cardiac septum morphogenesis	3	0.00243845	0.0556984	DHRS3, HEY2, BMP7	657	10	16792	7.66758	1	0.765574	64.0246
GOTERM_BP_DIRECT	GO:0006884	cell volume homeostasis	3	0.00243845	0.0556984	CLNS1A, SLC12A7, KCNN4	657	10	16792	7.66758	1	0.765574	64.0246
GOTERM_BP_DIRECT	GO:0040037	negative regulation of fibroblast growth factor receptor signaling pathway	3	0.00243845	0.0556984	SPRY2, SPRY1, SULF2	657	10	16792	7.66758	1	0.765574	64.0246
GOTERM_BP_DIRECT	GO:0060044	negative regulation of cardiac muscle cell proliferation	3	0.00243845	0.0556984	NOG, TGFBR2, KCNK2	657	10	16792	7.66758	1	0.765574	64.0246
GOTERM_BP_DIRECT	GO:0035924	cellular response to vascular endothelial growth factor stimulus	4	0.00325127	0.0588326	PRKD1, EGR3, NRP1, KDR	657	23	16792	4.44497	1	0.781467	66.0961
GOTERM_BP_DIRECT	GO:0006479	protein methylation	4	0.00325127	0.0588326	LCMT1, PRMT1, BTG1, PCMTD2	657	23	16792	4.44497	1	0.781467	66.0961
GOTERM_BP_DIRECT	GO:0090398	cellular senescence	4	0.00325127	0.0588326	OPA1, TBX3, ID2, PRKCD	657	23	16792	4.44497	1	0.781467	66.0961
GOTERM_BP_DIRECT	GO:0042475	odontogenesis of dentin-containing tooth	6	0.0048769	0.0629137	DLX2, DLX1, HDAC1, BMP7, RUNX2, GLI3	657	55	16792	2.78821	1	0.801136	68.6251
GOTERM_BP_DIRECT	GO:0090102	cochlea development	4	0.00325127	0.0653576	GABRB3, HEY2, SOBP, KCNK2	657	24	16792	4.25977	1	0.810817	70.0532
GOTERM_BP_DIRECT	GO:0046907	intracellular transport	4	0.00325127	0.0653576	TMEM167A, NUDT4, RAB14, MKKS	657	24	16792	4.25977	1	0.810817	70.0532
GOTERM_BP_DIRECT	GO:0045444	fat cell differentiation	7	0.00568972	0.0654124	C1QTNF3, SMAD6, ARID5B, FOXO1, MKKS, ID4, HMGA2	657	73	16792	2.45082	1	0.808283	70.0845
GOTERM_BP_DIRECT	GO:0035108	limb morphogenesis	3	0.00243845	0.0663554	PKDCC, BMPR1B, GLI3	657	11	16792	6.97053	1	0.81018	70.6183
GOTERM_BP_DIRECT	GO:0048333	mesodermal cell differentiation	3	0.00243845	0.0663554	ITGB3, HMGA2, ITGB1	657	11	16792	6.97053	1	0.81018	70.6183
GOTERM_BP_DIRECT	GO:0035970	peptidyl-threonine dephosphorylation	3	0.00243845	0.0663554	DUSP5, PPM1D, PPM1B	657	11	16792	6.97053	1	0.81018	70.6183
GOTERM_BP_DIRECT	GO:0048711	positive regulation of astrocyte differentiation	3	0.00243845	0.0663554	MAG, ID2, SERPINE2	657	11	16792	6.97053	1	0.81018	70.6183
GOTERM_BP_DIRECT	GO:0097202	activation of cysteine-type endopeptidase activity	3	0.00243845	0.0663554	TBC1D10A, FADD, IFI16	657	11	16792	6.97053	1	0.81018	70.6183
GOTERM_BP_DIRECT	GO:0007173	epidermal growth factor receptor signaling pathway	6	0.0048769	0.0669696	EPS15, NCK2, TGFA, SHC1, PIK3R1, PXN	657	56	16792	2.73842	1	0.810434	70.9613
GOTERM_BP_DIRECT	GO:0060071	Wnt signaling pathway, planar cell polarity pathway	8	0.00650253	0.0683024	PSMF1, PSMB1, AP2S1, PRICKLE2, FZD1, ROR1, SMURF2, PSMD6	657	92	16792	2.22249	1	0.814125	71.6924
GOTERM_BP_DIRECT	GO:0030036	actin cytoskeleton organization	10	0.00812816	0.0686077	DLC1, RND3, SSH1, SHROOM4, PDGFA, LIMK1, RAN, SPECC1, DAAM2, RHOU	657	130	16792	1.96605	1	0.812884	71.8574
GOTERM_BP_DIRECT	GO:0030326	embryonic limb morphogenesis	5	0.00406408	0.0696719	FGFR1, WDR19, DLX6, PRRX1, BMP7	657	40	16792	3.19482	1	0.815213	72.4255
GOTERM_BP_DIRECT	GO:0046580	negative regulation of Ras protein signal transduction	4	0.00325127	0.0721987	SPRY2, SPRY1, TRIM67, RASA2	657	25	16792	4.08938	1	0.824026	73.7314
GOTERM_BP_DIRECT	GO:0030206	chondroitin sulfate biosynthetic process	4	0.00325127	0.0721987	XYLT1, BCAN, VCAN, DCN	657	25	16792	4.08938	1	0.824026	73.7314
GOTERM_BP_DIRECT	GO:0048709	oligodendrocyte differentiation	4	0.00325127	0.0721987	PTPRZ1, NTRK2, DUSP10, GLI3	657	25	16792	4.08938	1	0.824026	73.7314
GOTERM_BP_DIRECT	GO:0060612	adipose tissue development	4	0.00325127	0.0721987	NAMPT, ID2, OXCT1, ARID5B	657	25	16792	4.08938	1	0.824026	73.7314
GOTERM_BP_DIRECT	GO:0046854	phosphatidylinositol phosphorylation	8	0.00650253	0.0747988	FGFR1, FYN, PDGFA, PDGFRA, KITLG, FGF1, PIK3R1, EFR3B	657	94	16792	2.1752	1	0.832616	75.0141
GOTERM_BP_DIRECT	GO:0021893	cerebral cortex GABAergic interneuron fate commitment	2	0.00162563	0.0766085	DLX2, DLX1	657	2	16792	25.5586	1	0.837542	75.8717
GOTERM_BP_DIRECT	GO:0070563	negative regulation of vitamin D receptor signaling pathway	2	0.00162563	0.0766085	SNAI2, KANK2	657	2	16792	25.5586	1	0.837542	75.8717
GOTERM_BP_DIRECT	GO:0000002	mitochondrial genome maintenance	3	0.00243845	0.0776212	MEF2A, OPA1, MGME1	657	12	16792	6.38965	1	0.839146	76.3394
GOTERM_BP_DIRECT	GO:0006228	UTP biosynthetic process	3	0.00243845	0.0776212	NME1, NME7, NME6	657	12	16792	6.38965	1	0.839146	76.3394
GOTERM_BP_DIRECT	GO:0008406	gonad development	3	0.00243845	0.0776212	WDR19, SALL1, MKKS	657	12	16792	6.38965	1	0.839146	76.3394
GOTERM_BP_DIRECT	GO:0030208	dermatan sulfate biosynthetic process	3	0.00243845	0.0776212	BCAN, VCAN, DCN	657	12	16792	6.38965	1	0.839146	76.3394
GOTERM_BP_DIRECT	GO:0001759	organ induction	3	0.00243845	0.0776212	FGFR1, SPRY1, FGF1	657	12	16792	6.38965	1	0.839146	76.3394
GOTERM_BP_DIRECT	GO:0006241	CTP biosynthetic process	3	0.00243845	0.0776212	NME1, NME7, NME6	657	12	16792	6.38965	1	0.839146	76.3394
GOTERM_BP_DIRECT	GO:0002053	positive regulation of mesenchymal cell proliferation	4	0.00325127	0.079345	FGFR1, PDGFA, TGFBR2, PRRX1	657	26	16792	3.93209	1	0.843447	77.116
GOTERM_BP_DIRECT	GO:0001843	neural tube closure	7	0.00568972	0.0802329	DLC1, NOG, LMO4, IFT57, CC2D2A, VASP, TWIST1	657	77	16792	2.32351	1	0.844463	77.5065
GOTERM_BP_DIRECT	GO:0045599	negative regulation of fat cell differentiation	5	0.00406408	0.0803848	ZFP36L2, FOXO1, ID4, ARNTL, WWTR1	657	42	16792	3.04269	1	0.842705	77.5727
GOTERM_BP_DIRECT	GO:0006024	glycosaminoglycan biosynthetic process	5	0.00406408	0.0803848	GPC3, XYLT1, HS3ST2, UGDH, EXTL1	657	42	16792	3.04269	1	0.842705	77.5727
GOTERM_BP_DIRECT	GO:0030168	platelet activation	9	0.00731535	0.0811711	VAV3, FYN, ARRB1, GNA12, RHOB, DGKI, ITGB3, PRKCD, PIK3R1	657	115	16792	2.00024	1	0.843341	77.9123
GOTERM_BP_DIRECT	GO:0045766	positive regulation of angiogenesis	9	0.00731535	0.0811711	PRKD1, SASH1, BTG1, TGFBR2, TBXA2R, RHOB, FGF1, KDR, TWIST1	657	115	16792	2.00024	1	0.843341	77.9123
GOTERM_BP_DIRECT	GO:0070374	positive regulation of ERK1 and ERK2 cascade	12	0.0097538	0.0820842	SPRY2, NRP1, BMPER, BRAF, PDGFA, ARRB1, PHB, PDGFRA, FGF1, RAPGEF2, ST5, KDR	657	175	16792	1.75259	1	0.844434	78.3006
GOTERM_BP_DIRECT	GO:0045732	positive regulation of protein catabolic process	6	0.0048769	0.0846041	GPC3, PLK2, SORL1, SNX1, FOXO1, MYLIP	657	60	16792	2.55586	1	0.851238	79.339
GOTERM_BP_DIRECT	GO:0050679	positive regulation of epithelial cell proliferation	6	0.0048769	0.0846041	NOG, NME1, DLX6, TGFA, FGF1, TWIST1	657	60	16792	2.55586	1	0.851238	79.339
GOTERM_BP_DIRECT	GO:0030155	regulation of cell adhesion	5	0.00406408	0.0860293	LAMA4, NUAK1, PPP2CA, PKP4, FAF1	657	43	16792	2.97193	1	0.853972	79.9054
GOTERM_BP_DIRECT	GO:0034260	negative regulation of GTPase activity	5	0.00406408	0.0860293	SPRY2, SPRY1, ARRB1, MKKS, DGKI	657	43	16792	2.97193	1	0.853972	79.9054
GOTERM_BP_DIRECT	GO:0035987	endodermal cell differentiation	4	0.00325127	0.0867854	COL12A1, COL6A1, ITGA4, HMGA2	657	27	16792	3.78646	1	0.854375	80.1999
GOTERM_BP_DIRECT	GO:0031032	actomyosin structure organization	4	0.00325127	0.0867854	FRMD6, CNN3, MYLIP, EPB41L4B	657	27	16792	3.78646	1	0.854375	80.1999
GOTERM_BP_DIRECT	GO:0050728	negative regulation of inflammatory response	7	0.00568972	0.0882913	TNFRSF1B, PTGER4, C1QTNF3, SOCS3, ACP5, NLRP3, PRKCD	657	79	16792	2.26469	1	0.857266	80.7743
GOTERM_BP_DIRECT	GO:0010629	negative regulation of gene expression	10	0.00812816	0.0884739	MEF2C, ID2, C1QTNF3, HDAC1, FYN, NME1, HEY2, NKX3-1, MKKS, SFMBT2	657	137	16792	1.86559	1	0.855751	80.8429
GOTERM_BP_DIRECT	GO:0032092	positive regulation of protein binding	6	0.0048769	0.0893595	PLK2, ARRB1, RAN, RALB, PLXND1, RAPGEF2	657	61	16792	2.51396	1	0.856557	81.1722
GOTERM_BP_DIRECT	GO:0001947	heart looping	6	0.0048769	0.0893595	MEF2C, OVOL2, TBX3, IFT57, TGFBR2, MKKS	657	61	16792	2.51396	1	0.856557	81.1722
GOTERM_BP_DIRECT	GO:0009967	positive regulation of signal transduction	6	0.0048769	0.0893595	ARHGAP6, VAV3, SH2B3, LDLRAP1, GRB14, BCAR3	657	61	16792	2.51396	1	0.856557	81.1722
GOTERM_BP_DIRECT	GO:0048712	negative regulation of astrocyte differentiation	3	0.00243845	0.0894322	NOG, ID4, HMGA2	657	13	16792	5.89814	1	0.854702	81.199
GOTERM_BP_DIRECT	GO:0050872	white fat cell differentiation	3	0.00243845	0.0894322	TBL1XR1, CTBP2, SNAI2	657	13	16792	5.89814	1	0.854702	81.199
GOTERM_BP_DIRECT	GO:0050901	leukocyte tethering or rolling	3	0.00243845	0.0894322	GOLPH3, ITGA4, ITGB1	657	13	16792	5.89814	1	0.854702	81.199
GOTERM_BP_DIRECT	GO:0051492	regulation of stress fiber assembly	3	0.00243845	0.0894322	PTGER4, MKKS, PIK3R1	657	13	16792	5.89814	1	0.854702	81.199
GOTERM_BP_DIRECT	GO:0030837	negative regulation of actin filament polymerization	3	0.00243845	0.0894322	TWF2, MKKS, PRKCD	657	13	16792	5.89814	1	0.854702	81.199
GOTERM_BP_DIRECT	GO:0043069	negative regulation of programmed cell death	3	0.00243845	0.0894322	DCPS, MECOM, KANK2	657	13	16792	5.89814	1	0.854702	81.199
GOTERM_BP_DIRECT	GO:0006183	GTP biosynthetic process	3	0.00243845	0.0894322	NME1, NME7, NME6	657	13	16792	5.89814	1	0.854702	81.199
GOTERM_BP_DIRECT	GO:0001503	ossification	7	0.00568972	0.0924805	MGP, RPL38, COL11A2, BMP7, RUNX2, BMP8B, TWIST1	657	80	16792	2.23638	1	0.862374	82.2907
GOTERM_BP_DIRECT	GO:0035335	peptidyl-tyrosine dephosphorylation	8	0.00650253	0.0925719	DUSP5, PTPRD, SSH1, PTPRZ1, DUSP10, DUSP22, PTPRO, PTPN12	657	99	16792	2.06534	1	0.860637	82.3225
GOTERM_BP_DIRECT	GO:0021983	pituitary gland development	4	0.00325127	0.094508	NOG, SALL1, SOX2, HMGA2	657	28	16792	3.65123	1	0.864571	82.9833
GOTERM_BP_DIRECT	GO:0035116	embryonic hindlimb morphogenesis	4	0.00325127	0.094508	GPC3, TBX3, RARB, TWIST1	657	28	16792	3.65123	1	0.864571	82.9833
GOTERM_BP_DIRECT	GO:0019228	neuronal action potential	4	0.00325127	0.094508	KCNMB4, SCN3A, GRIK2, CHRNA1	657	28	16792	3.65123	1	0.864571	82.9833
GOTERM_BP_DIRECT	GO:0060079	excitatory postsynaptic potential	4	0.00325127	0.094508	MEF2C, GRIK2, PPP3CA, DGKI	657	28	16792	3.65123	1	0.864571	82.9833
GOTERM_BP_DIRECT	GO:0071363	cellular response to growth factor stimulus	5	0.00406408	0.0978757	TNFRSF1B, TWF2, SHC1, CAT, TWIST1	657	45	16792	2.83984	1	0.872458	84.0777
GOTERM_BP_DIRECT	GO:0030514	negative regulation of BMP signaling pathway	5	0.00406408	0.0978757	NOG, BMPER, SMAD6, FZD1, SKIL	657	45	16792	2.83984	1	0.872458	84.0777
GOTERM_BP_DIRECT	GO:0032147	activation of protein kinase activity	5	0.00406408	0.0978757	TGFBR2, RPLP1, NKX3-1, ITGB3, PRKCD	657	45	16792	2.83984	1	0.872458	84.0777

## Sheet: DAVID GO up-chip
Category	Term		Count	%	PValue	Genes	List Total	Pop Hits	Pop Total	Fold Enrichment	Bonferroni	Benjamini	FDR
GOTERM_BP_DIRECT	GO:0042438	melanin biosynthetic process	5	0.00712291	0.000182193	DCT, MYO5A, TRPC1, TYR, PMEL	396	13	16792	16.3092	0.288362	0.288362	0.310277
GOTERM_BP_DIRECT	GO:0001666	response to hypoxia	12	0.017095	0.00255378	ADM, UCP3, ACTN4, PLOD1, CXCR4, ETS1, PSEN2, TGFBR3, EGLN1, APAF1, MMP14, SCAP	396	172	16792	2.95842	0.991554	0.908095	4.26733
GOTERM_BP_DIRECT	GO:0043065	positive regulation of apoptotic process	16	0.0227933	0.00508066	AIFM2, APH1B, TRIO, PAWR, MCF2L, ADM, SQSTM1, SOS1, PSEN2, APAF1, IGFBP3, UNC13B, FOSL1, MAP2K6, MELK, SLC9A1	396	300	16792	2.26155	0.999926	0.957993	8.32053
GOTERM_BP_DIRECT	GO:0046328	regulation of JNK cascade	4	0.00569833	0.00575972	MAP4K4, MAGI3, MAPK8IP3, TGFBR3	396	16	16792	10.601	0.999979	0.932533	9.3819
GOTERM_BP_DIRECT	GO:0006468	protein phosphorylation	21	0.0299162	0.00583581	PDK1, SRPK2, NEK2, PICK1, PIK3CD, WNK1, TRIO, TRIB3, PIM3, PIM2, GAS6, CAMKK2, MAP3K6, MAP4K4, MAST2, CDK11A, SQSTM1, LMTK2, ERN1, RIPK4, IGFBP3	396	456	16792	1.95282	0.999982	0.887576	9.50011
GOTERM_BP_DIRECT	GO:0006865	amino acid transport	5	0.00712291	0.00887712	SLC38A2, SLC16A10, SLC7A1, SLC3A2, SLC7A5	396	35	16792	6.05772	1	0.937625	14.1077
GOTERM_BP_DIRECT	GO:0030050	vesicle transport along actin filament	3	0.00427375	0.010718	MYO5A, ACTN4, MLPH	396	7	16792	18.1732	1	0.943532	16.7884
GOTERM_BP_DIRECT	GO:0001942	hair follicle development	5	0.00712291	0.0118452	SOS1, CD109, TNFRSF19, FZD3, CELSR1	396	38	16792	5.57948	1	0.938016	18.3906
GOTERM_BP_DIRECT	GO:0030335	positive regulation of cell migration	11	0.0156704	0.0119506	COL18A1, ZNF703, GCNT2, SYNE2, ACTN4, PIK3CD, TRIP6, MMP14, MCAM, CTSH, MYADM	396	184	16792	2.53502	1	0.917422	18.539
GOTERM_BP_DIRECT	GO:0035023	regulation of Rho protein signal transduction	7	0.00997208	0.012041	MCF2L2, PLEKHG3, RASGRF1, SOS1, FLOT1, TRIO, MCF2L	396	81	16792	3.66455	1	0.895828	18.6661
GOTERM_BP_DIRECT	GO:0042981	regulation of apoptotic process	12	0.017095	0.0123034	RASSF3, DIP2A, NME3, AIFM2, ACTN4, RELT, ETS1, SERBP1, APAF1, GAS1, BIRC3, IGFBP3	396	213	16792	2.38896	1	0.877687	19.0336
GOTERM_BP_DIRECT	GO:0036498	IRE1-mediated unfolded protein response	6	0.0085475	0.0124323	EXTL3, GFPT1, LMNA, ERN1, SEC63, SSR1	396	59	16792	4.31228	1	0.857211	19.2137
GOTERM_BP_DIRECT	GO:0009612	response to mechanical stimulus	6	0.0085475	0.0124323	ETS1, JUN, RCAN1, IGFBP2, MMP14, FOSL1	396	59	16792	4.31228	1	0.857211	19.2137
GOTERM_BP_DIRECT	GO:0030097	hemopoiesis	6	0.0085475	0.0124323	TTC7A, L3MBTL1, RUNX1, CD164, MELK, ADD2	396	59	16792	4.31228	1	0.857211	19.2137
GOTERM_BP_DIRECT	GO:0007223	Wnt signaling pathway, calcium modulating pathway	5	0.00712291	0.0129597	MOV10, PLCB3, FZD3, TNRC6B, TNRC6A	396	39	16792	5.43642	1	0.846396	19.9463
GOTERM_BP_DIRECT	GO:0008654	phospholipid biosynthetic process	5	0.00712291	0.0141389	SERINC5, LPGAT1, SERAC1, AGPAT3, PTDSS2	396	40	16792	5.30051	1	0.850278	21.5619
GOTERM_BP_DIRECT	GO:0032868	response to insulin	6	0.0085475	0.0206196	GRB10, ADM, UCP3, SORT1, IGFBP2, SCAP	396	67	16792	3.79738	1	0.925226	29.9068
GOTERM_BP_DIRECT	GO:0006687	glycosphingolipid metabolic process	5	0.00712291	0.0210431	ST6GALNAC3, PSAP, UGCG, NEU3, ASAH1	396	45	16792	4.71156	1	0.916396	30.4219
GOTERM_BP_DIRECT	GO:0050900	leukocyte migration	8	0.0113967	0.0252605	SLC16A3, CD44, SOS1, SLC3A2, CXADR, SLC7A5, SIRPA, GAS6	396	122	16792	2.78059	1	0.939785	35.3611
GOTERM_BP_DIRECT	GO:0034116	positive regulation of heterotypic cell-cell adhesion	3	0.00427375	0.0263808	GCNT2, CD44, FLOT1	396	11	16792	11.5647	1	0.937526	36.6165
GOTERM_BP_DIRECT	GO:0098609	cell-cell adhesion	13	0.0185196	0.0272711	PLCB3, KIF5B, SERBP1, FSCN1, SLC3A2, PFKP, ASAP1, ANLN, MKL2, ERC1, FLNB, GPRC5A, EPN2	396	271	16792	2.03414	1	0.933925	37.5978
GOTERM_BP_DIRECT	GO:0051726	regulation of cell cycle	8	0.0113967	0.0272971	ZNF703, UHRF2, TRIM36, CDK11A, JUN, L3MBTL1, MX2, CABLES1	396	124	16792	2.73574	1	0.924499	37.6262
GOTERM_BP_DIRECT	GO:0055119	relaxation of cardiac muscle	3	0.00427375	0.0311717	P2RX4, ATP2A2, ATP1A1	396	12	16792	10.601	1	0.94012	41.7308
GOTERM_BP_DIRECT	GO:0051017	actin filament bundle assembly	4	0.00569833	0.0327971	ACTN4, FSCN1, PAWR, ADD2	396	30	16792	5.65387	1	0.940984	43.3758
GOTERM_BP_DIRECT	GO:0061029	eyelid development in camera-type eye	3	0.00427375	0.0362757	JUN, SOS1, TFAP2A	396	13	16792	9.78555	1	0.950182	46.7506
GOTERM_BP_DIRECT	GO:0015804	neutral amino acid transport	3	0.00427375	0.0362757	SLC3A2, SLC6A17, SLC7A5	396	13	16792	9.78555	1	0.950182	46.7506
GOTERM_BP_DIRECT	GO:0016024	CDP-diacylglycerol biosynthetic process	3	0.00427375	0.0362757	CDS2, LCLAT1, AGPAT3	396	13	16792	9.78555	1	0.950182	46.7506
GOTERM_BP_DIRECT	GO:0003007	heart morphogenesis	4	0.00569833	0.0387222	BAZ1B, ASXL1, TGFBR3, HTR2B	396	32	16792	5.30051	1	0.953678	49.0097
GOTERM_BP_DIRECT	GO:0003382	epithelial cell morphogenesis	3	0.00427375	0.0416755	RILPL1, SIPA1L3, FLNB	396	14	16792	9.08658	1	0.958374	51.6166
GOTERM_BP_DIRECT	GO:1903779	regulation of cardiac conduction	5	0.00712291	0.0425129	TRPC1, ATP2A2, STIM1, ATP1A1, ASPH	396	56	16792	3.78608	1	0.955823	52.3326
GOTERM_BP_DIRECT	GO:0031585	regulation of inositol 1,4,5-trisphosphate-sensitive calcium-release channel activity	2	0.00284917	0.0464942	MYO5A, ASPH	396	2	16792	42.404	1	0.962825	55.6025
GOTERM_BP_DIRECT	GO:0061614	pri-miRNA transcription from RNA polymerase II promoter	2	0.00284917	0.0464942	ETS1, FOSL1	396	2	16792	42.404	1	0.962825	55.6025
GOTERM_BP_DIRECT	GO:0006583	melanin biosynthetic process from tyrosine	2	0.00284917	0.0464942	DCT, TYR	396	2	16792	42.404	1	0.962825	55.6025
GOTERM_BP_DIRECT	GO:0032328	alanine transport	2	0.00284917	0.0464942	SLC38A2, SLC6A17	396	2	16792	42.404	1	0.962825	55.6025
GOTERM_BP_DIRECT	GO:0006915	apoptotic process	21	0.0299162	0.0472898	RNF144B, MAGI3, PIM3, PIM2, PAWR, BIRC3, TNFSF9, NLRP1, GAS6, DPF1, NME3, CXCR4, CDK11A, SQSTM1, TNFRSF19, APAF1, CTSH, IGFBP3, UNC13B, MAP2K6, MELK	396	567	16792	1.57052	1	0.960451	56.23
GOTERM_BP_DIRECT	GO:0030214	hyaluronan catabolic process	3	0.00427375	0.0473545	CD44, GUSB, SLC9A1	396	15	16792	8.48081	1	0.955984	56.2808
GOTERM_BP_DIRECT	GO:0006665	sphingolipid metabolic process	3	0.00427375	0.0473545	ARV1, SERINC5, PSAP	396	15	16792	8.48081	1	0.955984	56.2808
GOTERM_BP_DIRECT	GO:0006486	protein glycosylation	7	0.00997208	0.0506648	NPC1, ST6GALNAC3, GCNT2, ST3GAL5, ST3GAL6, OAS2, B4GALT4	396	113	16792	2.6268	1	0.960668	58.8007
GOTERM_BP_DIRECT	GO:0046777	protein autophosphorylation	9	0.0128212	0.0508384	NEK2, ULK2, LMTK2, ERN1, WNK1, PIM3, PIM2, MELK, CAMKK2	396	172	16792	2.21882	1	0.956819	58.929
GOTERM_BP_DIRECT	GO:0008283	cell proliferation	15	0.0213687	0.0518186	PDK1, DLGAP5, FSCN1, PIM2, TACC3, TNFSF9, GAS6, ISG20, TYR, UHRF2, RASGRF1, ASCC3, TXN, FBXL7, MELK	396	366	16792	1.73787	1	0.95515	59.6464
GOTERM_BP_DIRECT	GO:0006885	regulation of pH	3	0.00427375	0.0532966	SLC9A8, ATP6V0A4, SLC9A1	396	16	16792	7.95076	1	0.954889	60.7059
GOTERM_BP_DIRECT	GO:0035556	intracellular signal transduction	16	0.0227933	0.0548186	SRPK2, ADCY1, MAGI3, WNK1, MCF2L, WSB1, MAP4K4, PLCB3, MAST2, STK32A, RASGRF1, SQSTM1, PSEN2, TGFBR3, UNC13B, MELK	396	403	16792	1.68354	1	0.954763	61.7695
GOTERM_BP_DIRECT	GO:0008104	protein localization	5	0.00712291	0.0552178	SQSTM1, PLOD3, KIF5C, MAPK8IP3, VPS13A	396	61	16792	3.47574	1	0.951681	62.0439
GOTERM_BP_DIRECT	GO:0007588	excretion	4	0.00569833	0.0557178	KCNK5, NEDD4L, ATP6V0A4, UNC13B	396	37	16792	4.58422	1	0.948861	62.3851
GOTERM_BP_DIRECT	GO:0051260	protein homooligomerization	9	0.0128212	0.0582279	P2RX4, DERL1, ATL2, CCDC88C, FLOT1, APAF1, POLQ, KCNG3, GCH1	396	177	16792	2.15614	1	0.951547	64.0545
GOTERM_BP_DIRECT	GO:0007565	female pregnancy	6	0.0085475	0.0587514	SLC38A2, ADM, ETS1, TFCP2L1, IGFBP2, FOSL1	396	89	16792	2.8587	1	0.948943	64.3937
GOTERM_BP_DIRECT	GO:0006893	Golgi to plasma membrane transport	3	0.00427375	0.0594864	CCDC93, STEAP2, EXOC2	396	17	16792	7.48307	1	0.946919	64.865
GOTERM_BP_DIRECT	GO:0034220	ion transmembrane transport	10	0.0142458	0.060929	P2RX4, TTYH3, ATP2A2, ATP11B, ATP6V0A1, ATP1A1, NEDD4L, ASPH, ATP6V0A4, CLCN7	396	210	16792	2.01924	1	0.946826	65.7728
GOTERM_BP_DIRECT	GO:0060071	Wnt signaling pathway, planar cell polarity pathway	6	0.0085475	0.0658477	VANGL1, CELSR2, FZD3, SMURF1, CELSR1, ZNRF3	396	92	16792	2.76548	1	0.95503	68.7052
GOTERM_BP_DIRECT	GO:0001574	ganglioside biosynthetic process	3	0.00427375	0.065909	ST6GALNAC3, ST3GAL5, ST3GAL6	396	18	16792	7.06734	1	0.951724	68.7402
GOTERM_BP_DIRECT	GO:0001935	endothelial cell proliferation	3	0.00427375	0.065909	ERN1, SCARB1, MMP14	396	18	16792	7.06734	1	0.951724	68.7402
GOTERM_BP_DIRECT	GO:1904693	midbrain morphogenesis	2	0.00284917	0.0689263	SOS1, FZD3	396	3	16792	28.2694	1	0.954988	70.4184
GOTERM_BP_DIRECT	GO:0007067	mitotic nuclear division	11	0.0156704	0.0691225	HAUS6, NCAPG2, NEK2, CDK11A, INCENP, CENPC, CLIP1, ANLN, KLHL42, FBXL7, REEP3	396	248	16792	1.88082	1	0.952131	70.5245
GOTERM_BP_DIRECT	GO:0000209	protein polyubiquitination	9	0.0128212	0.0698566	WSB1, RNF144B, TRIM36, RNF19A, KLHL42, NEDD4L, SMURF1, RNF19B, UNKL	396	184	16792	2.07411	1	0.950435	70.9184
GOTERM_BP_DIRECT	GO:0045638	negative regulation of myeloid cell differentiation	3	0.00427375	0.07255	ITPKB, RBM15, CTR9	396	19	16792	6.69537	1	0.952965	72.3218
GOTERM_BP_DIRECT	GO:0006883	cellular sodium ion homeostasis	3	0.00427375	0.07255	ATP1A1, NEDD4L, SLC9A1	396	19	16792	6.69537	1	0.952965	72.3218
GOTERM_BP_DIRECT	GO:0002026	regulation of the force of heart contraction	3	0.00427375	0.07255	ADM, ATP2A2, ATP1A1	396	19	16792	6.69537	1	0.952965	72.3218
GOTERM_BP_DIRECT	GO:0045599	negative regulation of fat cell differentiation	4	0.00569833	0.0756593	E2F1, ASXL1, SORT1, TRIB3	396	42	16792	4.03848	1	0.956073	73.8624
GOTERM_BP_DIRECT	GO:0071456	cellular response to hypoxia	6	0.0085475	0.07602	E2F1, STC2, CPEB2, HP1BP3, LMNA, SLC9A1	396	96	16792	2.65025	1	0.953824	74.0359
GOTERM_BP_DIRECT	GO:0043547	positive regulation of GTPase activity	20	0.0284917	0.0761079	GIT1, RALGPS2, TRIO, ARHGAP27, SIPA1L3, ASAP1, S100A10, AKAP9, HERC2, MCF2L, MCF2L2, PLEKHG3, RASGRF1, JUN, SOS1, TBCD, ARHGAP11B, HTR2B, RAPGEF1, CDC42EP3	396	565	16792	1.50103	1	0.951011	74.078
GOTERM_BP_DIRECT	GO:0097503	sialylation	3	0.00427375	0.0793957	ST6GALNAC3, ST3GAL5, ST3GAL6	396	20	16792	6.36061	1	0.95445	75.6071
GOTERM_BP_DIRECT	GO:0000226	microtubule cytoskeleton organization	5	0.00712291	0.0860309	RNF19A, MAP1B, MAP7, MID1, TACC3	396	71	16792	2.9862	1	0.962865	78.4382
GOTERM_BP_DIRECT	GO:0002028	regulation of sodium ion transport	3	0.00427375	0.0864329	P2RX4, WNK1, ATP1A1	396	21	16792	6.05772	1	0.961057	78.5994
GOTERM_BP_DIRECT	GO:0032870	cellular response to hormone stimulus	4	0.00569833	0.088927	UCP3, PLOD3, JUN, IGFBP2	396	45	16792	3.76925	1	0.962399	79.5743
GOTERM_BP_DIRECT	GO:0035461	vitamin transmembrane transport	2	0.00284917	0.090832	SLC23A2, SCARB1	396	4	16792	21.202	1	0.962833	80.2906
GOTERM_BP_DIRECT	GO:1903826	arginine transmembrane transport	2	0.00284917	0.090832	SLC7A1, PQLC2	396	4	16792	21.202	1	0.962833	80.2906
GOTERM_BP_DIRECT	GO:1903401	L-lysine transmembrane transport	2	0.00284917	0.090832	SLC7A1, PQLC2	396	4	16792	21.202	1	0.962833	80.2906
GOTERM_BP_DIRECT	GO:0007028	cytoplasm organization	2	0.00284917	0.090832	KIF5B, TFCP2L1	396	4	16792	21.202	1	0.962833	80.2906
GOTERM_BP_DIRECT	GO:0007296	vitellogenesis	2	0.00284917	0.090832	SOS1, FOSL1	396	4	16792	21.202	1	0.962833	80.2906
GOTERM_BP_DIRECT	GO:0030900	forebrain development	4	0.00569833	0.0935523	E2F1, MAPK8IP3, VAX2, APAF1	396	46	16792	3.68731	1	0.964356	81.2725
GOTERM_BP_DIRECT	GO:0051000	positive regulation of nitric-oxide synthase activity	3	0.00427375	0.0936488	SCARB1, HTR2B, GCH1	396	22	16792	5.78237	1	0.962304	81.3065
GOTERM_BP_DIRECT	GO:0007568	aging	8	0.0113967	0.095173	ADM, UCP3, JUN, TPRA1, APAF1, IGFBP2, CANX, SCAP	396	165	16792	2.05595	1	0.962214	81.8355
GOTERM_BP_DIRECT	GO:0007193	adenylate cyclase-inhibiting G-protein coupled receptor signaling pathway	4	0.00569833	0.0982745	GNAL, ADCY1, PSAP, HTR2B	396	47	16792	3.60885	1	0.964202	82.8687
GOTERM_BP_DIRECT	GO:0051028	mRNA transport	4	0.00569833	0.0982745	HNRNPA3, KIF5C, IGF2BP2, MX2	396	47	16792	3.60885	1	0.964202	82.8687

## Sheet: DAVID GO top 3000 DGE
Category	Term		Count	%	PValue	Genes	List Total	Pop Hits	Pop Total	Fold Enrichment	Bonferroni	Benjamini	FDR
GOTERM_BP_FAT	GO:0006414	translational elongation	82	0.266381	7.63795e-50	RPL18, RPL19, RPL14, RPL13, RPL15, RPLP0P6, RPLP2, RPS2, RPS3, RPS3A, RPLP0, RPLP1, RPL10, RPL11, RPL12, RPS27A, RPL35A, EEF2, RPS4X, RPS2P5, RPS18, RPS19, RPS16, RPL41, RPS17, EEF1A1P5, RPS14, RPS15, RPS12, RPS13, RPS10, RPS11, UBB, UBA52, EEF1B2, RPL27A, RPL35, RPS15A, RPL36, RPL37, RPL38, RPL39, RPL13AP5, RPS25, RPS26, RPS27, RPL30, RPS28, RPL7, RPL32, RPS29, RPL31, RPL6, RPL34, RPL9, RPL8, RP…	1958	101	13528	5.60936	3.19495e-46	3.19495e-46	1.42624e-46
GOTERM_BP_FAT	GO:0006412	translation	127	0.412565	4.43088e-27	RPL18, MRPS36, MRPS33, RPL19, RPL14, RPL13, RPL15, HBS1L, EIF5B, RPLP2, RPL22L1, IGHMBP2, RPLP0, RPLP1, RPL10, RPL11, RPL12, MRPL33, RPS27A, RPL35A, SECISBP2, EIF2S3, EEF2, RPS2P5, RSL1D1, RPS18, RPS19, RPS16, MRPS18B, RPS17, RPS14, RPS15, RPS12, RPS13, RPS10, MRPL47, RPS11, MRPL48, EIF2AK2, UBA52, MRPL43, EIF4E3, EEF1B2, PABPC4, WARS2, MTIF3, RPL13AP5, KARS, RPS25, QRSL1, RPS26, EIF3D, RPS27, RP…	1958	331	13528	2.65092	1.85344e-23	9.2672e-24	8.27384e-24
GOTERM_BP_FAT	GO:0006091	generation of precursor metabolites and energy	79	0.256635	5.64451e-07	UQCRC2, LDHB, ATP5E, ENOX2, UQCRC1, COX10, LEPR, ATP5B, OGDHL, VGF, PDHB, UQCR10, UQCR11, GOT1, PPP1R1A, SLC25A3, ATP5O, CAT, PDHA1, NDUFS3, NDUFS2, ATP5J, MDH1B, ACO2, ACO1, SUCLG1, HKDC1, PFKP, COX4I1, PPP1CC, COX6C, SPDYA, ATP6V1C2, UQCRH, TXN, PKLR, ATP5C1, GNAS, MDH2, ENOX1, MDH1, UQCRB, NDUFB5, ECH1, TXN2, TMX4, COX7C, HK2, HK1, ATP5G2, ATP6V0B, NDUFB2, ATP6V0C, ADRB3, ENO2, GAPDH, ETFB, ET…	1958	313	13528	1.74383	0.00235831	0.000786723	0.001054
GOTERM_BP_FAT	GO:0042274	ribosomal small subunit biogenesis	10	0.0324855	1.1381e-06	RPS28, RPS19, RPS16, RPS17, RPS14, RPS15, NPM1, RPS6, RPS7, RPS24	1958	11	13528	6.28099	0.00474936	0.00118946	0.00212516
GOTERM_BP_FAT	GO:0016310	phosphorylation	163	0.529513	2.7294e-06	PASK, DSTYK, PKMYT1, PRKG1, TTN, TGFB1, BTK, S1PR2, MAP3K5, UQCR10, UQCR11, MAP3K9, INSR, MAP2K6, ADAM9, STK24, MYO3B, PIK3CD, PICK1, WNK1, PIM1, PIM3, MARK2, MAP4K4, CAMK4, NME1, ATP5C1, ROR1, CAMK1, RIPK4, EIF2AK2, LRRK2, NEK5, KALRN, FGFR1, ADORA2B, NEK2, ERBB2, PXK, EPHB3, EPHB4, EPHB1, ATP6V0B, IL12RB2, ATP6V0C, LMTK2, MDFI, ITK, TAOK1, TAOK3, TGFBR2, BMX, ITGA1, EPHA2, RPS6KL1, EPHA3, KDR, …	1958	800	13528	1.40773	0.0113522	0.00228081	0.00509651
GOTERM_BP_FAT	GO:0006793	phosphorus metabolic process	191	0.620472	4.43531e-06	PASK, PTPN23, PKMYT1, DSTYK, PTPN21, PRKG1, TTN, TGFB1, BTK, S1PR2, MAP3K5, UQCR10, UQCR11, MAP3K9, INSR, MAP2K6, ADAM9, PTPRM, PTPRF, STK24, MYO3B, PICK1, PIK3CD, PIM1, WNK1, PIM3, PPP1CC, PTPRO, MARK2, MAP4K4, CAMK4, NME1, ROR1, ATP5C1, CAMK1, RIPK4, EIF2AK2, LRRK2, NEK5, KALRN, STYXL1, FGFR1, ADORA2B, SSH1, ENPP2, NEK2, ERBB2, SSH3, DUSP10, ACP5, PXK, EPHB3, EPHB4, EPHB1, ATP6V0B, IL12RB2, ATP…	1958	973	13528	1.35626	0.0183819	0.00308738	0.00828178
GOTERM_BP_FAT	GO:0006796	phosphate metabolic process	191	0.620472	4.43531e-06	PASK, PTPN23, PKMYT1, DSTYK, PTPN21, PRKG1, TTN, TGFB1, BTK, S1PR2, MAP3K5, UQCR10, UQCR11, MAP3K9, INSR, MAP2K6, ADAM9, PTPRM, PTPRF, STK24, MYO3B, PICK1, PIK3CD, PIM1, WNK1, PIM3, PPP1CC, PTPRO, MARK2, MAP4K4, CAMK4, NME1, ROR1, ATP5C1, CAMK1, RIPK4, EIF2AK2, LRRK2, NEK5, KALRN, STYXL1, FGFR1, ADORA2B, SSH1, ENPP2, NEK2, ERBB2, SSH3, DUSP10, ACP5, PXK, EPHB3, EPHB4, EPHB1, ATP6V0B, IL12RB2, ATP…	1958	973	13528	1.35626	0.0183819	0.00308738	0.00828178
GOTERM_BP_FAT	GO:0043068	positive regulation of programmed cell death	97	0.315109	7.93745e-06	GRIK2, NELL1, TLR2, TLR4, TGFB1, BTK, MAGED1, BAK1, MAP3K5, CD44, HTRA2, TIAM1, RPL11, RARB, RPS27A, MAP2K6, NUDT2, RARG, PTPRF, DFFA, RASGRF1, LYST, JUN, LRRK2, UNC13B, UBA52, KALRN, CD70, TIMP3, PLAGL1, PRUNE2, TUBB, TRAF3, VAV3, ITGA1, NR4A1, BRCA2, SLAMF7, RPS6, HSPD1, BMP7, SH3RF1, ZMAT3, PREX1, PAWR, MCF2L, RPS3, GPX1, CASP4, PCBP4, RPS3A, HMOX1, POU4F1, CASP1, NDUFS3, FOSL1, TOP2A, KCNMA1,…	1958	433	13528	1.54776	0.0326573	0.00473198	0.0148206
GOTERM_BP_FAT	GO:0010942	positive regulation of cell death	97	0.315109	9.69992e-06	GRIK2, NELL1, TLR2, TLR4, TGFB1, BTK, MAGED1, BAK1, MAP3K5, CD44, HTRA2, TIAM1, RPL11, RARB, RPS27A, MAP2K6, NUDT2, RARG, PTPRF, DFFA, RASGRF1, LYST, JUN, LRRK2, UNC13B, UBA52, KALRN, CD70, TIMP3, PLAGL1, PRUNE2, TUBB, TRAF3, VAV3, ITGA1, NR4A1, BRCA2, SLAMF7, RPS6, HSPD1, BMP7, SH3RF1, ZMAT3, PREX1, PAWR, MCF2L, RPS3, GPX1, CASP4, PCBP4, RPS3A, HMOX1, POU4F1, CASP1, NDUFS3, FOSL1, TOP2A, KCNMA1,…	1958	435	13528	1.54065	0.0397628	0.00505903	0.0181112
GOTERM_BP_FAT	GO:0006119	oxidative phosphorylation	32	0.103953	1.17484e-05	UQCRC2, ATP5E, NDUFB5, UQCRC1, COX10, ATP5B, ATP5G2, ATP6V0B, NDUFB2, ATP6V0C, UQCR10, UQCR11, ATP5O, NDUFS3, NDUFS2, ATP5J, TCIRG1, NDUFA4, NDUFA5, NDUFA2, NDUFA3, NDUFA8, NDUFA6, ATP5F1, ATP6V1C2, UQCRH, ATP6V1E2, ATP5C1, ATP6V0A1, ATP5A1, ATP6V0A4, UQCRB	1958	98	13528	2.25603	0.0479558	0.00544554	0.0219356
GOTERM_BP_FAT	GO:0043065	positive regulation of apoptosis	95	0.308612	1.81673e-05	SH3RF1, PREX1, ZMAT3, NELL1, TLR2, TLR4, PAWR, MCF2L, TGFB1, BTK, RPS3, MAGED1, BAK1, GPX1, MAP3K5, CASP4, HTRA2, CD44, RPS3A, PCBP4, TIAM1, HMOX1, POU4F1, RPL11, RARB, NDUFS3, CASP1, TOP2A, FOSL1, MAP2K6, RPS27A, KCNMA1, NUDT2, RARG, PTPRF, AIFM2, DFFA, ARHGEF9, IFI16, DAPK2, NLRP3, ECT2, NLRP1, TNFRSF10A, TNFRSF10B, HIPK1, PSEN1, RASGRF1, LYST, JUN, HIPK2, PSEN2, SCIN, ERN1, SORT1, UBB, UNC13B,…	1958	430	13528	1.52643	0.0731787	0.00757064	0.0339185
GOTERM_BP_FAT	GO:0051129	negative regulation of cellular component organization	40	0.129942	3.851e-05	RTN4, PLXNA3, NRP1, CAPZA2, CAPZA1, RHOQ, TGFB1, MBP, NR1H2, ARHGAP6, EIF4EBP1, APOA2, SBDS, GSN, MAP3K1, NPM1, BUB1, RHOA, SEMA3A, ERCC1, MAG, PTPRF, SMAD6, MAP1A, MAP1B, TAF7, CENPF, CENPE, ESPL1, MMP14, PSEN1, MAP2, SCIN, TGFBR3, MAP4, DNMT1, MAD2L2, ADD2, SPTAN1, ADD1	1958	142	13528	1.94622	0.148785	0.0145379	0.0718857
GOTERM_BP_FAT	GO:0042981	regulation of apoptosis	156	0.506773	6.89623e-05	MEF2C, XRCC2, GRIK2, NELL1, TLR2, TNFSF15, FOXO1, TLR4, SGMS1, CIAPIN1, TGFB1, BTK, IL31RA, MAGED1, BAK1, PECR, MAP3K5, BDNF, ATG5, CD44, HTRA2, TIAM1, TPT1, RPL11, RARB, DDAH2, MAP2K6, RPS27A, ADAM9, NUDT2, RARG, PRAME, PTPRF, SOCS3, CRYAB, DFFA, BCL2A1, PIM1, PIM3, ACTN2, NME1, RASGRF1, JUN, TXNDC5, LYST, TNFAIP3, UNC13B, UBA52, KALRN, ERBB2, BCL2L2, CD70, TIMP3, PLAGL1, PRUNE2, TUBB, NPM1, GLO…	1958	804	13528	1.34057	0.250598	0.0237533	0.128696
GOTERM_BP_FAT	GO:0043067	regulation of programmed cell death	157	0.510022	8.03741e-05	MEF2C, XRCC2, GRIK2, NELL1, TLR2, TNFSF15, FOXO1, TLR4, SGMS1, CIAPIN1, TGFB1, BTK, IL31RA, MAGED1, BAK1, PECR, MAP3K5, BDNF, ATG5, CD44, HTRA2, TIAM1, TPT1, RPL11, RARB, DDAH2, MAP2K6, RPS27A, ADAM9, NUDT2, RARG, PRAME, PTPRF, SOCS3, CRYAB, DFFA, BCL2A1, PIM1, PIM3, ACTN2, NME1, RASGRF1, JUN, TXNDC5, LYST, TNFAIP3, LRRK2, UNC13B, UBA52, KALRN, ERBB2, BCL2L2, CD70, TIMP3, PLAGL1, PRUNE2, TUBB, NP…	1958	812	13528	1.33587	0.285533	0.0255314	0.149977
GOTERM_BP_FAT	GO:0010941	regulation of cell death	157	0.510022	9.45662e-05	MEF2C, XRCC2, GRIK2, NELL1, TLR2, TNFSF15, FOXO1, TLR4, SGMS1, CIAPIN1, TGFB1, BTK, IL31RA, MAGED1, BAK1, PECR, MAP3K5, BDNF, ATG5, CD44, HTRA2, TIAM1, TPT1, RPL11, RARB, DDAH2, MAP2K6, RPS27A, ADAM9, NUDT2, RARG, PRAME, PTPRF, SOCS3, CRYAB, DFFA, BCL2A1, PIM1, PIM3, ACTN2, NME1, RASGRF1, JUN, TXNDC5, LYST, TNFAIP3, LRRK2, UNC13B, UBA52, KALRN, ERBB2, BCL2L2, CD70, TIMP3, PLAGL1, PRUNE2, TUBB, NP…	1958	815	13528	1.33095	0.326717	0.0278609	0.176437
GOTERM_BP_FAT	GO:0042273	ribosomal large subunit biogenesis	8	0.0259884	0.000105284	RPL35A, RPL14, RPL7, NPM1, RPL26, RPL5, RPL11, RPL24	1958	10	13528	5.52727	0.356237	0.0289348	0.196414
GOTERM_BP_FAT	GO:0007167	enzyme linked receptor protein signaling pathway	76	0.24689	0.000110338	NOG, NRTN, NRP1, FGF7, PDGFA, GRIK2, LTBP3, FOXO1, RHOQ, AP3S1, FSTL1, RPE65, CITED1, TGFB1, IL31RA, EIF4EBP1, TIAM1, SHC1, TIE1, FGF1, INSR, CHRNA3, PILRB, ADAM9, SGPL1, PTPRF, PICK1, LIFR, ALK, ECSIT, DDR1, DOK1, NCK2, GRB10, JUN, HIPK2, ROR1, SORT1, TWSG1, FGFR1, FUT8, ERBB2, TIPARP, FKBP1A, EPHB3, EPHB4, EPHB1, PXN, CEP57, MAP3K1, PTN, AGRN, GIGYF1, TXNIP, SMAD9, PTPRE, FLT1, SMAD6, TGFBR2, E…	1958	342	13528	1.53535	0.369706	0.028436	0.205835
GOTERM_BP_FAT	GO:0009060	aerobic respiration	15	0.0487282	0.000194534	UQCRC2, MDH1B, UQCRC1, ACO2, ACO1, COX10, SUCLG1, PDHB, SDHB, UQCRH, SDHD, CAT, MDH2, UQCRB, MDH1	1958	35	13528	2.96104	0.556835	0.0467436	0.362631
GOTERM_BP_FAT	GO:0009205	purine ribonucleoside triphosphate metabolic process	33	0.107202	0.000200333	ATP5E, FIGNL1, ATP5B, RHOQ, ATP5G2, MYO9B, TGFB1, ATP6V0B, GCH1, ATP2B1, ATP6V0C, ATP2B2, LONP1, ATP8B2, RAB11A, ATP5O, ATP5J, TCIRG1, ATP5F1, ATP1A1, ATP11C, ATP13A2, NME7, ATP6V1C2, ATP13A1, ATP2A2, NME1, ATP9A, ATP6V1E2, ATP5C1, ATP6V0A1, ATP5A1, ATP6V0A4	1958	117	13528	1.94872	0.567458	0.0454925	0.373422
GOTERM_BP_FAT	GO:0009144	purine nucleoside triphosphate metabolic process	34	0.110451	0.000201434	ATP5E, FIGNL1, ATP5B, RHOQ, ATP5G2, MYO9B, TGFB1, ATP6V0B, GCH1, ATP2B1, ATP6V0C, ATP2B2, LONP1, ATP8B2, RAB11A, ATP5O, ATP5J, TCIRG1, ATP5F1, ATP1A1, DGUOK, ATP11C, ATP13A2, NME7, ATP6V1C2, ATP13A1, ATP2A2, NME1, ATP9A, ATP6V1E2, ATP5C1, ATP6V0A1, ATP5A1, ATP6V0A4	1958	122	13528	1.92548	0.569446	0.0433826	0.375471
GOTERM_BP_FAT	GO:0009199	ribonucleoside triphosphate metabolic process	33	0.107202	0.000237381	ATP5E, FIGNL1, ATP5B, RHOQ, ATP5G2, MYO9B, TGFB1, ATP6V0B, GCH1, ATP2B1, ATP6V0C, ATP2B2, LONP1, ATP8B2, RAB11A, ATP5O, ATP5J, TCIRG1, ATP5F1, ATP1A1, ATP11C, ATP13A2, NME7, ATP6V1C2, ATP13A1, ATP2A2, NME1, ATP9A, ATP6V1E2, ATP5C1, ATP6V0A1, ATP5A1, ATP6V0A4	1958	118	13528	1.9322	0.629567	0.0484415	0.442335
GOTERM_BP_FAT	GO:0030030	cell projection organization	79	0.256635	0.000255421	NRP2, PLXNA3, NRTN, NRP1, PDGFA, MYO7A, DYNC2LI1, PRKG1, CD2AP, RAB3IP, TTLL3, VCL, ATP2B2, BDNF, UNC5B, CD44, ATXN10, CXCR4, TTC30A, IFT20, POU4F3, POU4F1, SEMA3A, UNC5C, SPON2, RPS27A, MYO6, PTPRM, VANGL2, LIFR, STXBP1, ACTN2, VAX2, PCM1, VASP, CTNNA2, NUMBL, SMO, NCAM2, NCK2, BBS2, ADM, RASGRF1, CC2D2A, VCAN, UBB, DST, UBA52, KALRN, FGFR1, ONECUT1, RTN4RL1, ERBB2, TTC8, EPHB3, TPM1, EPHB1, ALC…	1958	368	13528	1.4832	0.656499	0.0496111	0.475876
GOTERM_BP_FAT	GO:0015980	energy derivation by oxidation of organic compounds	38	0.123445	0.000265912	UQCRC2, NDUFB5, UQCRC1, COX10, LEPR, PDHB, NDUFB2, ADRB3, UQCR10, GOT1, UQCR11, PPP1R1A, CAT, NDUFS3, NDUFS2, NDUFA4, NDUFA5, MDH1B, NDUFA2, NDUFA3, NDUFA8, ACO2, ACO1, NDUFA6, SUCLG1, PPP1CC, SLC25A12, SPDYA, SDHB, UQCRH, GFPT1, SDHD, GFPT2, GNAS, MDH2, UQCRB, MDH1, PYGB	1958	144	13528	1.82323	0.671251	0.0493092	0.495376
GOTERM_BP_FAT	GO:0008219	cell death	138	0.448299	0.000306537	MEF2C, MEF2A, MICB, GRIK2, TNFSF15, SGMS1, CIAPIN1, TGFB1, MAGED1, IGHMBP2, BAK1, MAP3K5, UNC5B, ATG5, HTRA2, TIAM1, ATXN10, UNC5C, LUC7L3, RPS27A, TWIST1, SGPL1, OPA1, SLC33A1, DFFA, BCL2A1, ESPL1, TNFRSF14, OPTN, PNPLA6, RASGRF1, JUN, TNFAIP3, EIF2AK2, UBA52, BLCAP, KALRN, FUS, TNFRSF12A, BCL2L2, PRUNE2, PEG10, DOCK1, ATN1, PPP2R2B, BMF, TRAF3, VAV3, RYBP, NIPA1, CD5L, TAX1BP1, FXR1, VDAC1, DNA…	1958	719	13528	1.32608	0.72264	0.0542323	0.570852
GOTERM_BP_FAT	GO:0006413	translational initiation	17	0.0552253	0.000346368	EIF4E3, EIF2S3, DENR, MTIF3, RPS5, EIF2B1, RPS3, EIF3D, RPS17, EIF3H, RPS3A, EIF3E, EIF3F, EIF3K, EIF3L, EIF3I, EIF3M	1958	45	13528	2.6101	0.76522	0.0585928	0.644801
GOTERM_BP_FAT	GO:0016265	death	138	0.448299	0.000418887	MEF2C, MEF2A, MICB, GRIK2, TNFSF15, SGMS1, CIAPIN1, TGFB1, MAGED1, IGHMBP2, BAK1, MAP3K5, UNC5B, ATG5, HTRA2, TIAM1, ATXN10, UNC5C, LUC7L3, RPS27A, TWIST1, SGPL1, OPA1, SLC33A1, DFFA, BCL2A1, ESPL1, TNFRSF14, OPTN, PNPLA6, RASGRF1, JUN, TNFAIP3, EIF2AK2, UBA52, BLCAP, KALRN, FUS, TNFRSF12A, BCL2L2, PRUNE2, PEG10, DOCK1, ATN1, PPP2R2B, BMF, TRAF3, VAV3, RYBP, NIPA1, CD5L, TAX1BP1, FXR1, VDAC1, DNA…	1958	724	13528	1.31693	0.826672	0.067702	0.779303
GOTERM_BP_FAT	GO:0045333	cellular respiration	28	0.0909593	0.000451255	UQCRC2, NDUFB5, UQCRC1, COX10, PDHB, NDUFB2, UQCR10, UQCR11, CAT, NDUFS3, NDUFS2, NDUFA4, NDUFA5, MDH1B, NDUFA2, NDUFA3, ACO2, NDUFA8, ACO1, NDUFA6, SUCLG1, SLC25A12, SDHB, UQCRH, SDHD, MDH2, UQCRB, MDH1	1958	97	13528	1.99438	0.848629	0.0700424	0.839281
GOTERM_BP_FAT	GO:0051098	regulation of binding	39	0.126693	0.00045888	NOG, MTDH, CALD1, HR, CYTL1, TLR2, TLR4, FKBP1A, EGLN1, PRDX3, TGFB1, RPS3, BAK1, ADRB3, AES, HMOX1, NPM1, CAT, APEX1, CAMK2A, MDFI, TNFSF4, CREBZF, EPB41, PIM1, NLRP3, LDLRAP1, UBE2N, SMO, HDAC2, PSEN1, ID2, ID1, NME1, HIPK2, TGFBR3, ID3, ADD2, ADD1	1958	153	13528	1.76114	0.853383	0.0686393	0.853405
GOTERM_BP_FAT	GO:0006468	protein amino acid phosphorylation	128	0.415814	0.000523388	PASK, DSTYK, PKMYT1, TTN, PRKG1, TGFB1, BTK, S1PR2, MAP3K5, MAP3K9, INSR, MAP2K6, ADAM9, STK24, PIK3CD, PICK1, MYO3B, WNK1, PIM1, PIM3, MARK2, MAP4K4, CAMK4, ROR1, CAMK1, RIPK4, EIF2AK2, LRRK2, NEK5, KALRN, FGFR1, ADORA2B, NEK2, ERBB2, PXK, EPHB3, EPHB4, EPHB1, IL12RB2, LMTK2, MDFI, ITK, TAOK1, TAOK3, TGFBR2, BMX, ITGA1, EPHA2, RPS6KL1, EPHA3, KDR, EPHA5, NTRK3, CDC42BPG, PLK1, ULK2, NTRK2, DYRK1…	1958	667	13528	1.32588	0.888072	0.0752306	0.97282
GOTERM_BP_FAT	GO:0006915	apoptosis	117	0.38008	0.000569178	MEF2C, MEF2A, GRIK2, TNFSF15, SGMS1, CIAPIN1, MAGED1, BAK1, MAP3K5, UNC5B, HTRA2, ATG5, TIAM1, UNC5C, RPS27A, LUC7L3, TWIST1, SGPL1, OPA1, DFFA, BCL2A1, ESPL1, TNFRSF14, RASGRF1, JUN, TNFAIP3, EIF2AK2, UBA52, BLCAP, KALRN, TNFRSF12A, BCL2L2, PRUNE2, PEG10, DOCK1, BMF, TRAF3, VAV3, RYBP, CD5L, TAX1BP1, FXR1, VDAC1, DNASE2, CYFIP2, HSPD1, RTN4, E2F1, IER3, ZMAT3, PREX1, PAWR, PDCD4, MCF2L, RPS3, AC…	1958	602	13528	1.3428	0.907593	0.0788408	1.0575
GOTERM_BP_FAT	GO:0048638	regulation of developmental growth	17	0.0552253	0.000605655	RTN4, COL4A4, PLXNA3, NOG, NRP1, TNFRSF12A, TGFBR2, MAP1B, CXADR, NTRK3, HEY2, UBB, AGRN, SEMA3A, INSR, RPS27A, UBA52	1958	47	13528	2.49903	0.920677	0.0810045	1.12491
GOTERM_BP_FAT	GO:0012502	induction of programmed cell death	69	0.22415	0.000628321	SH3RF1, GRIK2, PREX1, ZMAT3, NELL1, TLR2, MCF2L, TGFB1, BTK, RPS3, MAGED1, GPX1, BAK1, MAP3K5, CASP4, HTRA2, RPS3A, TIAM1, PCBP4, HMOX1, RPL11, NDUFS3, CASP1, RPS27A, NUDT2, AIFM2, DFFA, IFI16, ARHGEF9, DAPK2, NLRP3, ECT2, NLRP1, TNFRSF10A, TNFRSF10B, HIPK1, PSEN1, RASGRF1, LYST, HIPK2, PSEN2, ERN1, SORT1, UBB, UNC13B, UBA52, KALRN, APH1A, APH1B, CD70, ITM2B, TIMP3, DPF1, GCH1, PLAGL1, PRUNE2, TU…	1958	321	13528	1.48513	0.927856	0.0813127	1.16678
GOTERM_BP_FAT	GO:0000902	cell morphogenesis	75	0.243641	0.000659589	NRP2, NOG, PLXNA3, NRP1, MYO7A, DYNC2LI1, RAB3IP, CITED1, TGFB1, TTLL3, ATP2B2, BDNF, UNC5B, CXCR4, RHOA, POU4F3, POU4F1, SEMA3A, UNC5C, CAP1, SPON2, RPS27A, PTPRM, VANGL2, LIFR, STXBP1, VAX2, PCM1, ECT2, VASP, CTNNA2, NUMBL, MARK2, SMO, NCAM2, BBS2, ADM, BIN3, VCAN, UBB, DST, UBA52, ADD1, KALRN, SHROOM4, ONECUT1, RTN4RL1, SSH1, TFCP2L1, ERBB2, TTC8, EPHB3, EPHB1, ALCAM, EZR, LAMB2, BCL6, KLF7, P…	1958	356	13528	1.45557	0.936706	0.0826343	1.22451
GOTERM_BP_FAT	GO:0032989	cellular component morphogenesis	82	0.266381	0.000679272	NRP2, NOG, PLXNA3, NRP1, COX10, MYO7A, DYNC2LI1, TTN, RAB3IP, CITED1, TGFB1, TTLL3, BAK1, ATP2B2, BDNF, UNC5B, CXCR4, RHOA, POU4F3, POU4F1, SEMA3A, UNC5C, CAP1, SPON2, RPS27A, OPA1, PTPRM, VANGL2, LIFR, STXBP1, VAX2, PCM1, ECT2, VASP, CTNNA2, NUMBL, MARK2, SMO, NCAM2, BBS2, ADM, BIN3, VCAN, UBB, DST, UBA52, ADD1, KALRN, SHROOM4, ONECUT1, RTN4RL1, SSH1, TFCP2L1, ERBB2, TTC8, EPHB3, TPM1, ITGB1, EP…	1958	397	13528	1.42707	0.941712	0.082527	1.26083
GOTERM_BP_FAT	GO:0060284	regulation of cell development	48	0.15593	0.000734637	RTN4, NOG, PLXNA3, NBN, XRCC2, NRP1, TNFRSF12A, HOXA11, SOX2, XRCC6, SOX5, CDH2, TIMP2, TGFB1, MBP, ACTR3, BDNF, ATN1, TIAM1, RHOA, AGRN, SEMA3A, RPS27A, CHRNA3, ASPM, COL4A4, MAG, PTPRF, TBX3, MAP1B, NLGN1, DLL3, NUMBL, NTRK3, DLX2, SMO, DLX1, PSEN1, BTG1, NTRK2, TGFBR3, ID4, UBB, BMP7, HDAC9, IGFBP3, UBA52, KALRN	1958	205	13528	1.61774	0.95377	0.0864482	1.36293
GOTERM_BP_FAT	GO:0042058	regulation of epidermal growth factor receptor signaling pathway	11	0.035734	0.000737426	NCK2, PSEN1, NUP62, PTPRF, SNX6, ZFYVE28, PSEN2, TGFA, AFAP1L2, SHC1, APLP2	1958	23	13528	3.30435	0.954306	0.0843906	1.36807
GOTERM_BP_FAT	GO:0010721	negative regulation of cell development	17	0.0552253	0.000788056	RTN4, MAG, PLXNA3, NOG, NRP1, DLL3, TGFB1, MBP, DLX2, BDNF, DLX1, PSEN1, RHOA, TGFBR3, ID4, SEMA3A, BMP7	1958	48	13528	2.44697	0.963033	0.0875334	1.46134
GOTERM_BP_FAT	GO:0009141	nucleoside triphosphate metabolic process	34	0.110451	0.000808937	ATP5E, FIGNL1, ATP5B, RHOQ, ATP5G2, MYO9B, TGFB1, ATP6V0B, GCH1, ATP2B1, ATP6V0C, ATP2B2, LONP1, ATP8B2, RAB11A, ATP5O, ATP5J, TCIRG1, ATP5F1, ATP1A1, DGUOK, ATP11C, ATP13A2, NME7, ATP6V1C2, ATP13A1, ATP2A2, NME1, ATP9A, ATP6V1E2, ATP5C1, ATP6V0A1, ATP5A1, ATP6V0A4	1958	131	13528	1.7932	0.966127	0.0874301	1.49979
GOTERM_BP_FAT	GO:0032990	cell part morphogenesis	57	0.185167	0.000826626	NRP2, PLXNA3, NRP1, COX10, DYNC2LI1, RAB3IP, TTLL3, BAK1, BDNF, UNC5B, CXCR4, POU4F3, POU4F1, UNC5C, SEMA3A, SPON2, RPS27A, PTPRM, OPA1, VANGL2, LIFR, STXBP1, VAX2, PCM1, VASP, CTNNA2, NUMBL, SMO, NCAM2, BBS2, ADM, VCAN, UBB, DST, UBA52, KALRN, RTN4RL1, ONECUT1, ERBB2, TTC8, EPHB3, EPHB1, ALCAM, LAMB2, KLF7, PCNT, MAP1B, ITGA1, CELSR2, RPL24, WWTR1, GAS7, S100B, ULK2, BMPR1B, BMP7, APBB1	1958	256	13528	1.53835	0.968545	0.0870113	1.53234
GOTERM_BP_FAT	GO:0009259	ribonucleotide metabolic process	37	0.120196	0.000843441	ADSS, ATP5E, FIGNL1, ATP5B, RHOQ, ATP5G2, MYO9B, TGFB1, ATP6V0B, GCH1, ATP2B1, ATP6V0C, ATP2B2, LONP1, ATP8B2, RAB11A, ATP5O, IMPDH2, ATP5J, TCIRG1, ATP5F1, ATP1A1, ATP11C, ATP13A2, NME7, ATP6V1C2, ATP13A1, ATP2A2, NME1, ATP9A, ATP6V1E2, ATP5C1, ATP6V0A1, DPYD, ATP5A1, ATP6V0A4, PRPS2	1958	147	13528	1.73902	0.970683	0.0865281	1.56328
GOTERM_BP_FAT	GO:0006917	induction of apoptosis	68	0.220901	0.000950005	SH3RF1, PREX1, ZMAT3, NELL1, TLR2, MCF2L, TGFB1, BTK, RPS3, MAGED1, GPX1, BAK1, MAP3K5, CASP4, HTRA2, TIAM1, PCBP4, RPS3A, HMOX1, RPL11, NDUFS3, CASP1, RPS27A, NUDT2, AIFM2, DFFA, IFI16, ARHGEF9, DAPK2, NLRP3, ECT2, NLRP1, TNFRSF10A, TNFRSF10B, HIPK1, PSEN1, RASGRF1, LYST, HIPK2, PSEN2, ERN1, SORT1, UBB, UNC13B, UBA52, KALRN, APH1A, APH1B, CD70, ITM2B, TIMP3, DPF1, GCH1, PLAGL1, PRUNE2, TUBB, SQS…	1958	320	13528	1.46818	0.981235	0.094614	1.75914
GOTERM_BP_FAT	GO:0015985	energy coupled proton transport, down electrochemical gradient	15	0.0487282	0.000959937	TCIRG1, ATP6V0C, ATP5E, ATP6V1C2, ATP5B, ATP6V1E2, ATP5C1, ATP5F1, ATP6V0A1, ATP5G2, ATP5O, ATP5A1, ATP6V0A4, ATP6V0B, ATP5J	1958	40	13528	2.59091	0.981999	0.0933366	1.77738
GOTERM_BP_FAT	GO:0015986	ATP synthesis coupled proton transport	15	0.0487282	0.000959937	TCIRG1, ATP6V0C, ATP5E, ATP6V1C2, ATP5B, ATP6V1E2, ATP5C1, ATP5F1, ATP6V0A1, ATP5G2, ATP5O, ATP5A1, ATP6V0A4, ATP6V0B, ATP5J	1958	40	13528	2.59091	0.981999	0.0933366	1.77738
GOTERM_BP_FAT	GO:0012501	programmed cell death	117	0.38008	0.000997943	MEF2C, MEF2A, GRIK2, TNFSF15, SGMS1, CIAPIN1, MAGED1, BAK1, MAP3K5, UNC5B, HTRA2, ATG5, TIAM1, UNC5C, RPS27A, LUC7L3, TWIST1, SGPL1, OPA1, DFFA, BCL2A1, ESPL1, TNFRSF14, RASGRF1, JUN, TNFAIP3, EIF2AK2, UBA52, BLCAP, KALRN, TNFRSF12A, BCL2L2, PRUNE2, PEG10, DOCK1, BMF, TRAF3, VAV3, RYBP, CD5L, TAX1BP1, FXR1, VDAC1, DNASE2, CYFIP2, HSPD1, RTN4, E2F1, IER3, ZMAT3, PREX1, PAWR, PDCD4, MCF2L, RPS3, AC…	1958	611	13528	1.32302	0.984648	0.0946557	1.84713
GOTERM_BP_FAT	GO:0009150	purine ribonucleotide metabolic process	35	0.113699	0.00103533	ADSS, ATP5E, FIGNL1, ATP5B, RHOQ, ATP5G2, MYO9B, TGFB1, ATP6V0B, GCH1, ATP2B1, ATP6V0C, ATP2B2, LONP1, ATP8B2, RAB11A, ATP5O, IMPDH2, ATP5J, TCIRG1, ATP5F1, ATP1A1, ATP11C, ATP13A2, NME7, ATP6V1C2, ATP13A1, ATP2A2, NME1, ATP9A, ATP6V1E2, ATP5C1, ATP6V0A1, ATP5A1, ATP6V0A4	1958	138	13528	1.75231	0.986872	0.095857	1.91569
GOTERM_BP_FAT	GO:0050768	negative regulation of neurogenesis	16	0.0519767	0.00113932	RTN4, MAG, PLXNA3, NOG, NRP1, DLL3, TGFB1, MBP, DLX2, BDNF, DLX1, PSEN1, RHOA, ID4, SEMA3A, BMP7	1958	45	13528	2.45657	0.991507	0.102709	2.10618
GOTERM_BP_FAT	GO:0009206	purine ribonucleoside triphosphate biosynthetic process	27	0.0877107	0.00124528	ATP5E, ATP5B, ATP5G2, TGFB1, ATP6V0B, ATP6V0C, ATP2B1, ATP2B2, ATP8B2, ATP5O, ATP5J, TCIRG1, ATP5F1, ATP1A1, ATP11C, ATP13A2, NME7, ATP6V1C2, ATP13A1, ATP2A2, NME1, ATP9A, ATP6V1E2, ATP5C1, ATP6V0A1, ATP5A1, ATP6V0A4	1958	98	13528	1.90353	0.994551	0.109371	2.2999
GOTERM_BP_FAT	GO:0016202	regulation of striated muscle tissue development	17	0.0552253	0.00129533	COL4A4, NOG, TBX3, TGFBR2, CENPF, CXADR, TGFB1, BTG1, HEY2, UBB, AGRN, MKL2, HDAC9, IGFBP3, UBA52, RPS27A, TWIST1	1958	50	13528	2.34909	0.995581	0.111186	2.3913
GOTERM_BP_FAT	GO:0042493	response to drug	49	0.159179	0.00132448	SRP14, NBN, PGF, PDGFA, TLR2, PNP, TGFB1, CCNE1, APOA2, BDNF, ATG5, FOSL1, MAP2K6, CHRNA3, PTPRM, SOCS3, TRPA1, NME1, JUN, NPPC, ABAT, GNAS, TXN2, ERBB2, CDH3, ABCA3, BCHE, ALDH1A3, ENO2, TXNIP, SLC8A1, SNX27, TGFBR2, MAP1B, CENPF, ATP1A1, RAD54L, PARK7, ABCG2, HDAC2, SMPD1, PTCH1, GRK5, FPGS, IGFBP2, LRP2, LIPE, BCAR3, SLC9A1	1958	216	13528	1.56734	0.996089	0.111265	2.44448
GOTERM_BP_FAT	GO:0048858	cell projection morphogenesis	54	0.175421	0.00145991	NRP2, PLXNA3, NRP1, DYNC2LI1, RAB3IP, TTLL3, BDNF, UNC5B, CXCR4, POU4F3, POU4F1, UNC5C, SEMA3A, SPON2, RPS27A, PTPRM, VANGL2, STXBP1, LIFR, VAX2, PCM1, VASP, CTNNA2, NUMBL, SMO, NCAM2, BBS2, ADM, VCAN, UBB, DST, UBA52, KALRN, RTN4RL1, ONECUT1, ERBB2, TTC8, EPHB3, EPHB1, ALCAM, LAMB2, KLF7, PCNT, MAP1B, ITGA1, CELSR2, RPL24, WWTR1, GAS7, S100B, ULK2, BMPR1B, BMP7, APBB1	1958	245	13528	1.52282	0.997782	0.119546	2.69122
GOTERM_BP_FAT	GO:0009145	purine nucleoside triphosphate biosynthetic process	27	0.0877107	0.00146082	ATP5E, ATP5B, ATP5G2, TGFB1, ATP6V0B, ATP6V0C, ATP2B1, ATP2B2, ATP8B2, ATP5O, ATP5J, TCIRG1, ATP5F1, ATP1A1, ATP11C, ATP13A2, NME7, ATP6V1C2, ATP13A1, ATP2A2, NME1, ATP9A, ATP6V1E2, ATP5C1, ATP6V0A1, ATP5A1, ATP6V0A4	1958	99	13528	1.8843	0.997791	0.117325	2.69288
GOTERM_BP_FAT	GO:0009201	ribonucleoside triphosphate biosynthetic process	27	0.0877107	0.00146082	ATP5E, ATP5B, ATP5G2, TGFB1, ATP6V0B, ATP6V0C, ATP2B1, ATP2B2, ATP8B2, ATP5O, ATP5J, TCIRG1, ATP5F1, ATP1A1, ATP11C, ATP13A2, NME7, ATP6V1C2, ATP13A1, ATP2A2, NME1, ATP9A, ATP6V1E2, ATP5C1, ATP6V0A1, ATP5A1, ATP6V0A4	1958	99	13528	1.8843	0.997791	0.117325	2.69288
GOTERM_BP_FAT	GO:0033043	regulation of organelle organization	49	0.159179	0.00146732	NEK2, PDGFA, CAPZA2, CAPZA1, PKMYT1, RHOQ, TPM1, DSTN, ACTR3, ARHGAP6, SORBS3, PFN2, SBDS, CEP250, ARPC2, GSN, CUL9, MAP3K1, NPM1, BUB1, RHOA, HECTD3, TGFA, INSR, ERCC1, CDC42EP5, PIF1, MAP1A, DLGAP5, MAP1B, TAF7, CENPF, MYO1F, CENPE, ESPL1, HERC2, UBE2N, NCK2, GOLPH3, SCIN, MAP2, KIF20B, MAP4, DNMT1, MAD2L2, DST, ADD2, ADD1, SPTAN1	1958	217	13528	1.56012	0.99785	0.1156	2.70471
GOTERM_BP_FAT	GO:0006754	ATP biosynthetic process	25	0.0812137	0.00147896	TCIRG1, ATP5E, ATP5B, ATP5F1, ATP1A1, ATP5G2, ATP11C, ATP13A2, ATP6V0B, TGFB1, ATP2B1, ATP6V0C, ATP2B2, ATP6V1C2, ATP13A1, ATP2A2, ATP9A, ATP6V1E2, ATP5C1, ATP8B2, ATP6V0A1, ATP5O, ATP5A1, ATP6V0A4, ATP5J	1958	89	13528	1.94076	0.997952	0.114314	2.72587
GOTERM_BP_FAT	GO:0051338	regulation of transferase activity	76	0.24689	0.00148339	ADCY1, PRKAG1, TNFSF15, PKMYT1, PRDX3, TTN, SDC4, PDCD4, TGFB1, SPRY4, CAMKK2, S1PR2, MAP3K5, SPRY1, CXCR4, MAP3K9, SPRED3, TGFA, SHC1, SPRED1, INSR, CHRNA3, MAP2K6, PILRB, SERTAD1, ADAM9, RBL1, PICK1, PKIG, PIM1, SPDYA, TNFRSF10A, NCK2, TNFRSF10B, PSEN1, HIPK3, PSEN2, ZFYVE28, ERN1, GADD45B, PRKD3, ADORA2B, SNX6, PFKFB2, ERBB2, C5, TRIB3, KITLG, APLP2, SERINC5, HEXIM1, MAP3K1, NPM1, PINX1, MDFI,…	1958	372	13528	1.41153	0.99799	0.112561	2.73394
GOTERM_BP_FAT	GO:0048634	regulation of muscle development	17	0.0552253	0.00163794	COL4A4, NOG, TBX3, TGFBR2, CENPF, CXADR, TGFB1, BTG1, HEY2, UBB, AGRN, MKL2, HDAC9, IGFBP3, UBA52, RPS27A, TWIST1	1958	51	13528	2.30303	0.998948	0.121359	3.01467
GOTERM_BP_FAT	GO:0046034	ATP metabolic process	28	0.0909593	0.00167696	ATP5E, FIGNL1, ATP5B, ATP5G2, MYO9B, TGFB1, ATP6V0B, ATP6V0C, ATP2B1, ATP2B2, LONP1, ATP8B2, ATP5O, ATP5J, TCIRG1, ATP5F1, ATP1A1, ATP11C, ATP13A2, ATP6V1C2, ATP13A1, ATP2A2, ATP9A, ATP6V1E2, ATP5C1, ATP6V0A1, ATP5A1, ATP6V0A4	1958	105	13528	1.84242	0.999107	0.121915	3.08544
GOTERM_BP_FAT	GO:0030029	actin filament-based process	53	0.172173	0.0017073	PREX1, CAPZA2, MYO7A, CAPZA1, RHOQ, PRKG1, TTN, RHOU, DSTN, TTLL3, ARHGAP6, GSN, RHOA, CAP1, MYO6, FLNB, VASP, NCK2, RND3, LIMCH1, SCIN, FHOD3, BIN3, DST, ADD2, ADD1, CXCL1, MYO5A, SHROOM4, SSH1, DIAPH1, CALD1, DIAPH3, NEDD9, CYTH2, MYO9B, ITGB1, DAAM2, TPM1, PFN2, EZR, INPP5K, RAC3, CNN2, BCL6, INF2, EPB41, FSCN1, RACGAP1, GAS7, PPP1R9B, CDC42BPG, ABL2	1958	241	13528	1.51943	0.999213	0.121868	3.14041
GOTERM_BP_FAT	GO:0006884	cell volume homeostasis	8	0.0259884	0.00176614	KCNMA1, CLNS1A, KCNN4, SLC12A7, SLC12A4, NPM1, TRPV4, ADD1	1958	14	13528	3.94805	0.999385	0.123695	3.24696
GOTERM_BP_FAT	GO:0009225	nucleotide-sugar metabolic process	8	0.0259884	0.00176614	CSGALNACT1, PGM3, GMDS, UGDH, GALT, EXTL2, SLC35A3, UGP2	1958	14	13528	3.94805	0.999385	0.123695	3.24696
GOTERM_BP_FAT	GO:0055114	oxidation reduction	120	0.389826	0.00177047	LDHB, ALDH1L1, NELL1, COX5A, PDHB, HIBADH, FDFT1, GLDC, KDM1B, PECR, UQCR10, UQCR11, PLOD1, PLOD2, PLOD3, AKR7A2, PDHA1, ASPH, SCD5, ALDH6A1, MDH1B, F8, TECR, POR, MOXD1, SCCPDH, MDH2, SRXN1, MDH1, HSD17B10, ACADSB, GLUD2, TXN2, TMX4, PRUNE2, COX6B1, ALDH4A1, CYP19A1, GPD2, MAOA, FOXRED2, TET2, SLC25A12, NXN, DIO2, UQCRC2, TM7SF2, PXDN, ENOX2, UQCRC1, COX10, OGDHL, PRDX5, PRDX3, HMOX2, MTHFD2, GP…	1958	639	13528	1.29748	0.999396	0.121942	3.2548
GOTERM_BP_FAT	GO:0019585	glucuronate metabolic process	5	0.0162427	0.00193172	CSGALNACT1, SLC35D1, AKR1A1, UGDH, UGP2	1958	5	13528	6.90909	0.999693	0.130165	3.5462
GOTERM_BP_FAT	GO:0006063	uronic acid metabolic process	5	0.0162427	0.00193172	CSGALNACT1, SLC35D1, AKR1A1, UGDH, UGP2	1958	5	13528	6.90909	0.999693	0.130165	3.5462
GOTERM_BP_FAT	GO:0030036	actin cytoskeleton organization	50	0.162427	0.00205313	CAPZA2, PREX1, CAPZA1, RHOQ, TTN, PRKG1, RHOU, TTLL3, DSTN, ARHGAP6, GSN, RHOA, CAP1, FLNB, VASP, RND3, NCK2, LIMCH1, SCIN, FHOD3, BIN3, DST, ADD2, ADD1, CXCL1, SHROOM4, SSH1, DIAPH1, CALD1, DIAPH3, NEDD9, CYTH2, MYO9B, DAAM2, TPM1, ITGB1, PFN2, EZR, INPP5K, RAC3, CNN2, BCL6, INF2, EPB41, FSCN1, RACGAP1, GAS7, PPP1R9B, CDC42BPG, ABL2	1958	226	13528	1.52856	0.999815	0.135594	3.76507
GOTERM_BP_FAT	GO:0016192	vesicle-mediated transport	109	0.354092	0.00225508	SEPT5, RAB9B, AP1G2, MEGF10, TAPBP, RAPGEF4, SAR1A, MYO6, NCALD, GOLT1B, PICK1, OPTN, PCLO, COPG2, NPC1, TRIM36, LRP10, ARRB1, NME1, LYST, TXNDC5, RAB14, VAMP4, VAMP1, UNC13B, UNC13A, KALRN, ARFGAP1, ABCA7, COPZ1, SNX1, SNX3, ARF5, LMAN1, ADRB3, MIA3, DOCK1, STX18, OSBPL1A, FCER1G, SCARB1, AP2M1, GABARAPL2, VAV3, MRC2, TGFBR2, MYO1F, LIN7A, CADPS2, NEDD4, SYTL4, CLTCL1, CLTA, NPEPL1, SEC24A, ATP5…	1958	576	13528	1.30745	0.999921	0.145633	4.12807
GOTERM_BP_FAT	GO:0009142	nucleoside triphosphate biosynthetic process	27	0.0877107	0.0023103	ATP5E, ATP5B, ATP5G2, TGFB1, ATP6V0B, ATP6V0C, ATP2B1, ATP2B2, ATP8B2, ATP5O, ATP5J, TCIRG1, ATP5F1, ATP1A1, ATP11C, ATP13A2, NME7, ATP6V1C2, ATP13A1, ATP2A2, NME1, ATP9A, ATP6V1E2, ATP5C1, ATP6V0A1, ATP5A1, ATP6V0A4	1958	102	13528	1.82888	0.999937	0.14667	4.2271
GOTERM_BP_FAT	GO:0031175	neuron projection development	55	0.17867	0.00238028	NRP2, NRTN, PLXNA3, NRP1, PRKG1, BDNF, CD44, UNC5B, CXCR4, ATXN10, POU4F3, POU4F1, UNC5C, SEMA3A, SPON2, RPS27A, MYO6, PTPRM, STXBP1, LIFR, VAX2, VASP, CTNNA2, NUMBL, SMO, NCAM2, ADM, RASGRF1, VCAN, UBB, DST, UBA52, KALRN, FGFR1, RTN4RL1, ERBB2, EPHB3, EPHB1, ALCAM, LAMB2, RAC3, KLF7, MAP1B, ITGA1, CELSR2, RPL24, GAS7, PPP1R9B, S100B, NEDD4, ULK2, MAP2, BMPR1B, BMP7, APBB1	1958	256	13528	1.48437	0.999953	0.148524	4.35246
GOTERM_BP_FAT	GO:0007015	actin filament organization	21	0.0682195	0.00242427	SHROOM4, DIAPH1, PREX1, CALD1, FSCN1, NEDD9, TTN, GAS7, TTLL3, DSTN, PPP1R9B, NCK2, ARHGAP6, EZR, GSN, SCIN, RHOA, BIN3, ABL2, ADD2, ADD1	1958	72	13528	2.01515	0.999961	0.148844	4.43119
GOTERM_BP_FAT	GO:0010639	negative regulation of organelle organization	23	0.0747166	0.00244844	MAP1A, CAPZA2, MAP1B, CAPZA1, TAF7, CENPF, ESPL1, CENPE, SBDS, ARHGAP6, GSN, MAP3K1, SCIN, NPM1, MAP2, BUB1, DNMT1, MAP4, MAD2L2, ERCC1, ADD2, ADD1, SPTAN1	1958	82	13528	1.93792	0.999965	0.148048	4.47441
GOTERM_BP_FAT	GO:0001568	blood vessel development	53	0.172173	0.00247203	RTN4, NRP2, NRP1, PDGFA, TNFRSF12A, PGF, LEPR, ATP5B, TIPARP, FOXO1, WARS2, CDH2, SRF, CITED1, GJC1, BAK1, GPX1, ATG5, CD44, CXCR4, HMOX1, CCBE1, HEY2, TGFA, PKD1, QKI, RHOB, HS6ST1, MKL2, FGF1, PLXND1, C1GALT1, SGPL1, FLT1, TBX3, TGFBR2, COL15A1, ITGA4, MMP14, NCL, UBP1, PNPLA6, KDR, DLX3, SMO, LAMA4, CRKL, PSEN1, ID1, JUN, NTRK2, TGFBR3, POFUT1	1958	245	13528	1.49462	0.999968	0.147244	4.51658
GOTERM_BP_FAT	GO:0009260	ribonucleotide biosynthetic process	31	0.100705	0.00266943	ADSS, ATP5E, ATP5B, ATP5G2, TGFB1, ATP6V0B, ATP6V0C, ATP2B1, ATP2B2, ATP8B2, ATP5O, IMPDH2, ATP5J, TCIRG1, ATP5F1, ATP1A1, ATP11C, ATP13A2, NME7, ATP6V1C2, ATP13A1, ATP2A2, NME1, ATP9A, ATP6V1E2, ATP5C1, ATP6V0A1, DPYD, ATP5A1, ATP6V0A4, PRPS2	1958	124	13528	1.72727	0.999986	0.155838	4.8688
GOTERM_BP_FAT	GO:0006886	intracellular protein transport	75	0.243641	0.00268069	SRP14, CLTA, NPEPL1, SEC24A, AP1G2, GRIK2, MLPH, TIMM17A, AP2S1, AP3S1, MIPEP, GLI3, TGFB1, SSR1, AP1S3, AP1S2, HOMER3, RPL11, KDELR1, SEC24D, SAR1A, KDELR2, STX5, MYO6, RPGR, PICK1, OPTN, ARNTL, HERC2, COPG2, IPO7, JUN, SORT1, AKAP6, KPNA5, TOMM22, ARL6IP1, NXT1, DERL1, SNX6, MTX2, COPZ1, SNX1, RIMS2, SEC62, SEC63, NUP214, WDR19, TOMM7, CEP57, PEX19, STX18, NPM1, RAB11A, BCL6, PPP3CA, TRAM1, SEC…	1958	374	13528	1.38551	0.999987	0.154298	4.88885
GOTERM_BP_FAT	GO:0043549	regulation of kinase activity	72	0.233895	0.0028119	ADCY1, PRKAG1, TNFSF15, PKMYT1, PRDX3, TTN, SDC4, PDCD4, TGFB1, SPRY4, CAMKK2, S1PR2, MAP3K5, SPRY1, CXCR4, MAP3K9, SPRED3, TGFA, SHC1, SPRED1, INSR, MAP2K6, PILRB, SERTAD1, CHRNA3, ADAM9, RBL1, PICK1, PKIG, PIM1, SPDYA, TNFRSF10A, NCK2, TNFRSF10B, PSEN1, HIPK3, PSEN2, ZFYVE28, ERN1, GADD45B, PRKD3, ADORA2B, SNX6, PFKFB2, ERBB2, C5, TRIB3, KITLG, APLP2, HEXIM1, MAP3K1, NPM1, MDFI, DGKQ, FLT1, VAV…	1958	357	13528	1.39343	0.999992	0.159045	5.12224
GOTERM_BP_FAT	GO:0022900	electron transport chain	29	0.0942078	0.00288368	UQCRC2, NDUFB5, UQCRC1, ENOX2, COX10, TXN2, TMX4, NDUFB2, UQCR10, UQCR11, NDUFS3, NDUFS2, ETFB, ETFA, NDUFA4, NDUFA5, NDUFA2, NDUFA3, NDUFA8, NDUFA6, FADS3, SLC25A12, SDHB, CYBA, UQCRH, TXN, SDHD, UQCRB, ENOX1	1958	114	13528	1.75758	0.999994	0.160602	5.24969
GOTERM_BP_FAT	GO:0007176	regulation of epidermal growth factor receptor activity	8	0.0259884	0.00290065	NCK2, PSEN1, SNX6, ZFYVE28, PSEN2, TGFA, SHC1, APLP2	1958	15	13528	3.68485	0.999995	0.159356	5.2798
GOTERM_BP_FAT	GO:0007169	transmembrane receptor protein tyrosine kinase signaling pathway	49	0.159179	0.00290255	NRTN, NRP1, FGF7, PDGFA, GRIK2, FOXO1, RHOQ, AP3S1, RPE65, TGFB1, IL31RA, EIF4EBP1, TIAM1, SHC1, TIE1, FGF1, INSR, PILRB, CHRNA3, SGPL1, PICK1, ALK, NCK2, DOK1, DDR1, GRB10, ROR1, SORT1, FGFR1, ERBB2, TIPARP, EPHB3, EPHB4, PXN, EPHB1, CEP57, AGRN, GIGYF1, TXNIP, FLT1, EPHA2, EPHA3, KDR, NTRK3, EPHA5, PRLR, GSK3A, NTRK2, GFRA2	1958	224	13528	1.51136	0.999995	0.157392	5.28316
GOTERM_BP_FAT	GO:0051187	cofactor catabolic process	12	0.0389826	0.0029251	SDHB, HMOX2, MDH1B, ALDH1L1, ACO2, ACO1, HMOX1, SUCLG1, SDHD, MDH2, PDHB, MDH1	1958	31	13528	2.67449	0.999995	0.156495	5.32316
GOTERM_BP_FAT	GO:0007010	cytoskeleton organization	85	0.276126	0.00311967	PRC1, PREX1, CAPZA2, CAPZA1, RHOQ, TTN, PRKG1, RHOU, TTLL3, DSTN, KIF2C, ARHGAP6, CEP250, GSN, RHOA, CAP1, DYNC1H1, PPP4C, KLHL20, KIF11, CRYAB, ESPL1, PCM1, TACC3, PCLO, FLNB, VASP, RND3, NCK2, BBS2, SPAG5, ZWINT, LIMCH1, SCIN, CNTROB, FHOD3, BUB1B, SGCD, BIN3, DST, ADD2, SPAST, SGCB, ADD1, CXCL1, SHROOM4, SSH1, DIAPH1, NEK2, CALD1, DIAPH3, NEDD9, CETN2, ANLN, MYO9B, CYTH2, TPM1, DAAM2, ITGB1, T…	1958	436	13528	1.34696	0.999998	0.163928	5.66755
GOTERM_BP_FAT	GO:0009203	ribonucleoside triphosphate catabolic process	9	0.0292369	0.00321778	ATP5E, LONP1, ATP5B, RHOQ, RAB11A, ATP5O, MYO9B, ATP5A1, GCH1	1958	19	13528	3.27273	0.999999	0.166553	5.84077
GOTERM_BP_FAT	GO:0009207	purine ribonucleoside triphosphate catabolic process	9	0.0292369	0.00321778	ATP5E, LONP1, ATP5B, RHOQ, RAB11A, ATP5O, MYO9B, ATP5A1, GCH1	1958	19	13528	3.27273	0.999999	0.166553	5.84077
GOTERM_BP_FAT	GO:0006811	ion transport	139	0.451548	0.00321918	SLC22A17, GABRB3, SCN3A, GRIK2, ATOX1, GRIK3, GRIK4, SLC26A11, ATP2B1, ATP2B2, SLC25A20, MCOLN3, KCNK6, KCNK5, TPT1, SLC4A2, MCOLN1, CHRNA6, SLC4A4, SLC4A3, CHRNA3, IBTK, CLNS1A, SLC12A7, SLCO4A1, TRPA1, SLC22A23, WNK1, STIM2, TCN1, ATP5C1, SLC38A1, ADD2, KCNMB4, SLC38A2, SLC38A9, KCNA2, SFXN3, SLC38A10, KCNA3, SLC38A11, KCNJ2, FXYD6, ATP6V0B, ATP6V0C, MRS2, TTYH2, SCN9A, SLC30A5, HCN3, SLC31A1, …	1958	768	13528	1.25047	0.999999	0.164591	5.84324
GOTERM_BP_FAT	GO:0006163	purine nucleotide metabolic process	42	0.136439	0.00333206	ADSS, ATP5E, ADCY1, FIGNL1, ATP5B, PDE3B, RHOQ, MYO9B, ATP5G2, TGFB1, ATP6V0B, GCH1, ATP2B1, ATP6V0C, ATP2B2, LONP1, ATP8B2, GUCY1A3, RAB11A, ATP5O, IMPDH2, ATP5J, TCIRG1, ATP5F1, ATP1A1, DGUOK, ATP11C, ATP13A2, NME7, ATP6V1C2, UCN2, ATP13A1, ADM, ATP2A2, NME1, ATP9A, ATP6V1E2, NPPC, ATP5C1, ATP6V0A1, ATP5A1, ATP6V0A4	1958	186	13528	1.56012	0.999999	0.167816	6.04214
GOTERM_BP_FAT	GO:0046907	intracellular transport	121	0.393074	0.00338658	SRP14, ENAH, AP1G2, RAB9B, GRIK2, MIPEP, TGFB1, SSR1, TAPBP, BAK1, SLC25A20, HOMER3, RPL11, SAR1A, OPA1, MYO6, NUDT4, KIF5B, PICK1, OPTN, ARNTL, NPC1, COPG2, CAMK4, ARRB1, LYST, TXNDC5, JUN, RPS15, RAB14, AKAP6, CAMK1, DST, LRPPRC, ARFGAP1, ARL6IP1, KIF4A, DERL1, SNX6, MTX2, COPZ1, DSCR3, SNX1, MYO9B, LMAN1, RIMS2, TOMM7, STX18, NPM1, SEC23IP, TRAM1, SEC61A1, SEC61A2, AP2M1, GABARAPL2, ARFIP1, NX…	1958	657	13528	1.27245	0.999999	0.168303	6.13807
GOTERM_BP_FAT	GO:0022402	cell cycle process	106	0.344346	0.0034278	KIFC1, XRCC2, TUBB2B, PRC1, BTRC, PKMYT1, OSGIN2, TTN, CD2AP, TGFB1, CDCA8, DDX11, INCENP, STAG3, MAP2K6, RPS27A, ASPM, CDCA3, POLE, PIM1, ESPL1, TACC3, NCAPD3, PRDM7, SPAG5, ZWINT, CNTROB, CLIP1, AKAP8, MAD2L2, DST, UBA52, NEK2, NEDD9, ANLN, ITGB1, SESN3, PLAGL1, PSMB4, PRUNE2, TUBB, SAC3D1, NCAPG2, NPM1, FBXO43, LFNG, MKI67, CKAP5, PCNT, WDR6, BRCA2, CDC20, GAS7, RAD54L, CDKN1C, PLK1, SMC1A, E2…	1958	565	13528	1.29622	0.999999	0.168183	6.21053
GOTERM_BP_FAT	GO:0051960	regulation of nervous system development	43	0.139687	0.00346911	RTN4, TF, NOG, PLXNA3, NBN, XRCC2, NRP1, TNFRSF12A, SOX2, XRCC6, SOX5, CDH2, TIMP2, TGFB1, MBP, ACTR3, BDNF, ATN1, TIAM1, RHOA, AGRN, SEMA3A, CHRNA3, RPS27A, ASPM, COL4A4, MAG, PTPRF, MAP1B, NLGN1, DLL3, NUMBL, NTRK3, DLX2, SMO, DLX1, PSEN1, NTRK2, ID4, UBB, BMP7, UBA52, KALRN	1958	192	13528	1.54735	1	0.16807	6.2831
GOTERM_BP_FAT	GO:0000070	mitotic sister chromatid segregation	13	0.0422311	0.00348152	KIFC1, DDX11, NEK2, ZWINT, DLGAP5, CENPE, ESPL1, AKAP8, TTN, SMC1A, NCAPD3, SMC4, PINX1	1958	36	13528	2.49495	1	0.166697	6.3049
GOTERM_BP_FAT	GO:0030182	neuron differentiation	85	0.276126	0.00354105	NRP2, PLXNA3, NRTN, NRP1, TUBB2B, MYO7A, RPE65, PRKG1, GLI3, ATP2B2, BDNF, GPC2, HTRA2, UNC5B, CD44, MCOLN3, ATXN10, CXCR4, POU4F3, POU4F1, SEMA3A, UNC5C, SPON2, RPS27A, KCNMA1, MYO6, PTPRM, MDGA1, PICK1, LIFR, STXBP1, VAX2, VASP, CTNNA2, NUMBL, SMO, NCAM2, ADM, GNAQ, PSEN1, RASGRF1, VCAN, UBB, SMARCA1, DST, UBA52, KALRN, FGFR1, RTN4RL1, ERBB2, SOX2, SOX5, EPHB3, SRF, EPHB1, ALCAM, TUBB, LAMB2, R…	1958	438	13528	1.34081	1	0.167391	6.40936
GOTERM_BP_FAT	GO:0046777	protein amino acid autophosphorylation	23	0.0747166	0.00395841	NEK2, ERBB2, CAMK2G, TAOK3, PIM1, CAD, FER, CAMKK2, NTRK3, FYN, MAP3K9, MAP3K1, DYRK1A, NTRK2, LMTK2, CAMK2D, ERN1, TNK1, LRRK2, EIF2AK2, YES1, INSR, CAMK2A	1958	85	13528	1.86952	1	0.183173	7.13864
GOTERM_BP_FAT	GO:0005996	monosaccharide metabolic process	48	0.15593	0.00407165	LDHB, FUT8, ONECUT1, PFKFB2, SLC37A4, OGDHL, UGDH, HK2, HK1, EXTL2, PDHB, HIBADH, SLC35A3, MAN2B2, AKR1A1, SLC35D1, PPP1R1A, ST3GAL6, ENO2, PDHA1, MAN2B1, GAPDH, GPD2, PDK1, GMDS, CRYAB, HKDC1, PDK4, PFKP, GALT, PPP1CC, PGM2, CSGALNACT1, MAN2A2, GAPDHS, KHK, SPDYA, PGM3, MAN2C1, CHST6, GFPT1, PKLR, GFPT2, POFUT1, MDH2, UGP2, MDH1, PYGB	1958	222	13528	1.49386	1	0.185858	7.33557
GOTERM_BP_FAT	GO:0001944	vasculature development	53	0.172173	0.00417249	RTN4, NRP2, NRP1, PDGFA, TNFRSF12A, PGF, LEPR, ATP5B, TIPARP, FOXO1, WARS2, CDH2, SRF, CITED1, GJC1, BAK1, GPX1, ATG5, CD44, CXCR4, HMOX1, CCBE1, HEY2, TGFA, PKD1, QKI, RHOB, HS6ST1, MKL2, FGF1, PLXND1, C1GALT1, SGPL1, FLT1, TBX3, TGFBR2, COL15A1, ITGA4, MMP14, NCL, UBP1, PNPLA6, KDR, DLX3, SMO, LAMA4, CRKL, PSEN1, ID1, JUN, NTRK2, TGFBR3, POFUT1	1958	251	13528	1.45889	1	0.187967	7.51061
GOTERM_BP_FAT	GO:0048666	neuron development	68	0.220901	0.00423252	NRP2, PLXNA3, NRTN, NRP1, MYO7A, RPE65, PRKG1, ATP2B2, BDNF, HTRA2, UNC5B, CD44, ATXN10, CXCR4, POU4F3, POU4F1, UNC5C, SEMA3A, SPON2, RPS27A, MYO6, PTPRM, PICK1, LIFR, STXBP1, VAX2, VASP, CTNNA2, NUMBL, SMO, NCAM2, ADM, GNAQ, PSEN1, RASGRF1, VCAN, UBB, DST, UBA52, KALRN, FGFR1, RTN4RL1, ERBB2, EPHB3, SRF, EPHB1, ALCAM, LAMB2, RAC3, AGRN, KLF7, MAP1B, ITGA1, RPL24, CELSR2, GAS7, VSX1, TP73, CDKN1C…	1958	339	13528	1.38589	1	0.188387	7.61467
GOTERM_BP_FAT	GO:0009152	purine ribonucleotide biosynthetic process	29	0.0942078	0.00427644	ADSS, ATP5E, ATP5B, ATP5G2, TGFB1, ATP6V0B, ATP6V0C, ATP2B1, ATP2B2, ATP8B2, ATP5O, IMPDH2, ATP5J, TCIRG1, ATP5F1, ATP1A1, ATP11C, ATP13A2, NME7, ATP6V1C2, ATP13A1, ATP2A2, NME1, ATP9A, ATP6V1E2, ATP5C1, ATP6V0A1, ATP5A1, ATP6V0A4	1958	117	13528	1.71251	1	0.188159	7.69074
GOTERM_BP_FAT	GO:0000819	sister chromatid segregation	13	0.0422311	0.00448593	KIFC1, DDX11, NEK2, ZWINT, DLGAP5, CENPE, ESPL1, AKAP8, TTN, SMC1A, NCAPD3, SMC4, PINX1	1958	37	13528	2.42752	1	0.194402	8.05271
GOTERM_BP_FAT	GO:0042325	regulation of phosphorylation	89	0.289121	0.00449412	ADCY1, PDGFA, PRKAG1, TNFSF15, PKMYT1, TLR4, PRDX3, TTN, SDC4, PDCD4, TGFB1, SPRY4, IL31RA, CAMKK2, S1PR2, BAK1, MAP3K5, SPRY1, CXCR4, MAP3K9, SPRED3, TGFA, RAPGEF4, SHC1, PDGFD, SPRED1, PPP1R14C, INSR, CHRNA3, MAP2K6, PILRB, SERTAD1, ADAM9, IBTK, SOCS3, CCDC88C, RBL1, PKIG, PICK1, PIM1, TNFRSF14, SPDYA, TNFRSF10A, NCK2, TNFRSF10B, PSEN1, HIPK3, JUN, PSEN2, ZFYVE28, ERN1, GADD45B, PRKD3, SNX6, AD…	1958	466	13528	1.31955	1	0.192737	8.06684
GOTERM_BP_FAT	GO:0009612	response to mechanical stimulus	17	0.0552253	0.00468918	TXNIP, SOX2, TRPA1, TGFBR2, MAP1B, MGP, RCAN1, MMP14, TIMP3, ATP2B2, FYN, JUN, PKD1, TRPV4, PTCH1, IGFBP2, FOSL1	1958	56	13528	2.0974	1	0.198211	8.40261
GOTERM_BP_FAT	GO:0006122	mitochondrial electron transport, ubiquinol to cytochrome c	5	0.0162427	0.00512925	UQCR10, UQCRC1, UQCR11, UQCRH, UQCRB	1958	6	13528	5.75758	1	0.212593	9.15592
GOTERM_BP_FAT	GO:0000122	negative regulation of transcription from RNA polymerase II promoter	55	0.17867	0.00549811	E2F1, MEF2C, JDP2, PAWR, IGHMBP2, AES, ZNF148, HEY2, RARB, S100A1, TWIST1, TBL1XR1, SATB1, CTBP1, ZNF593, RARG, PKIG, RBL1, HDAC10, VAX2, NRIP1, GZF1, HOXD8, RPS14, HIPK2, KDM6B, MTDH, TFCP2L1, SOX2, NPAS1, SORBS3, MEIS2, ATN1, HEXIM1, BCL6, SKIL, TCF4, MDFI, TAF7, LMCD1, RYBP, WWTR1, SNAI2, CDKN1C, DLX2, DLX1, HDAC2, ID2, NEDD4, ID1, IRF7, DNMT1, ID3, HDAC9, NFIC	1958	266	13528	1.42857	1	0.223865	9.78279
GOTERM_BP_FAT	GO:0043393	regulation of protein binding	11	0.035734	0.00567268	ADRB3, BAK1, NOG, AES, PSEN1, EPB41, CALD1, FKBP1A, LDLRAP1, ADD2, ADD1	1958	29	13528	2.62069	1	0.227912	10.0781
GOTERM_BP_FAT	GO:0010564	regulation of cell cycle process	28	0.0909593	0.00575828	NEK2, PKMYT1, ANLN, TGFB1, GTSE1, GPR3, CDT1, SBDS, PCBP4, CUL9, NPM1, BUB1, CAMK2D, TGFA, HECTD3, BCL6, INSR, DLGAP5, SMAD6, CENPF, BRCA2, ESPL1, CENPE, HERC2, PPP1R9B, KIF20B, MAD2L2, APBB1	1958	114	13528	1.69697	1	0.228754	10.2225
GOTERM_BP_FAT	GO:0019318	hexose metabolic process	42	0.136439	0.00597286	LDHB, FUT8, ONECUT1, PFKFB2, SLC37A4, OGDHL, UGDH, HK2, HK1, HIBADH, PDHB, MAN2B2, AKR1A1, PPP1R1A, ENO2, PDHA1, MAN2B1, GAPDH, GPD2, PDK1, GMDS, CRYAB, HKDC1, PDK4, PFKP, GALT, PPP1CC, PGM2, MAN2A2, GAPDHS, KHK, SPDYA, PGM3, MAN2C1, GFPT1, PKLR, GFPT2, POFUT1, MDH2, UGP2, MDH1, PYGB	1958	192	13528	1.51136	1	0.234012	10.5836
GOTERM_BP_FAT	GO:0006029	proteoglycan metabolic process	14	0.0454796	0.00617424	SGSH, GAL3ST4, MAMDC2, CYTL1, DCN, CSGALNACT1, EGFLAM, SULF2, SLC35D1, HPSE, CHST9, SULF1, CHST14, HS6ST1	1958	43	13528	2.24947	1	0.238682	10.9213
GOTERM_BP_FAT	GO:0045859	regulation of protein kinase activity	68	0.220901	0.00642543	ADCY1, PRKAG1, TNFSF15, PKMYT1, TTN, SDC4, PDCD4, TGFB1, SPRY4, CAMKK2, S1PR2, MAP3K5, SPRY1, CXCR4, MAP3K9, SPRED3, TGFA, SHC1, SPRED1, INSR, MAP2K6, PILRB, SERTAD1, CHRNA3, ADAM9, PICK1, PKIG, PIM1, SPDYA, TNFRSF10A, NCK2, TNFRSF10B, PSEN1, HIPK3, PSEN2, ZFYVE28, ERN1, GADD45B, PRKD3, ADORA2B, SNX6, ERBB2, C5, TRIB3, KITLG, APLP2, HEXIM1, MAP3K1, NPM1, MDFI, DGKQ, FLT1, TAF7, TGFBR2, ITGA1, CEN…	1958	345	13528	1.36179	1	0.24488	11.3408
GOTERM_BP_FAT	GO:0006164	purine nucleotide biosynthetic process	34	0.110451	0.00658597	ADSS, ATP5E, ADCY1, ATP5B, ATP5G2, TGFB1, ATP6V0B, ATP2B1, ATP6V0C, ATP2B2, ATP8B2, GUCY1A3, ATP5O, IMPDH2, ATP5J, TCIRG1, ATP5F1, ATP1A1, ATP11C, ATP13A2, NME7, ATP6V1C2, ATP13A1, UCN2, ATP2A2, ADM, NME1, ATP9A, ATP6V1E2, NPPC, ATP5C1, ATP6V0A1, ATP5A1, ATP6V0A4	1958	148	13528	1.58722	1	0.247949	11.6079
GOTERM_BP_FAT	GO:0051017	actin filament bundle formation	9	0.0292369	0.00663022	EZR, CALD1, FSCN1, RHOA, NEDD9, GAS7, ABL2, ADD2, ADD1	1958	21	13528	2.96104	1	0.247192	11.6814
GOTERM_BP_FAT	GO:0009146	purine nucleoside triphosphate catabolic process	9	0.0292369	0.00663022	ATP5E, LONP1, ATP5B, RHOQ, RAB11A, ATP5O, MYO9B, ATP5A1, GCH1	1958	21	13528	2.96104	1	0.247192	11.6814
GOTERM_BP_FAT	GO:0050767	regulation of neurogenesis	37	0.120196	0.00744618	RTN4, NOG, PLXNA3, NBN, XRCC2, NRP1, TNFRSF12A, SOX2, XRCC6, SOX5, CDH2, TIMP2, TGFB1, MBP, ACTR3, BDNF, ATN1, TIAM1, RHOA, SEMA3A, ASPM, CHRNA3, MAG, PTPRF, MAP1B, NLGN1, DLL3, NUMBL, NTRK3, DLX2, SMO, DLX1, PSEN1, NTRK2, ID4, BMP7, KALRN	1958	166	13528	1.53998	1	0.270793	13.0262
GOTERM_BP_FAT	GO:0040007	growth	40	0.129942	0.00744891	FGFR1, NBN, ENOX2, HOXA11, NINJ2, NINJ1, SGMS1, MREG, TIMP3, GLI3, TGFB1, CCNE1, GPX1, SBDS, LAMB2, HOXA5, GSN, NPM1, POU4F3, ETNK2, ERCC1, APBA1, FLVCR1, KLK6, GINS1, AR, SLC3A2, BRCA2, SMO, PSEN1, PSEN2, TGFBR3, BIN3, BMPR1B, EMP3, BMP7, BMP8B, XRN2, ADD1, SLC9A1	1958	183	13528	1.51018	1	0.26857	13.0307
GOTERM_BP_FAT	GO:0070727	cellular macromolecule localization	79	0.256635	0.00759699	SRP14, CLTA, NPEPL1, SEC24A, AP1G2, GRIK2, MLPH, TIMM17A, AP2S1, AP3S1, MIPEP, GLI3, RAB3IP, TGFB1, SSR1, AP1S3, AP1S2, HOMER3, RPL11, KDELR1, SEC24D, SAR1A, KDELR2, STX5, MYO6, RPGR, PICK1, OPTN, ARNTL, HERC2, BICD1, BBS2, COPG2, IPO7, JUN, AKAP6, SORT1, KPNA5, TOMM22, ARL6IP1, NXT1, DERL1, SNX6, MTX2, COPZ1, SNX1, RIMS2, SEC62, SEC63, NUP214, WDR19, TOMM7, CEP57, PEX19, STX18, NPM1, RAB11A, BCL…	1958	414	13528	1.3184	1	0.270822	13.2727
GOTERM_BP_FAT	GO:0034220	ion transmembrane transport	15	0.0487282	0.00790827	TCIRG1, ATP6V0C, ATP5E, ATP6V1C2, ATP5B, ATP6V1E2, ATP5C1, ATP5F1, ATP6V0A1, ATP5G2, ATP5O, ATP5A1, ATP6V0A4, ATP6V0B, ATP5J	1958	49	13528	2.11503	1	0.27791	13.7792
GOTERM_BP_FAT	GO:0031099	regeneration	19	0.0617224	0.00794388	KLK6, RTN4RL1, SOCS3, MAP1B, NINJ2, LIFR, NINJ1, TIMP3, GAS6, TGFB1, CCNE1, SMO, GPX1, APOA2, LAMB2, ADM, GSN, VCAN, LRP2	1958	69	13528	1.9025	1	0.276679	13.837
GOTERM_BP_FAT	GO:0022904	respiratory electron transport chain	18	0.0584738	0.00805343	NDUFA4, NDUFA5, NDUFA2, NDUFB5, NDUFA3, UQCRC1, NDUFA8, COX10, NDUFA6, NDUFB2, SLC25A12, SDHB, UQCR10, UQCR11, UQCRH, NDUFS3, NDUFS2, UQCRB	1958	64	13528	1.94318	1	0.277638	14.0145
GOTERM_BP_FAT	GO:0051100	negative regulation of binding	17	0.0552253	0.00809697	MDFI, NOG, TNFSF4, PIM1, HR, EGLN1, NLRP3, RPS3, ADRB3, SMO, HDAC2, AES, ID2, ID1, HMOX1, ID3, CAT	1958	59	13528	1.99076	1	0.276664	14.0849
GOTERM_BP_FAT	GO:0006865	amino acid transport	23	0.0747166	0.00815684	PRAF2, SLC38A2, CPT2, SLC38A9, SLC16A10, SLC3A2, SLC7A8, SLC38A10, SLC6A15, SLC38A11, SLC7A5, SLC25A12, SLC1A5, SLC25A20, PSEN1, SLC7A1, SLC38A1, SLC25A15, SLC1A1, SLC43A1, SLC46A1, APBA1, SLC43A2	1958	90	13528	1.76566	1	0.276176	14.1817
GOTERM_BP_FAT	GO:0000165	MAPKKK cascade	40	0.129942	0.00816793	WNT5A, FGFR1, NRTN, ADORA2B, C5, DUSP10, ITPKB, FGF13, CAMKK2, IL31RA, S1PR2, MAP3K5, CXCR4, MAP3K9, MAP3K1, SPRED3, TNFRSF19, TGFA, SHC1, SPRED1, RAPGEF2, INSR, MAP2K6, CDC42EP5, ADAM9, MDFI, FLT1, CRYAB, TAOK3, ITGA1, MAPK10, STRADB, CRKL, DUSP2, PSEN1, RGS3, MAPK8IP1, GADD45B, DUSP9, LRRK2	1958	184	13528	1.50198	1	0.274304	14.1996
GOTERM_BP_FAT	GO:0009109	coenzyme catabolic process	10	0.0324855	0.00831573	SDHB, MDH1B, ALDH1L1, ACO2, ACO1, SUCLG1, SDHD, MDH2, PDHB, MDH1	1958	26	13528	2.65734	1	0.276335	14.4381
GOTERM_BP_FAT	GO:0051348	negative regulation of transferase activity	24	0.0779651	0.00892395	SNX6, PIF1, TAF7, PKIG, TRIB3, PRDX3, PDCD4, TP73, SPRY4, CDKN1C, SPRY1, DUSP2, PSEN1, NUP62, RGS3, HEXIM1, GSK3A, HIPK3, ZFYVE28, SPRED3, MAPK8IP1, SPRED1, DUSP9, GADD45B	1958	96	13528	1.72727	1	0.291074	15.4127
GOTERM_BP_FAT	GO:0030071	regulation of mitotic metaphase/anaphase transition	9	0.0292369	0.00911946	CUL9, DLGAP5, BUB1, HECTD3, CENPF, CENPE, ESPL1, HERC2, MAD2L2	1958	22	13528	2.82645	1	0.294169	15.7237
GOTERM_BP_FAT	GO:0034613	cellular protein localization	78	0.253387	0.00912777	SRP14, CLTA, NPEPL1, SEC24A, AP1G2, GRIK2, MLPH, TIMM17A, AP2S1, AP3S1, MIPEP, GLI3, RAB3IP, TGFB1, SSR1, AP1S3, AP1S2, HOMER3, RPL11, KDELR1, SEC24D, SAR1A, KDELR2, STX5, MYO6, RPGR, PICK1, OPTN, ARNTL, HERC2, BBS2, COPG2, IPO7, JUN, AKAP6, SORT1, KPNA5, TOMM22, ARL6IP1, NXT1, DERL1, SNX6, MTX2, COPZ1, SNX1, RIMS2, SEC62, SEC63, NUP214, WDR19, TOMM7, CEP57, PEX19, STX18, NPM1, RAB11A, BCL6, PPP3…	1958	411	13528	1.31121	1	0.292174	15.7369
GOTERM_BP_FAT	GO:0010975	regulation of neuron projection development	19	0.0617224	0.00928332	RTN4, MAG, PLXNA3, NRP1, PTPRF, TNFRSF12A, MAP1B, CDH2, MBP, NUMBL, NTRK3, ACTR3, PSEN1, TIAM1, NTRK2, RHOA, SEMA3A, CHRNA3, KALRN	1958	70	13528	1.87532	1	0.294138	15.9836
GOTERM_BP_FAT	GO:0051174	regulation of phosphorus metabolic process	90	0.292369	0.0093681	ADCY1, PDGFA, PRKAG1, TNFSF15, PKMYT1, TLR4, PRDX3, TTN, SDC4, PDCD4, TGFB1, SPRY4, IL31RA, CAMKK2, S1PR2, BAK1, MAP3K5, SPRY1, CXCR4, MAP3K9, SPRED3, TGFA, RAPGEF4, SHC1, PDGFD, SPRED1, PPP1R14C, INSR, CHRNA3, MAP2K6, PILRB, SERTAD1, ADAM9, IBTK, SOCS3, CCDC88C, RBL1, PKIG, PICK1, PIM1, TNFRSF14, SPDYA, TNFRSF10A, NCK2, TNFRSF10B, PSEN1, HIPK3, JUN, PSEN2, ZFYVE28, ERN1, GADD45B, PRKD3, SNX6, AD…	1958	485	13528	1.2821	1	0.294198	16.1177
GOTERM_BP_FAT	GO:0019220	regulation of phosphate metabolic process	90	0.292369	0.0093681	ADCY1, PDGFA, PRKAG1, TNFSF15, PKMYT1, TLR4, PRDX3, TTN, SDC4, PDCD4, TGFB1, SPRY4, IL31RA, CAMKK2, S1PR2, BAK1, MAP3K5, SPRY1, CXCR4, MAP3K9, SPRED3, TGFA, RAPGEF4, SHC1, PDGFD, SPRED1, PPP1R14C, INSR, CHRNA3, MAP2K6, PILRB, SERTAD1, ADAM9, IBTK, SOCS3, CCDC88C, RBL1, PKIG, PICK1, PIM1, TNFRSF14, SPDYA, TNFRSF10A, NCK2, TNFRSF10B, PSEN1, HIPK3, JUN, PSEN2, ZFYVE28, ERN1, GADD45B, PRKD3, SNX6, AD…	1958	485	13528	1.2821	1	0.294198	16.1177
GOTERM_BP_FAT	GO:0043062	extracellular structure organization	36	0.116948	0.00962438	MIA, TNC, ERBB2, GLRA2, UTRN, POSTN, FKBP1A, DCN, NFKB2, CDH2, APLP2, ATP2B2, CRISPLD2, P4HA1, SERAC1, POMT1, TGFBI, FOXF2, COL12A1, POU4F1, AGRN, DNM3, MYO6, MAP1B, NLGN1, CCDC80, NLGN2, NID1, COL5A2, CSGALNACT1, COL14A1, COL19A1, EGFLAM, ADAMTS3, APBB1, ADAMTS2	1958	163	13528	1.52593	1	0.298727	16.522
GOTERM_BP_FAT	GO:0010469	regulation of receptor activity	8	0.0259884	0.00966321	NCK2, PSEN1, SNX6, ZFYVE28, PSEN2, TGFA, SHC1, APLP2	1958	18	13528	3.07071	1	0.297562	16.5831
GOTERM_BP_FAT	GO:0007243	protein kinase cascade	71	0.230647	0.0100326	NRTN, NRG3, TLR2, TNFSF15, FGF13, ITPKB, TLR4, BTK, IL31RA, CAMKK2, S1PR2, MAP3K5, CXCR4, MAP3K9, HMOX1, SPRED3, TGFA, SHC1, SPRED1, FGF1, RAPGEF2, INSR, MAP2K6, AGPAT1, ADAM9, SRPK2, SOCS3, CRYAB, WNK1, DAPK2, MARK2, TNFRSF10A, DOK1, MAP4K4, CRKL, TNFRSF10B, PSEN1, LRRK2, GADD45B, NKIRAS2, WNT5A, FGFR1, ADORA2B, ERBB2, C5, DUSP10, TMED7, MAP3K1, PKD1, TNFRSF19, CDC42EP5, MDFI, DGKQ, FLT1, TAOK3,…	1958	370	13528	1.3258	1	0.304834	17.1622
GOTERM_BP_FAT	GO:0007059	chromosome segregation	21	0.0682195	0.0101048	CENPO, KIFC1, NEK2, DLGAP5, CENPF, CENPE, ESPL1, TTN, NCAPD3, SMC4, PSEN1, DDX11, ZWINT, INCENP, STAG3, ARL8A, AKAP8, SMC1A, TOP2A, PINX1, TOP3B	1958	81	13528	1.79125	1	0.304486	17.2749
GOTERM_BP_FAT	GO:0043407	negative regulation of MAP kinase activity	12	0.0389826	0.0104453	SPRY1, DUSP2, NUP62, RGS3, HIPK3, SPRED3, SPRED1, MAPK8IP1, DUSP9, PDCD4, SPRY4, TP73	1958	36	13528	2.30303	1	0.3108	17.8047
GOTERM_BP_FAT	GO:0007242	intracellular signaling cascade	211	0.685443	0.0104534	ADCY1, BTK, S1PR2, MAP3K5, DIRAS1, MAP3K9, RAPGEF4, RAPGEF2, DDAH2, GNG5, DDAH1, HTR1F, MAP2K6, S100A1, ADAM9, RARG, MAGI2, CRYAB, PIK3CD, WNK1, MED14, GEM, DEPDC1, PCLO, MARK2, RND3, SPAG5, ZWINT, MED17, RAB14, ARL8A, UNC13B, UNC13A, GRB14, PLCXD3, RALGPS2, ERBB2, DUSP10, ASB11, MYO9B, ARF5, NR1H2, ADRB3, RAC3, CDC42EP4, CDC42EP5, MDFI, KLF9, TAOK3, RPS6, AGER, CDC42BPG, CBLB, NUP62, RGS3, TGFBR…	1958	1256	13528	1.16068	1	0.308841	17.8173
GOTERM_BP_FAT	GO:0008582	regulation of synaptic growth at neuromuscular junction	5	0.0162427	0.0106007	COL4A4, UBB, AGRN, UBA52, RPS27A	1958	7	13528	4.93506	1	0.310297	18.0453
GOTERM_BP_FAT	GO:0032092	positive regulation of protein binding	5	0.0162427	0.0106007	EPB41, CALD1, FKBP1A, ADD2, ADD1	1958	7	13528	4.93506	1	0.310297	18.0453
GOTERM_BP_FAT	GO:0046398	UDP-glucuronate metabolic process	4	0.0129942	0.0107834	CSGALNACT1, SLC35D1, UGDH, UGP2	1958	4	13528	6.90909	1	0.312579	18.3275
GOTERM_BP_FAT	GO:0043508	negative regulation of JUN kinase activity	4	0.0129942	0.0107834	HIPK3, MAPK8IP1, PDCD4, TP73	1958	4	13528	6.90909	1	0.312579	18.3275
GOTERM_BP_FAT	GO:0022403	cell cycle phase	78	0.253387	0.0108642	E2F1, KIFC1, NBN, XRCC2, PRC1, TUBB2B, PKMYT1, OSGIN2, TTN, CD2AP, RHOU, GTSE1, KIF2C, CCNE1, CDCA8, DDX11, INCENP, PSMC3IP, STAG3, DYNC1H1, USP16, FANCA, ASPM, CDCA3, KIF11, POLE, PIM1, ESPL1, HMGA2, TACC3, NCAPD3, KLHDC3, SPDYA, PRDM7, SPAG5, ZWINT, BUB1B, CLIP1, AKAP8, MAD2L2, NEK2, CAMK2G, NEDD9, CETN2, ANLN, CEP55, ITGB1, PRUNE2, TUBB, SAC3D1, NCAPG2, BUB1, FBXO43, CAMK2D, PPP3CA, CAMK2A, LF…	1958	414	13528	1.30171	1	0.312393	18.452
GOTERM_BP_FAT	GO:0034654	nucleobase, nucleoside, nucleotide and nucleic acid biosynthetic process	41	0.13319	0.0108967	ADSS, ATP5E, ADCY1, ATP5B, CAD, ATP5G2, PNP, TGFB1, ATP6V0B, CMPK2, ATP2B1, ATP6V0C, ATP2B2, ATP8B2, GUCY1A3, ATP5O, IMPDH2, ATP5J, TCIRG1, PRTFDC1, ATP5F1, ATP1A1, ATP11C, ATP13A2, NME7, APRT, ATP6V1C2, UCN2, ATP13A1, ADM, ATP2A2, NME1, ATP9A, ATP6V1E2, NPPC, ATP5C1, ATP6V0A1, DPYD, ATP5A1, ATP6V0A4, PRPS2	1958	193	13528	1.46773	1	0.311067	18.502
GOTERM_BP_FAT	GO:0034404	nucleobase, nucleoside and nucleotide biosynthetic process	41	0.13319	0.0108967	ADSS, ATP5E, ADCY1, ATP5B, CAD, ATP5G2, PNP, TGFB1, ATP6V0B, CMPK2, ATP2B1, ATP6V0C, ATP2B2, ATP8B2, GUCY1A3, ATP5O, IMPDH2, ATP5J, TCIRG1, PRTFDC1, ATP5F1, ATP1A1, ATP11C, ATP13A2, NME7, APRT, ATP6V1C2, UCN2, ATP13A1, ADM, ATP2A2, NME1, ATP9A, ATP6V1E2, NPPC, ATP5C1, ATP6V0A1, DPYD, ATP5A1, ATP6V0A4, PRPS2	1958	193	13528	1.46773	1	0.311067	18.502
GOTERM_BP_FAT	GO:0033273	response to vitamin	18	0.0584738	0.0110821	MICB, RARG, PDGFA, SOX2, MAP1B, TRIM16, TIMP3, TGFB1, CCNE1, CD44, GSN, BCHE, PTCH1, TIE1, LRP2, IGFBP2, BMP7, INSR	1958	66	13528	1.8843	1	0.313348	18.7867
GOTERM_BP_FAT	GO:0042775	mitochondrial ATP synthesis coupled electron transport	16	0.0519767	0.0114385	NDUFA4, NDUFA5, NDUFA2, NDUFB5, NDUFA3, UQCRC1, NDUFA8, COX10, NDUFA6, NDUFB2, UQCR10, UQCR11, UQCRH, NDUFS3, NDUFS2, UQCRB	1958	56	13528	1.97403	1	0.319539	19.3317
GOTERM_BP_FAT	GO:0042542	response to hydrogen peroxide	16	0.0519767	0.0114385	TXNIP, PXDN, SLC8A1, CRYAB, TRPA1, PRDX3, PARK7, GPX1, SDC1, PRDX6, HMOX1, JUN, GPX4, CAT, FOSL1, ADAM9	1958	56	13528	1.97403	1	0.319539	19.3317
GOTERM_BP_FAT	GO:0042773	ATP synthesis coupled electron transport	16	0.0519767	0.0114385	NDUFA4, NDUFA5, NDUFA2, NDUFB5, NDUFA3, UQCRC1, NDUFA8, COX10, NDUFA6, NDUFB2, UQCR10, UQCR11, UQCRH, NDUFS3, NDUFS2, UQCRB	1958	56	13528	1.97403	1	0.319539	19.3317
GOTERM_BP_FAT	GO:0048514	blood vessel morphogenesis	44	0.142936	0.0114463	NRP2, RTN4, NRP1, PGF, PDGFA, TNFRSF12A, ATP5B, LEPR, TIPARP, WARS2, CDH2, SRF, CITED1, GJC1, GPX1, BAK1, ATG5, CXCR4, HMOX1, CCBE1, HEY2, RHOB, TGFA, QKI, HS6ST1, MKL2, FGF1, PLXND1, C1GALT1, SGPL1, FLT1, TGFBR2, COL15A1, ITGA4, MMP14, NCL, UBP1, PNPLA6, KDR, SMO, ID1, JUN, NTRK2, POFUT1	1958	211	13528	1.44076	1	0.317634	19.3435
GOTERM_BP_FAT	GO:0010605	negative regulation of macromolecule metabolic process	129	0.419062	0.0119919	MEF2C, SRP14, JDP2, A2M, THRB, TGFB1, IGHMBP2, BAK1, EIF4EBP1, ATG5, FOXF2, RARB, INSR, S100A1, DNAJC1, RPS27A, TWIST1, IBTK, SATB1, ZNF593, RARG, RBL1, PKIG, HDAC10, ZHX3, VAX2, HOXD8, BACE2, RPS14, JUN, RPS13, UBA52, SNX6, TFCP2L1, SOX2, IGF2BP2, ITGB3, TIMP3, TIMP1, NR1H2, RPS26, PSMB4, MOV10, MEIS2, ATN1, OVOL2, HEXIM1, EIF3E, NPM1, SKIL, TCF4, RUNX2, MDFI, CREBZF, PAIP2, SMAD6, PHB, TAF7, ND…	1958	734	13528	1.21427	1	0.327911	20.1707
GOTERM_BP_FAT	GO:0007017	microtubule-based process	51	0.165676	0.0122255	KIFC2, KIFC1, PRC1, TUBB2B, GTSE1, TTLL3, KIF2C, CEP250, KIFAP3, STARD9, PPP4C, DYNC1H1, KIF14, KIF11, OPA1, KIF5B, CRYAB, ESPL1, PCM1, TACC3, BBS2, SPAG5, ZWINT, CNTROB, BUB1B, DST, SPAST, LRPPRC, DNAH10, KIF4A, NEK2, CETN2, KLC2, DNAH7, DNAH6, TUBB, SAC3D1, NPM1, APBA1, CKAP5, RNF19A, PCNT, MAP1B, SUN2, KIF18B, BRCA2, CENPE, MAP2, KIF20B, MAP7, SMC1A	1958	253	13528	1.39274	1	0.331012	20.5224
GOTERM_BP_FAT	GO:0006099	tricarboxylic acid cycle	9	0.0292369	0.0122435	SDHB, MDH1B, ACO2, ACO1, SUCLG1, SDHD, MDH2, PDHB, MDH1	1958	23	13528	2.70356	1	0.32932	20.5494
GOTERM_BP_FAT	GO:0009154	purine ribonucleotide catabolic process	9	0.0292369	0.0122435	ATP5E, LONP1, ATP5B, RHOQ, RAB11A, ATP5O, MYO9B, ATP5A1, GCH1	1958	23	13528	2.70356	1	0.32932	20.5494
GOTERM_BP_FAT	GO:0046356	acetyl-CoA catabolic process	9	0.0292369	0.0122435	SDHB, MDH1B, ACO2, ACO1, SUCLG1, SDHD, MDH2, PDHB, MDH1	1958	23	13528	2.70356	1	0.32932	20.5494
GOTERM_BP_FAT	GO:0051101	regulation of DNA binding	28	0.0909593	0.0129522	MTDH, CYTL1, TLR2, HR, EGLN1, TLR4, PRDX3, TGFB1, RPS3, HMOX1, NPM1, CAT, APEX1, CAMK2A, MDFI, TNFSF4, CREBZF, PIM1, NLRP3, UBE2N, SMO, HDAC2, ID2, NME1, ID1, HIPK2, TGFBR3, ID3	1958	121	13528	1.5988	1	0.342615	21.6072
GOTERM_BP_FAT	GO:0007098	centrosome cycle	8	0.0259884	0.013423	KIF11, CEP250, SAC3D1, NEK2, NPM1, CNTROB, CETN2, BRCA2	1958	19	13528	2.90909	1	0.350478	22.3025
GOTERM_BP_FAT	GO:0048812	neuron projection morphogenesis	44	0.142936	0.0134298	NRP2, PLXNA3, NRP1, RTN4RL1, ERBB2, EPHB3, EPHB1, ALCAM, BDNF, LAMB2, UNC5B, CXCR4, POU4F3, POU4F1, UNC5C, SEMA3A, SPON2, RPS27A, KLF7, PTPRM, MAP1B, ITGA1, LIFR, STXBP1, CELSR2, VAX2, RPL24, GAS7, VASP, NUMBL, CTNNA2, SMO, NCAM2, S100B, ADM, ULK2, VCAN, UBB, BMPR1B, BMP7, APBB1, DST, UBA52, KALRN	1958	213	13528	1.42723	1	0.348493	22.3125
GOTERM_BP_FAT	GO:0035239	tube morphogenesis	29	0.0942078	0.0135455	NRP1, PGF, HOXA11, LMO4, SRF, GLI3, GPC3, CD44, OVOL2, CXCR4, HOXA5, PLXND1, TWIST1, FLT1, TBX3, TGFBR2, VANGL2, MGP, FZD3, MMP14, VASP, FZD6, GZF1, KDR, PSEN1, PTCH1, APAF1, IFT52, BMP7	1958	127	13528	1.57767	1	0.348796	22.4824
GOTERM_BP_FAT	GO:0042982	amyloid precursor protein metabolic process	6	0.0194913	0.0136181	NCSTN, KLK6, PSEN1, APH1A, PSEN2, FKBP1A	1958	11	13528	3.7686	1	0.348207	22.5888
GOTERM_BP_FAT	GO:0030041	actin filament polymerization	6	0.0194913	0.0136181	ARHGAP6, GSN, DIAPH1, PREX1, GAS7, TTLL3	1958	11	13528	3.7686	1	0.348207	22.5888
GOTERM_BP_FAT	GO:0006096	glycolysis	14	0.0454796	0.0136431	LDHB, HKDC1, OGDHL, PFKP, HK2, HK1, PDHB, GAPDHS, PKLR, ENO2, PDHA1, GAPDH, MDH2, MDH1	1958	47	13528	2.05803	1	0.346651	22.6255
GOTERM_BP_FAT	GO:0007049	cell cycle	135	0.438554	0.0139301	SEPT5, TUSC2, KIFC1, DBF4B, XRCC2, TUBB2B, PRC1, BTRC, OSGIN2, PKMYT1, TTN, CD2AP, TGFB1, CDCA8, DDX11, INCENP, STAG3, ASPM, MAP2K6, RPS27A, CDCA3, LIG1, RBL1, POLE, PIM1, ESPL1, TACC3, PPP1CC, NCAPD3, PRDM7, UHRF1, SPAG5, ZWINT, CNTROB, CLIP1, BIN3, AKAP8, MAD2L2, DST, UBA52, NEK2, NEDD9, ANLN, ITGB1, SESN3, PLAGL1, PRUNE2, PSMB4, TUBB, SAC3D1, NCAPG2, NPM1, FBXO43, LFNG, MKI67, CKAP5, PCNT, WDR…	1958	776	13528	1.20197	1	0.350444	23.0449
GOTERM_BP_FAT	GO:0006509	membrane protein ectodomain proteolysis	7	0.0227398	0.0141072	NCSTN, PSEN1, APH1A, BACE2, PSEN2, ADAM19, ADAM9	1958	15	13528	3.22424	1	0.351958	23.3025
GOTERM_BP_FAT	GO:0031344	regulation of cell projection organization	22	0.071468	0.014376	RTN4, MAG, PLXNA3, NRP1, PTPRF, TNFRSF12A, MAP1B, RHOQ, CDH2, MBP, NUMBL, NTRK3, ACTR3, PSEN1, TIAM1, NTRK2, RHOA, SEMA3A, CDC42EP4, CHRNA3, CDC42EP5, KALRN	1958	89	13528	1.70787	1	0.355269	23.692
GOTERM_BP_FAT	GO:0000278	mitotic cell cycle	70	0.227398	0.0144389	E2F1, KIFC1, PRC1, TUBB2B, BTRC, PKMYT1, TTN, RHOU, CD2AP, GTSE1, KIF2C, CCNE1, CDCA8, DDX11, CEP250, INCENP, DYNC1H1, PSMD6, USP16, RPS27A, ASPM, CDCA3, KIF11, POLE, PIM1, ESPL1, HMGA2, NCAPD3, SPDYA, SPAG5, ZWINT, BUB1B, CLIP1, UBB, AKAP8, MAD2L2, UBA52, NEK2, CAMK2G, NEDD9, CETN2, ANLN, CEP55, ITGB1, PSMB4, PSMF1, TUBB, SAC3D1, NCAPG2, BUB1, CAMK2D, PPP3CA, CAMK2A, PINX1, TXNL4B, CKAP5, DLGAP5…	1958	370	13528	1.30713	1	0.354471	23.7829
GOTERM_BP_FAT	GO:0045454	cell redox homeostasis	17	0.0552253	0.0154322	P4HB, GLRX5, TXN2, TMX4, PRDX5, NHLRC2, PRDX3, GPX1, TXNDC11, DNAJC16, NXN, PRDX6, TXNDC5, TXN, SH3BGRL3, QSOX2, APEX1	1958	63	13528	1.86436	1	0.371667	25.2045
GOTERM_BP_FAT	GO:0006007	glucose catabolic process	16	0.0519767	0.015842	LDHB, HKDC1, PFKFB2, OGDHL, PFKP, HK2, HK1, HIBADH, PDHB, GAPDHS, PKLR, ENO2, PDHA1, GAPDH, MDH2, MDH1	1958	58	13528	1.90596	1	0.377332	25.7838
GOTERM_BP_FAT	GO:0000279	M phase	63	0.204658	0.0159335	KIFC1, NBN, XRCC2, PRC1, TUBB2B, PKMYT1, OSGIN2, TTN, CD2AP, KIF2C, CDCA8, DDX11, INCENP, PSMC3IP, STAG3, DYNC1H1, USP16, FANCA, ASPM, CDCA3, KIF11, ESPL1, HMGA2, TACC3, NCAPD3, KLHDC3, PRDM7, SPAG5, ZWINT, BUB1B, CLIP1, AKAP8, MAD2L2, NEK2, NEDD9, CETN2, ANLN, CEP55, TUBB, SAC3D1, NCAPG2, BUB1, FBXO43, LFNG, PINX1, TXNL4B, MKI67, CKAP5, DLGAP5, PCNT, SUN2, CENPF, BRCA2, CDC20, CENPE, RPL24, RAD5…	1958	329	13528	1.32302	1	0.376961	25.9126
GOTERM_BP_FAT	GO:0009165	nucleotide biosynthetic process	39	0.126693	0.0160356	ADSS, ATP5E, ADCY1, ATP5B, CAD, ATP5G2, PNP, TGFB1, ATP6V0B, CMPK2, ATP2B1, ATP6V0C, ATP2B2, ATP8B2, GUCY1A3, ATP5O, IMPDH2, ATP5J, TCIRG1, ATP5F1, ATP1A1, ATP11C, ATP13A2, NME7, ATP6V1C2, UCN2, ATP13A1, ADM, ATP2A2, NME1, ATP9A, ATP6V1E2, NPPC, ATP5C1, ATP6V0A1, DPYD, ATP5A1, ATP6V0A4, PRPS2	1958	186	13528	1.44868	1	0.376789	26.0559
GOTERM_BP_FAT	GO:0009143	nucleoside triphosphate catabolic process	9	0.0292369	0.0160862	ATP5E, LONP1, ATP5B, RHOQ, RAB11A, ATP5O, MYO9B, ATP5A1, GCH1	1958	24	13528	2.59091	1	0.375673	26.1269
GOTERM_BP_FAT	GO:0033673	negative regulation of kinase activity	22	0.071468	0.0162688	SNX6, PKIG, TAF7, TRIB3, PRDX3, PDCD4, TP73, SPRY4, CDKN1C, SPRY1, DUSP2, PSEN1, NUP62, RGS3, HEXIM1, HIPK3, ZFYVE28, SPRED3, MAPK8IP1, SPRED1, DUSP9, GADD45B	1958	90	13528	1.68889	1	0.376986	26.3825
GOTERM_BP_FAT	GO:0001763	morphogenesis of a branching structure	19	0.0617224	0.016541	NRP1, FLT1, TBX3, PGF, HOXA11, TGFBR2, MGP, MMP14, GLI3, TGFB1, GZF1, KDR, DLX2, GPC3, CD44, CXCR4, HOXA5, PLXND1, BMP7	1958	74	13528	1.77396	1	0.3799	26.7619
GOTERM_BP_FAT	GO:0015837	amine transport	27	0.0877107	0.0170202	PRAF2, CPT2, SLC38A2, SLC38A9, SLC16A10, TAF7, PICK1, SLC3A2, SLC7A8, SLC6A15, SLC38A10, SLC38A11, SLC7A5, PARK7, SLC25A12, SLC25A20, SLC1A5, PSEN1, SLC7A1, SLC22A3, SLC38A1, SLC1A1, SLC43A1, SLC25A15, SLC46A1, APBA1, SLC43A2	1958	118	13528	1.58089	1	0.38645	27.4255
GOTERM_BP_FAT	GO:0051656	establishment of organelle localization	18	0.0584738	0.0172364	ARFGAP1, SEPT5, STX5, MYO7A, DLGAP5, COPZ1, NLGN1, SUN2, CENPF, CENPE, ESPL1, BBS2, PSEN1, RPS15, NPM1, SNAP23, LRPPRC, PINX1	1958	69	13528	1.80237	1	0.388237	27.723
GOTERM_BP_FAT	GO:0042490	mechanoreceptor differentiation	10	0.0324855	0.0178211	KCNMA1, NTRK3, ATP2B2, DFNA5, BDNF, MYO6, MCOLN3, MYO7A, NTRK2, POU4F3	1958	29	13528	2.38245	1	0.396385	28.5217
GOTERM_BP_FAT	GO:0033619	membrane protein proteolysis	8	0.0259884	0.018125	NCSTN, PSEN1, APH1A, BACE2, PSEN2, APH1B, ADAM19, ADAM9	1958	20	13528	2.76364	1	0.399553	28.9335
GOTERM_BP_FAT	GO:0000226	microtubule cytoskeleton organization	32	0.103953	0.0181716	PRC1, NEK2, CETN2, TTLL3, KIF2C, TUBB, CEP250, SAC3D1, NPM1, DYNC1H1, PPP4C, KIF11, CKAP5, CRYAB, RNF19A, PCNT, MAP1B, SUN2, BRCA2, ESPL1, TACC3, PCM1, BBS2, SPAG5, ZWINT, MAP2, CNTROB, BUB1B, MAP7, SMC1A, DST, SPAST	1958	147	13528	1.50402	1	0.398314	28.9965
GOTERM_BP_FAT	GO:0048285	organelle fission	46	0.149433	0.0184318	KIFC1, TUBB2B, NEK2, COX10, NEDD9, CETN2, PKMYT1, ANLN, CEP55, TTN, CD2AP, KIF2C, TUBB, CDCA8, DDX11, SAC3D1, NCAPG2, INCENP, BUB1, USP16, ASPM, PINX1, CDCA3, TXNL4B, OPA1, KIF11, CKAP5, DLGAP5, CENPF, CDC20, CENPE, ESPL1, HMGA2, CDC25A, NCAPD3, SMC4, SPAG5, PLK1, ZWINT, KIF20B, BUB1B, CLIP1, AKAP8, CIT, MAD2L2, SMC1A	1958	229	13528	1.38785	1	0.400687	29.3471
GOTERM_BP_FAT	GO:0051253	negative regulation of RNA metabolic process	68	0.220901	0.0184516	MEF2C, E2F1, JDP2, PAWR, IGHMBP2, AES, ZNF148, HEY2, FOXF2, RARB, S100A1, TWIST1, SATB1, TBL1XR1, ZNF593, CTBP1, RARG, CTBP2, RBL1, PKIG, HDAC10, ZHX3, VAX2, SPEN, PURA, NRIP1, GZF1, HOXD8, RPS14, HIPK2, RPS13, KDM6B, MTDH, TFCP2L1, SOX2, NPAS1, RPS26, SORBS3, MEIS2, OVOL2, ATN1, HEXIM1, NPM1, BCL6, SKIL, TCF4, MDFI, TNFSF4, TBX3, TAF7, RYBP, LMCD1, PHF12, SNAI2, WWTR1, CDKN1C, DLX2, DLX1, HDAC2,…	1958	362	13528	1.29784	1	0.39901	29.3737
GOTERM_BP_FAT	GO:0051493	regulation of cytoskeleton organization	30	0.0974564	0.0189045	PDGFA, CAPZA2, CAPZA1, RHOQ, TPM1, DSTN, ACTR3, ARHGAP6, PFN2, SBDS, SORBS3, CEP250, ARPC2, GSN, MAP3K1, NPM1, RHOA, CDC42EP5, MAP1A, MAP1B, MYO1F, CENPE, NCK2, MAP2, SCIN, MAP4, DST, ADD2, SPTAN1, ADD1	1958	136	13528	1.52406	1	0.404531	29.9797
GOTERM_BP_FAT	GO:0000302	response to reactive oxygen species	19	0.0617224	0.018908	TXNIP, PXDN, SLC8A1, CRYAB, TRPA1, PRDX5, PRDX3, TPM1, PARK7, PXN, GPX1, SDC1, PRDX6, HMOX1, JUN, GPX4, CAT, FOSL1, ADAM9	1958	75	13528	1.7503	1	0.402593	29.9843
GOTERM_BP_FAT	GO:0019228	regulation of action potential in neuron	15	0.0487282	0.0189757	KLK6, KCNMA1, KCNMB4, MPZ, GRIK2, ERBB2, CLDN11, TGFB1, ACSBG1, MBP, P2RX4, CD9, SERINC5, CLDN1, QKI	1958	54	13528	1.91919	1	0.401725	30.0745
GOTERM_BP_FAT	GO:0051147	regulation of muscle cell differentiation	12	0.0389826	0.019357	COL4A4, TBX3, BTG1, CAMK1, RCAN1, UBB, AGRN, HDAC9, SRF, IGFBP3, UBA52, RPS27A	1958	39	13528	2.12587	1	0.40595	30.5803
GOTERM_BP_FAT	GO:0045934	negative regulation of nucleobase, nucleoside, nucleotide and nucleic acid metabolic process	92	0.298866	0.0196092	E2F1, MEF2C, JDP2, THRB, HR, PAWR, PDCD4, GLI3, TGFB1, RPS3, CDT1, IGHMBP2, AES, PBXIP1, ZNF148, FOXF2, HEY2, RARB, S100A1, TWIST1, TBL1XR1, SATB1, CTBP1, ZNF593, CTBP2, RARG, RBL1, PKIG, HDAC10, ZHX3, VAX2, SPEN, MXD3, PURA, GZF1, NRIP1, HOXD8, RPS14, HIPK2, NPPC, RPS13, KDM6B, MTDH, SNX6, TFCP2L1, SOX2, NR1H2, NPAS1, RPS26, SORBS3, MEIS2, OVOL2, ATN1, HEXIM1, NPM1, BCL6, SKIL, TCF4, RUNX2, ERCC…	1958	512	13528	1.24148	1	0.408033	30.9129
GOTERM_BP_FAT	GO:0000087	M phase of mitotic cell cycle	45	0.146185	0.019729	KIFC1, TUBB2B, NEK2, NEDD9, CETN2, PKMYT1, ANLN, CEP55, TTN, CD2AP, KIF2C, TUBB, CDCA8, DDX11, SAC3D1, NCAPG2, INCENP, BUB1, USP16, ASPM, PINX1, CDCA3, TXNL4B, KIF11, CKAP5, DLGAP5, CENPF, CDC20, CENPE, ESPL1, RPL24, HMGA2, CDC25A, NCAPD3, SMC4, SPAG5, PLK1, ZWINT, KIF20B, BUB1B, CLIP1, AKAP8, CIT, MAD2L2, SMC1A	1958	224	13528	1.38799	1	0.407984	31.0704
GOTERM_BP_FAT	GO:0007178	transmembrane receptor protein serine/threonine kinase signaling pathway	24	0.0779651	0.0204927	TWSG1, NOG, SMAD9, FUT8, PDGFA, LTBP3, SMAD6, TGFBR2, FKBP1A, FSTL1, ECSIT, CITED1, TGFB1, ID1, JUN, MAP3K1, HIPK2, TGFBR3, SMURF2, SMURF1, GDF15, BMP7, BMPR1B, ADAM9	1958	103	13528	1.60989	1	0.418021	32.0662
GOTERM_BP_FAT	GO:0031102	neuron projection regeneration	6	0.0194913	0.0206064	SMO, LAMB2, RTN4RL1, ADM, MAP1B, VCAN	1958	12	13528	3.45455	1	0.417819	32.2133
GOTERM_BP_FAT	GO:0051640	organelle localization	22	0.071468	0.0206369	SEPT5, ARFGAP1, STX5, PLXNA2, MLPH, DLGAP5, MYO7A, COPZ1, NLGN1, SUN2, CENPF, CENPE, ESPL1, TACC3, BBS2, PSEN1, RPS15, NPM1, SNAP23, LRPPRC, ASPM, PINX1	1958	92	13528	1.65217	1	0.416342	32.2527
GOTERM_BP_FAT	GO:0048754	branching morphogenesis of a tube	17	0.0552253	0.0206411	NRP1, FLT1, TBX3, PGF, HOXA11, TGFBR2, MGP, MMP14, GLI3, GZF1, KDR, GPC3, CD44, CXCR4, HOXA5, PLXND1, BMP7	1958	65	13528	1.80699	1	0.414476	32.2582
GOTERM_BP_FAT	GO:0042733	embryonic digit morphogenesis	9	0.0292369	0.0207282	NOG, LMBR1, GNAQ, TBX3, HOXA11, IFT52, GLI3, FLVCR1, LRP5	1958	25	13528	2.48727	1	0.413893	32.3706
GOTERM_BP_FAT	GO:0048742	regulation of skeletal muscle fiber development	9	0.0292369	0.0207282	COL4A4, TBX3, BTG1, UBB, AGRN, HDAC9, IGFBP3, UBA52, RPS27A	1958	25	13528	2.48727	1	0.413893	32.3706
GOTERM_BP_FAT	GO:0009261	ribonucleotide catabolic process	9	0.0292369	0.0207282	ATP5E, LONP1, ATP5B, RHOQ, RAB11A, ATP5O, MYO9B, ATP5A1, GCH1	1958	25	13528	2.48727	1	0.413893	32.3706
GOTERM_BP_FAT	GO:0048589	developmental growth	21	0.0682195	0.0218537	KLK6, GINS1, NBN, HOXA11, NINJ2, BRCA2, NINJ1, MREG, TIMP3, GLI3, CCNE1, SMO, GPX1, SBDS, LAMB2, PSEN1, GSN, PSEN2, POU4F3, BIN3, BMPR1B	1958	87	13528	1.66771	1	0.428886	33.8073
GOTERM_BP_FAT	GO:0009100	glycoprotein metabolic process	41	0.13319	0.0223919	SGSH, GAL3ST4, APH1A, GALNT7, MAMDC2, FUT8, CYTL1, FKBP1A, DCN, ST3GAL1, B3GNT9, POMGNT1, ST6GALNAC3, STT3A, SLC35D1, HPSE, B3GALNT1, POMT1, ST3GAL6, CHST14, HS6ST1, MAN2B1, FKRP, KLK6, MGAT4A, B3GALT1, FUT11, ALK, MAN1C1, CSGALNACT1, NCSTN, MGAT2, EGFLAM, SULF2, PSEN1, CHST9, SULF1, PSEN2, LRP2, MGAT5, POFUT1	1958	202	13528	1.40234	1	0.434849	34.4842
GOTERM_BP_FAT	GO:0009991	response to extracellular stimulus	44	0.142936	0.0226907	MICB, A2M, ADORA2B, TXN2, PDGFA, LEPR, SOX2, GSDMD, TRIM16, TIMP3, TGFB1, CCNE1, AES, ATG5, CD44, MAP1LC3A, BCHE, GSN, HMOX1, SLC22A3, TIE1, DDAH2, INSR, FOSL1, SUOX, SLC8A1, RARG, ATG9A, ACADS, SOCS3, MAP1B, TGFBR2, MGP, BRCA2, COX4I1, PPP1R9B, RPS19, PSEN1, ADM, JUN, PTCH1, LRP2, IGFBP2, BMP7	1958	220	13528	1.38182	1	0.437239	34.8571
GOTERM_BP_FAT	GO:0000280	nuclear division	44	0.142936	0.0226907	KIFC1, TUBB2B, NEK2, NEDD9, CETN2, PKMYT1, ANLN, CEP55, TTN, CD2AP, KIF2C, TUBB, CDCA8, DDX11, SAC3D1, NCAPG2, INCENP, BUB1, USP16, ASPM, PINX1, CDCA3, TXNL4B, KIF11, CKAP5, DLGAP5, CENPF, CDC20, CENPE, ESPL1, HMGA2, CDC25A, NCAPD3, SMC4, SPAG5, PLK1, ZWINT, KIF20B, BUB1B, CLIP1, AKAP8, CIT, MAD2L2, SMC1A	1958	220	13528	1.38182	1	0.437239	34.8571
GOTERM_BP_FAT	GO:0007067	mitosis	44	0.142936	0.0226907	KIFC1, TUBB2B, NEK2, NEDD9, CETN2, PKMYT1, ANLN, CEP55, TTN, CD2AP, KIF2C, TUBB, CDCA8, DDX11, SAC3D1, NCAPG2, INCENP, BUB1, USP16, ASPM, PINX1, CDCA3, TXNL4B, KIF11, CKAP5, DLGAP5, CENPF, CDC20, CENPE, ESPL1, HMGA2, CDC25A, NCAPD3, SMC4, SPAG5, PLK1, ZWINT, KIF20B, BUB1B, CLIP1, AKAP8, CIT, MAD2L2, SMC1A	1958	220	13528	1.38182	1	0.437239	34.8571
GOTERM_BP_FAT	GO:0006812	cation transport	98	0.318358	0.023046	SCN3A, ATOX1, ATP2B1, ATP2B2, SLC25A20, KCNK6, KCNK5, TPT1, MCOLN1, SLC4A4, IBTK, SLC12A7, TRPA1, STIM2, TCN1, ATP5C1, SLC38A1, KCNMB4, SLC38A2, SLC38A9, KCNA2, SFXN3, KCNA3, SLC38A10, SLC38A11, KCNJ2, ATP6V0B, ATP6V0C, MRS2, SCN9A, SLC30A5, HCN3, SLC31A1, SLC30A7, HCN1, HCN2, KCTD1, KCTD5, KCNK2, ATP13A2, P2RX4, ATP13A1, SLC4A11, ATP2A2, CACNA1H, SLC9A1, ATP5E, CPT2, CACHD1, SLC20A1, SLC20A2, TR…	1958	553	13528	1.2244	1	0.4404	35.2979
GOTERM_BP_FAT	GO:0001657	ureteric bud development	11	0.035734	0.0230635	SPRY1, BDNF, NOG, GPC3, CD44, PGF, SALL1, HOXA11, RARB, GLI3, GZF1	1958	35	13528	2.17143	1	0.438724	35.3196
GOTERM_BP_FAT	GO:0033554	cellular response to stress	100	0.324855	0.0231467	MMS19, MRPS35, XRCC3, XRCC2, CLPB, XRCC6, IGHMBP2, MAP3K5, EPC2, ATG5, MAP3K9, MAP2K6, MYO6, ATG9A, CRYAB, POLG, LIG1, POLE, UHRF1, JUN, EIF2AK2, WNT5A, RAD23B, DERL1, ADORA2B, DUSP10, PXN, LAMB2, POLQ, CDC42EP5, RECQL4, MDFI, TAOK3, BRCA2, RAD54L, HDAC2, NEDD4, SMC1A, CHAF1A, CHAF1B, CLSPN, NBN, PXDN, FAM175A, ZMAT3, PRDX5, PRDX3, GTSE1, RPS3, GPX1, LONP1, MAP1LC3A, PCBP4, XYLT1, FANCI, HMOX1, G…	1958	566	13528	1.22069	1	0.437992	35.4223
GOTERM_BP_FAT	GO:0007051	spindle organization	13	0.0422311	0.02317	KIF11, PRC1, PCNT, SUN2, ESPL1, TACC3, TUBB, SAC3D1, SPAG5, ZWINT, BUB1B, SMC1A, DYNC1H1	1958	45	13528	1.99596	1	0.436425	35.4511
GOTERM_BP_FAT	GO:0006024	glycosaminoglycan biosynthetic process	8	0.0259884	0.0238723	CSGALNACT1, GCNT2, B3GAT3, XYLT2, SLC35D1, XYLT1, CHST6, UGDH	1958	21	13528	2.63203	1	0.444347	36.3122
GOTERM_BP_FAT	GO:0030514	negative regulation of BMP signaling pathway	8	0.0259884	0.0238723	TWSG1, NOG, BMPER, HTRA1, SMAD6, HIPK2, LEMD3, SMURF1	1958	21	13528	2.63203	1	0.444347	36.3122
GOTERM_BP_FAT	GO:0050919	negative chemotaxis	4	0.0129942	0.0240608	NRP2, PLXNA3, PDGFA, SEMA3A	1958	5	13528	5.52727	1	0.445054	36.5415
GOTERM_BP_FAT	GO:0042062	long-term strengthening of neuromuscular junction	4	0.0129942	0.0240608	COL4A4, UBB, UBA52, RPS27A	1958	5	13528	5.52727	1	0.445054	36.5415
GOTERM_BP_FAT	GO:0035108	limb morphogenesis	23	0.0747166	0.0242994	WNT5A, NOG, RARG, LMBR1, TBX3, HOXA11, GLI3, BAK1, GNAQ, PSEN1, DLX6, PSEN2, HOXA10, GNAS, PTCH1, RARB, FBN2, ASPH, IFT52, BMPR1B, FLVCR1, TWIST1, LRP5	1958	99	13528	1.60514	1	0.446436	36.8305
GOTERM_BP_FAT	GO:0035107	appendage morphogenesis	23	0.0747166	0.0242994	WNT5A, NOG, RARG, LMBR1, TBX3, HOXA11, GLI3, BAK1, GNAQ, PSEN1, DLX6, PSEN2, HOXA10, GNAS, PTCH1, RARB, FBN2, ASPH, IFT52, BMPR1B, FLVCR1, TWIST1, LRP5	1958	99	13528	1.60514	1	0.446436	36.8305
GOTERM_BP_FAT	GO:0045664	regulation of neuron differentiation	29	0.0942078	0.0243665	RTN4, NOG, NBN, PLXNA3, NRP1, TNFRSF12A, SOX2, SOX5, CDH2, TIMP2, MBP, ACTR3, BDNF, ATN1, TIAM1, RHOA, SEMA3A, ASPM, CHRNA3, MAG, PTPRF, MAP1B, NLGN1, NUMBL, NTRK3, PSEN1, NTRK2, ID4, KALRN	1958	133	13528	1.50649	1	0.445474	36.9116
GOTERM_BP_FAT	GO:0010769	regulation of cell morphogenesis involved in differentiation	19	0.0617224	0.0244155	RTN4, MAG, PLXNA3, NRP1, PTPRF, TNFRSF12A, MAP1B, CDH2, TGFB1, MBP, NUMBL, NTRK3, ACTR3, PSEN1, TIAM1, RHOA, TGFBR3, SEMA3A, CHRNA3	1958	77	13528	1.70484	1	0.444277	36.9707
GOTERM_BP_FAT	GO:0015992	proton transport	16	0.0519767	0.0247521	TCIRG1, ATP5E, ATP5B, ATP5F1, ATP5G2, ATP6V0B, ATP6V0C, ATP6V1C2, SLC4A11, ATP6V1E2, ATP5C1, ATP6V0A1, ATP5O, ATP5A1, ATP6V0A4, ATP5J	1958	61	13528	1.81222	1	0.446959	37.3756
GOTERM_BP_FAT	GO:0043627	response to estrogen stimulus	24	0.0779651	0.0253509	KCNMA1, TXNIP, SOCS3, PDGFA, CRYAB, LEPR, MAP1B, TGFBR2, BRCA2, RCAN1, MMP14, TIMP3, CITED1, TGFB1, CCNE1, APOA2, HMOX1, GPX4, ENO2, PTCH1, BMP7, IGFBP2, INSR, RNF14	1958	105	13528	1.57922	1	0.453066	38.0897
GOTERM_BP_FAT	GO:0051726	regulation of cell cycle	62	0.20141	0.0256377	E2F1, NBN, FAM175A, PKMYT1, PDCD4, TGFB1, GTSE1, CDT1, BAK1, SBDS, PCBP4, CUL9, TGFA, RHOB, FOSL1, INSR, SERTAD1, CABLES1, PIM1, ESPL1, PIM3, HERC2, TACC3, SPDYA, ZWINT, JUN, BUB1B, GADD45B, MAD2L2, NEK2, HCFC1, RPS15A, AFAP1L2, ANLN, ITGB1, GPR3, OVOL2, MDC1, HEXIM1, NPM1, CAMK2D, BUB1, HECTD3, BCL6, TBX3, DLGAP5, SMAD6, CENPF, BRCA2, CENPE, RPL24, CDC25A, CDKN1C, PPP1R9B, HDAC2, ID2, KIF20B, BR…	1958	331	13528	1.29415	1	0.454981	38.4291
GOTERM_BP_FAT	GO:0042311	vasodilation	9	0.0292369	0.0262449	KCNMA1, P2RX4, ADRB3, GPX1, ATG5, ADORA2B, ITGA1, GUCY1A3, GCH1	1958	26	13528	2.39161	1	0.461005	39.1415
GOTERM_BP_FAT	GO:0030330	DNA damage response, signal transduction by p53 class mediator	9	0.0292369	0.0262449	NBN, MYO6, HIPK1, PCBP4, HIPK2, BRCA2, IFI16, PHLDA3, GTSE1	1958	26	13528	2.39161	1	0.461005	39.1415
GOTERM_BP_FAT	GO:0043392	negative regulation of DNA binding	14	0.0454796	0.0266281	MDFI, SMO, TNFSF4, HDAC2, ID2, ID1, HMOX1, PIM1, HR, EGLN1, ID3, CAT, NLRP3, RPS3	1958	51	13528	1.89661	1	0.464058	39.5872
GOTERM_BP_FAT	GO:0043244	regulation of protein complex disassembly	14	0.0454796	0.0266281	UPF1, CAPZA2, MAP1A, CAPZA1, MAP1B, DSTN, SBDS, GSN, SCIN, MAP2, MAP4, ADD2, ADD1, SPTAN1	1958	51	13528	1.89661	1	0.464058	39.5872
GOTERM_BP_FAT	GO:0051172	negative regulation of nitrogen compound metabolic process	92	0.298866	0.0269462	E2F1, MEF2C, JDP2, THRB, HR, PAWR, PDCD4, GLI3, TGFB1, RPS3, CDT1, IGHMBP2, AES, PBXIP1, ZNF148, FOXF2, HEY2, RARB, S100A1, TWIST1, TBL1XR1, SATB1, CTBP1, ZNF593, CTBP2, RARG, RBL1, PKIG, HDAC10, ZHX3, VAX2, SPEN, MXD3, PURA, GZF1, NRIP1, HOXD8, RPS14, HIPK2, NPPC, RPS13, KDM6B, MTDH, SNX6, TFCP2L1, SOX2, NR1H2, NPAS1, RPS26, SORBS3, MEIS2, OVOL2, ATN1, HEXIM1, NPM1, BCL6, SKIL, TCF4, RUNX2, ERCC…	1958	519	13528	1.22473	1	0.466244	39.9548
GOTERM_BP_FAT	GO:0006928	cell motion	85	0.276126	0.0269955	PVR, NRP2, PLXNA3, NRTN, NRP1, PLXNA2, ATP5B, CAPZA2, CAPZA1, MYLIP, PRKG1, CD2AP, TGFB1, VCL, DSTN, ACTR3, GPX1, BDNF, SBDS, GAB2, UNC5B, CD44, CXCR4, POU4F3, POU4F1, SEMA3A, UNC5C, MSN, CAP1, SPON2, RPS27A, TWIST1, SGPL1, PTPRM, MDGA1, MMP14, VASP, CTNNA2, SMO, NCK2, PSEN1, BTG1, LYST, TXN, VCAN, UBB, UBA52, FUT8, TNFRSF12A, ENPP2, ERBB2, CALD1, KITLG, CDH2, DNAH7, EPHB3, SRF, TPM1, ITGB1, EPHB…	1958	475	13528	1.23636	1	0.465029	40.0116
GOTERM_BP_FAT	GO:0060562	epithelial tube morphogenesis	17	0.0552253	0.0270878	PGF, HOXA11, LMO4, VANGL2, FZD3, GLI3, VASP, FZD6, GZF1, GPC3, CD44, OVOL2, HOXA5, PTCH1, APAF1, IFT52, TWIST1	1958	67	13528	1.75305	1	0.464364	40.1178
GOTERM_BP_FAT	GO:0032956	regulation of actin cytoskeleton organization	21	0.0682195	0.0275083	PDGFA, CAPZA2, CAPZA1, MYO1F, RHOQ, TPM1, DSTN, ACTR3, NCK2, ARHGAP6, PFN2, SORBS3, ARPC2, GSN, MAP3K1, SCIN, RHOA, ADD2, ADD1, CDC42EP5, SPTAN1	1958	89	13528	1.63023	1	0.467781	40.5992
GOTERM_BP_FAT	GO:0043242	negative regulation of protein complex disassembly	12	0.0389826	0.0278174	SBDS, GSN, CAPZA2, MAP1A, SCIN, MAP2, MAP1B, CAPZA1, MAP4, ADD2, SPTAN1, ADD1	1958	41	13528	2.02217	1	0.469778	40.9508
GOTERM_BP_FAT	GO:0000910	cytokinesis	12	0.0389826	0.0278174	SEPT5, PRC1, PLK1, INCENP, CNTROB, BRCA2, BIN3, ANLN, ESPL1, RACGAP1, SPAST, DSTN	1958	41	13528	2.02217	1	0.469778	40.9508
GOTERM_BP_FAT	GO:0007346	regulation of mitotic cell cycle	32	0.103953	0.0281381	NBN, NEK2, PKMYT1, AFAP1L2, ANLN, TGFB1, GTSE1, CDT1, SBDS, PCBP4, CUL9, BUB1, CAMK2D, HECTD3, TGFA, BCL6, INSR, DLGAP5, SMAD6, CENPF, BRCA2, ESPL1, CENPE, RPL24, PIM3, HERC2, PPP1R9B, ZWINT, KIF20B, BUB1B, MAD2L2, APBB1	1958	152	13528	1.45455	1	0.471888	41.3135
GOTERM_BP_FAT	GO:0015031	protein transport	130	0.422311	0.0281422	SRP14, AP1G2, RAB9B, GRIK2, MIPEP, TGFB1, SSR1, HOMER3, AAGAB, RPL11, SAR1A, SCAMP4, MYO6, ATG9A, GOLT1B, PICK1, OPTN, ARNTL, COPG2, BACE2, LYST, JUN, RAB14, AKAP6, ARFGAP1, ARL6IP1, DERL1, SNX6, SNX5, MTX2, COPZ1, SNX1, ARF5, SNX3, LMAN1, RIMS2, MIA3, TOMM7, STX18, NPM1, SEC23IP, TRAM1, SEC61A1, AP2M1, SEC61A2, GABARAPL2, PRAF2, RAB8B, ARFIP1, LIN7A, CBLB, CADPS2, PRICKLE1, NUP62, NEDD4, TOMM40L…	1958	762	13528	1.17872	1	0.47014	41.318
GOTERM_BP_FAT	GO:0045184	establishment of protein localization	131	0.42556	0.0287124	SRP14, AP1G2, RAB9B, GRIK2, MIPEP, TGFB1, SSR1, HOMER3, AAGAB, RPL11, SAR1A, SCAMP4, MYO6, ATG9A, GOLT1B, PICK1, OPTN, ARNTL, COPG2, BACE2, LYST, JUN, RAB14, AKAP6, ARFGAP1, ARL6IP1, DERL1, SNX6, SNX5, MTX2, COPZ1, SNX1, ARF5, SNX3, LMAN1, RIMS2, MIA3, TOMM7, STX18, NPM1, SEC23IP, TRAM1, SEC61A1, AP2M1, SEC61A2, GABARAPL2, PRAF2, RAB8B, ARFIP1, LIN7A, CBLB, CADPS2, PRICKLE1, NUP62, NEDD4, TOMM40L…	1958	769	13528	1.17697	1	0.475218	41.9577
GOTERM_BP_FAT	GO:0006979	response to oxidative stress	34	0.110451	0.028823	MICB, PXDN, ATOX1, TXN2, PRDX5, TLR4, PRDX3, TPM1, PXN, HMOX2, GPX1, LONP1, HMOX1, GPX4, TOR1A, CYGB, CAT, FOSL1, NDUFS2, ERCC1, ADAM9, TXNIP, SLC8A1, CRYAB, NDUFA6, TRPA1, ATRN, MMP14, PARK7, SDC1, PSEN1, PRDX6, JUN, SRXN1	1958	164	13528	1.43237	1	0.474753	42.081
GOTERM_BP_FAT	GO:0008624	induction of apoptosis by extracellular signals	25	0.0812137	0.0290309	VAV3, APH1A, PREX1, APH1B, ARHGEF9, TIMP3, ECT2, MCF2L, BTK, MAGED1, NCSTN, TNFRSF10A, MAP3K5, TNFRSF10B, PSEN1, SQSTM1, TIAM1, RASGRF1, PSEN2, SOS2, SORT1, UBB, UBA52, RPS27A, KALRN	1958	112	13528	1.54221	1	0.475445	42.3121
GOTERM_BP_FAT	GO:0010648	negative regulation of cell communication	48	0.15593	0.029638	TWSG1, NOG, SNX6, ONECUT1, GRIK2, GRIK3, SOX2, PDE3B, LEMD3, PAWR, CITED1, ADRB3, RGS10, PEG10, OVOL2, BCHE, HTRA1, HEY2, BCL6, SKIL, PHLDA3, RUNX2, MDFI, PRAME, PTPRF, SOCS3, SMAD6, TAOK3, DLL3, STXBP1, SOCS4, RGS16, GRB10, CBLB, NPC1, BMPER, NUP62, RGS2, RGS3, GSK3A, HIPK2, RGS5, ZFYVE28, MAPK8IP1, SMURF1, TNFAIP3, IGFBP3, GRB14	1958	248	13528	1.33724	1	0.480802	42.9819
GOTERM_BP_FAT	GO:0043405	regulation of MAP kinase activity	30	0.0974564	0.0297036	ADORA2B, ERBB2, C5, TRIB3, KITLG, PDCD4, TGFB1, SPRY4, S1PR2, SPRY1, MAP3K5, CXCR4, MAP3K9, MAP3K1, TGFA, SPRED3, SHC1, SPRED1, INSR, MAP2K6, MDFI, ITGA1, TP73, DUSP2, NUP62, PSEN1, RGS3, HIPK3, MAPK8IP1, DUSP9	1958	141	13528	1.47002	1	0.479797	43.0537
GOTERM_BP_FAT	GO:0007164	establishment of tissue polarity	5	0.0162427	0.0300064	VANGL2, FOXF2, FZD3, FZD5, FZD6	1958	9	13528	3.83838	1	0.481544	43.3847
GOTERM_BP_FAT	GO:0052200	response to host defenses	5	0.0162427	0.0300064	IRF7, TLR2, GUCY1A3, TLR4, TGFB1	1958	9	13528	3.83838	1	0.481544	43.3847
GOTERM_BP_FAT	GO:0006013	mannose metabolic process	5	0.0162427	0.0300064	MAN2A2, MAN2C1, MAN2B2, GMDS, MAN2B1	1958	9	13528	3.83838	1	0.481544	43.3847
GOTERM_BP_FAT	GO:0042987	amyloid precursor protein catabolic process	5	0.0162427	0.0300064	NCSTN, PSEN1, APH1A, PSEN2, FKBP1A	1958	9	13528	3.83838	1	0.481544	43.3847
GOTERM_BP_FAT	GO:0052173	response to defenses of other organism during symbiotic interaction	5	0.0162427	0.0300064	IRF7, TLR2, GUCY1A3, TLR4, TGFB1	1958	9	13528	3.83838	1	0.481544	43.3847
GOTERM_BP_FAT	GO:0075136	response to host	5	0.0162427	0.0300064	IRF7, TLR2, GUCY1A3, TLR4, TGFB1	1958	9	13528	3.83838	1	0.481544	43.3847
GOTERM_BP_FAT	GO:0044092	negative regulation of molecular function	62	0.20141	0.0302686	NOG, ADCY1, LEPR, HR, PRDX3, PDCD4, SPRY4, RPS3, GPX1, SPRY1, APOA2, AES, HMOX1, SPRED3, CAT, SPRED1, PSMD6, INSR, RPS27A, PKIG, PIM1, STIM2, NLRP3, SMO, PSEN1, HIPK3, ZFYVE28, BUB1B, SORT1, UBB, GADD45B, UBA52, SNX6, TRIB3, FKBP1A, EGLN1, PXK, PSMB4, PSMF1, ADRB3, HEXIM1, MDFI, TNFSF4, PIF1, SMAD6, TAF7, NDFIP1, NR4A1, CDC20, TP73, CDKN1C, DUSP2, HDAC2, NUP62, ID2, RGS3, ID1, GSK3A, ID3, MAPK8IP…	1958	334	13528	1.28253	1	0.482802	43.6698
GOTERM_BP_FAT	GO:0006006	glucose metabolic process	32	0.103953	0.0305609	LDHB, ONECUT1, PFKFB2, SLC37A4, OGDHL, UGDH, HK2, HK1, HIBADH, PDHB, AKR1A1, PPP1R1A, ENO2, PDHA1, GAPDH, GPD2, PDK1, CRYAB, HKDC1, PDK4, PFKP, GALT, PPP1CC, PGM2, SPDYA, GAPDHS, PGM3, PKLR, UGP2, MDH2, MDH1, PYGB	1958	153	13528	1.44504	1	0.484387	43.986
GOTERM_BP_FAT	GO:0021766	hippocampus development	8	0.0259884	0.030757	DLX2, BBS2, PLXNA3, DLX1, BCAN, LRP8, ID4, TP73	1958	22	13528	2.5124	1	0.484869	44.1972
GOTERM_BP_FAT	GO:0007411	axon guidance	24	0.0779651	0.0310465	NRP2, KLF7, PLXNA3, NRP1, PTPRM, ERBB2, RPL24, EPHB3, EPHB1, VASP, ALCAM, BDNF, UNC5B, CXCR4, POU4F3, UBB, SEMA3A, UNC5C, BMP7, SPON2, BMPR1B, APBB1, UBA52, RPS27A	1958	107	13528	1.5497	1	0.486391	44.5076
GOTERM_BP_FAT	GO:0016481	negative regulation of transcription	82	0.266381	0.0311355	E2F1, MEF2C, JDP2, THRB, HR, PAWR, PDCD4, GLI3, TGFB1, IGHMBP2, AES, PBXIP1, ZNF148, FOXF2, HEY2, RARB, S100A1, TWIST1, TBL1XR1, SATB1, CTBP1, ZNF593, CTBP2, RARG, RBL1, PKIG, HDAC10, ZHX3, VAX2, SPEN, MXD3, PURA, GZF1, NRIP1, HOXD8, RPS14, HIPK2, KDM6B, MTDH, SNX6, TFCP2L1, SOX2, NR1H2, NPAS1, SORBS3, MEIS2, OVOL2, ATN1, HEXIM1, BCL6, SKIL, TCF4, RUNX2, MDFI, TNFSF4, TBX3, CREBZF, PHB, TAF7, RYB…	1958	459	13528	1.2343	1	0.485663	44.6027
GOTERM_BP_FAT	GO:0010629	negative regulation of gene expression	89	0.289121	0.0319666	E2F1, MEF2C, JDP2, THRB, HR, PAWR, PDCD4, GLI3, TGFB1, IGHMBP2, AES, DGCR8, PBXIP1, ZNF148, FOXF2, HEY2, RARB, INSR, S100A1, TWIST1, TBL1XR1, SATB1, CTBP1, ZNF593, CTBP2, ZCCHC11, RARG, RBL1, PKIG, HDAC10, ZHX3, VAX2, SPEN, MXD3, PURA, GZF1, NRIP1, HOXD8, RPS14, HIPK2, KDM6B, MTDH, SNX6, TFCP2L1, SOX2, NR1H2, NPAS1, SORBS3, MOV10, MEIS2, TNRC6C, OVOL2, ATN1, HEXIM1, BCL6, SKIL, TNRC6B, TCF4, RUNX…	1958	504	13528	1.22006	1	0.49313	45.4834
GOTERM_BP_FAT	GO:0001822	kidney development	22	0.071468	0.0320355	SGPL1, ODC1, NOG, PGF, HOXA11, TIPARP, NID1, WWTR1, GLI3, CITED1, GZF1, SDC1, BDNF, SPRY1, GPC3, CD44, ALDH1A3, SALL1, PYGO1, RARB, BMP7, C1GALT1	1958	96	13528	1.58333	1	0.492166	45.5558
GOTERM_BP_FAT	GO:0044087	regulation of cellular component biogenesis	30	0.0974564	0.0323412	CAPZA2, CAPZA1, HCFC1, RHOQ, SRF, TPM1, ACTR3, ARHGAP6, SORBS3, EIF4EBP1, GSN, ARPC2, MAP3K1, RHOA, AGRN, CDC42EP4, RPS27A, CDC42EP5, COL4A4, SMAD6, MAP1B, STXBP1, MMP14, NCK2, SCIN, UBB, UBA52, ADD2, SPTAN1, ADD1	1958	142	13528	1.45967	1	0.493782	45.876
GOTERM_BP_FAT	GO:0006818	hydrogen transport	16	0.0519767	0.0324858	TCIRG1, ATP5E, ATP5B, ATP5F1, ATP5G2, ATP6V0B, ATP6V0C, ATP6V1C2, SLC4A11, ATP6V1E2, ATP5C1, ATP6V0A1, ATP5O, ATP5A1, ATP6V0A4, ATP5J	1958	63	13528	1.75469	1	0.493643	46.0268
GOTERM_BP_FAT	GO:0031098	stress-activated protein kinase signaling pathway	16	0.0519767	0.0324858	WNT5A, MDFI, ADORA2B, CRYAB, TAOK3, DUSP10, STRADB, MAPK10, MAP3K5, CRKL, MAP3K9, MAP3K1, TNFRSF19, MAPK8IP1, DUSP9, CDC42EP5	1958	63	13528	1.75469	1	0.493643	46.0268
GOTERM_BP_FAT	GO:0021761	limbic system development	10	0.0324855	0.03347	DLX2, BBS2, PLXNA3, DLX1, TBX3, ALDH1A3, BCAN, LRP8, ID4, TP73	1958	32	13528	2.15909	1	0.502444	47.0428
GOTERM_BP_FAT	GO:0001933	negative regulation of protein amino acid phosphorylation	10	0.0324855	0.03347	IBTK, BAK1, PSEN1, JUN, SMAD6, PSEN2, FKBP1A, IGFBP3, INSR, TGFB1	1958	32	13528	2.15909	1	0.502444	47.0428
GOTERM_BP_FAT	GO:0051297	centrosome organization	10	0.0324855	0.03347	KIF11, CEP250, SAC3D1, NEK2, CKAP5, NPM1, CNTROB, CETN2, BRCA2, PCM1	1958	32	13528	2.15909	1	0.502444	47.0428
GOTERM_BP_FAT	GO:0022604	regulation of cell morphogenesis	28	0.0909593	0.034142	RTN4, PLXNA3, NRP1, TNFRSF12A, RHOQ, CDH2, RHOU, TGFB1, MBP, ACTR3, EZR, TIAM1, RHOA, SEMA3A, CDC42EP4, CDC42EP3, CHRNA3, CDC42EP5, MAG, PTPRF, MAP1B, GAS7, KDR, NUMBL, NTRK3, PSEN1, FYN, TGFBR3	1958	131	13528	1.47675	1	0.507782	47.7262
GOTERM_BP_FAT	GO:0010324	membrane invagination	43	0.139687	0.0342367	ABCA7, ATP5B, MYO7A, SORL1, SNX1, CYTH2, SNX3, MEGF10, AP1S3, ADRB3, AP1S2, DOCK1, NECAP2, NECAP1, FCER1G, SCARB1, CAP1, PLA2R1, EHD1, DNM3, MYO6, MRC2, TGFBR2, STXBP1, ARHGAP27, ELMO3, LDLRAP1, ELMO2, MARCH3, SH3BP4, NPC1, LRP10, NME1, NEDD4, SH3KBP1, RIN2, RIN1, SORT1, LRP8, LRP2, CLTCL1, LRP5, EPN2	1958	220	13528	1.35041	1	0.507068	47.8219
GOTERM_BP_FAT	GO:0006897	endocytosis	43	0.139687	0.0342367	ABCA7, ATP5B, MYO7A, SORL1, SNX1, CYTH2, SNX3, MEGF10, AP1S3, ADRB3, AP1S2, DOCK1, NECAP2, NECAP1, FCER1G, SCARB1, CAP1, PLA2R1, EHD1, DNM3, MYO6, MRC2, TGFBR2, STXBP1, ARHGAP27, ELMO3, LDLRAP1, ELMO2, MARCH3, SH3BP4, NPC1, LRP10, NME1, NEDD4, SH3KBP1, RIN2, RIN1, SORT1, LRP8, LRP2, CLTCL1, LRP5, EPN2	1958	220	13528	1.35041	1	0.507068	47.8219
GOTERM_BP_FAT	GO:0035295	tube development	43	0.139687	0.0342367	WNT5A, NOG, FGF7, NRP1, PGF, PDGFA, LMO4, HOXA11, SRF, GLI3, SPRY1, BDNF, GPC3, CD44, OVOL2, CXCR4, HOXA5, CRISPLD2, HS6ST1, RARB, FGF1, PLXND1, TWIST1, FLT1, TBX3, TGFBR2, VANGL2, MGP, FZD3, MMP14, VASP, KDR, FZD6, GZF1, PSEN1, SALL1, PSEN2, PTCH1, APAF1, IFT52, BMP7, ADAMTS2, NFIB	1958	220	13528	1.35041	1	0.507068	47.8219
GOTERM_BP_FAT	GO:0019320	hexose catabolic process	17	0.0552253	0.0349252	LDHB, FUT8, HKDC1, PFKFB2, OGDHL, HK2, PFKP, HK1, HIBADH, PDHB, GAPDHS, PKLR, ENO2, PDHA1, GAPDH, MDH2, MDH1	1958	69	13528	1.70224	1	0.512458	48.5121
GOTERM_BP_FAT	GO:0050654	chondroitin sulfate proteoglycan metabolic process	7	0.0227398	0.0356987	CSGALNACT1, EGFLAM, MAMDC2, SLC35D1, CYTL1, CHST14, DCN	1958	18	13528	2.68687	1	0.518597	49.2773
GOTERM_BP_FAT	GO:0045892	negative regulation of transcription, DNA-dependent	65	0.211156	0.0362149	MEF2C, E2F1, JDP2, PAWR, IGHMBP2, AES, ZNF148, HEY2, FOXF2, RARB, S100A1, TWIST1, SATB1, TBL1XR1, ZNF593, CTBP1, RARG, CTBP2, RBL1, PKIG, HDAC10, ZHX3, VAX2, SPEN, PURA, NRIP1, GZF1, HOXD8, RPS14, HIPK2, KDM6B, MTDH, TFCP2L1, SOX2, NPAS1, SORBS3, MEIS2, OVOL2, ATN1, HEXIM1, BCL6, SKIL, TCF4, MDFI, TNFSF4, TBX3, TAF7, RYBP, LMCD1, PHF12, SNAI2, WWTR1, CDKN1C, DLX2, DLX1, HDAC2, ID2, ID1, NEDD4, IR…	1958	356	13528	1.26149	1	0.522059	49.7818
GOTERM_BP_FAT	GO:0009968	negative regulation of signal transduction	43	0.139687	0.036556	TWSG1, NOG, ONECUT1, SNX6, SOX2, PDE3B, LEMD3, PAWR, CITED1, ADRB3, RGS10, PEG10, OVOL2, HTRA1, HEY2, BCL6, SKIL, PHLDA3, RUNX2, MDFI, PRAME, PTPRF, SOCS3, SMAD6, TAOK3, DLL3, SOCS4, RGS16, GRB10, CBLB, BMPER, NUP62, RGS2, RGS3, GSK3A, HIPK2, RGS5, ZFYVE28, MAPK8IP1, SMURF1, TNFAIP3, IGFBP3, GRB14	1958	221	13528	1.3443	1	0.523746	50.1127
GOTERM_BP_FAT	GO:0060173	limb development	23	0.0747166	0.0366544	WNT5A, NOG, RARG, LMBR1, TBX3, HOXA11, GLI3, BAK1, GNAQ, PSEN1, DLX6, PSEN2, HOXA10, GNAS, PTCH1, RARB, FBN2, ASPH, IFT52, BMPR1B, FLVCR1, TWIST1, LRP5	1958	103	13528	1.54281	1	0.523035	50.2078
GOTERM_BP_FAT	GO:0048736	appendage development	23	0.0747166	0.0366544	WNT5A, NOG, RARG, LMBR1, TBX3, HOXA11, GLI3, BAK1, GNAQ, PSEN1, DLX6, PSEN2, HOXA10, GNAS, PTCH1, RARB, FBN2, ASPH, IFT52, BMPR1B, FLVCR1, TWIST1, LRP5	1958	103	13528	1.54281	1	0.523035	50.2078
GOTERM_BP_FAT	GO:0051090	regulation of transcription factor activity	23	0.0747166	0.0366544	MTDH, TNFSF4, CREBZF, CYTL1, PIM1, HR, TLR2, TLR4, EGLN1, PRDX3, NLRP3, TGFB1, RPS3, UBE2N, HDAC2, ID2, ID1, HMOX1, NPM1, TGFBR3, ID3, CAT, CAMK2A	1958	103	13528	1.54281	1	0.523035	50.2078
GOTERM_BP_FAT	GO:0048667	cell morphogenesis involved in neuron differentiation	41	0.13319	0.0367364	NRP2, PLXNA3, NRP1, RTN4RL1, ERBB2, MYO7A, EPHB3, EPHB1, ALCAM, ATP2B2, BDNF, LAMB2, UNC5B, CXCR4, POU4F3, POU4F1, UNC5C, SEMA3A, SPON2, RPS27A, KLF7, PTPRM, MAP1B, STXBP1, VAX2, RPL24, CELSR2, VASP, NUMBL, CTNNA2, NCAM2, S100B, ULK2, VCAN, UBB, BMPR1B, BMP7, APBB1, DST, UBA52, KALRN	1958	209	13528	1.35537	1	0.52217	50.2868
GOTERM_BP_FAT	GO:0032970	regulation of actin filament-based process	21	0.0682195	0.0379719	PDGFA, CAPZA2, CAPZA1, MYO1F, RHOQ, TPM1, DSTN, ACTR3, NCK2, ARHGAP6, PFN2, SORBS3, ARPC2, GSN, MAP3K1, SCIN, RHOA, ADD2, ADD1, CDC42EP5, SPTAN1	1958	92	13528	1.57708	1	0.532445	51.4641
GOTERM_BP_FAT	GO:0007155	cell adhesion	119	0.386577	0.0385809	CTNNAL1, PVR, NELL1, POSTN, MEGF10, CD2AP, PNN, VCL, CD44, TGFBI, COL12A1, SPON2, ADAM9, F11R, PTPRM, PTPRF, CDHR3, F8, MGP, ACTN2, SSPN, CTNNA2, NCAM1, NCAM2, RND3, PODXL2, NME1, LSAMP, DST, DCBLD1, PLXNC1, TNFRSF12A, NINJ2, NEDD9, NINJ1, ITGB3, ITGB1, PXN, ALCAM, LAMB2, SCARB1, SCARB2, RPSA, CNKSR3, ITGA1, CELSR2, ITGA4, SLAMF7, MCAM, PCDH18, ITGA9, LAMA1, LAMA4, COL14A1, LAMA3, ATP2A2, TROAP, …	1958	700	13528	1.17455	1	0.536553	52.0346
GOTERM_BP_FAT	GO:0006023	aminoglycan biosynthetic process	8	0.0259884	0.0388567	CSGALNACT1, GCNT2, B3GAT3, XYLT2, SLC35D1, XYLT1, CHST6, UGDH	1958	23	13528	2.40316	1	0.537481	52.2909
GOTERM_BP_FAT	GO:0035264	multicellular organism growth	8	0.0259884	0.0388567	SMO, HOXA5, BRCA2, ETNK2, ERCC1, APBA1, ADD1, FLVCR1	1958	23	13528	2.40316	1	0.537481	52.2909
GOTERM_BP_FAT	GO:0007254	JNK cascade	15	0.0487282	0.0390197	WNT5A, MDFI, ADORA2B, TAOK3, DUSP10, STRADB, MAPK10, MAP3K5, CRKL, MAP3K9, MAP3K1, TNFRSF19, MAPK8IP1, DUSP9, CDC42EP5	1958	59	13528	1.75655	1	0.53735	52.4418
GOTERM_BP_FAT	GO:0022610	biological adhesion	119	0.386577	0.0397262	CTNNAL1, PVR, NELL1, POSTN, MEGF10, CD2AP, PNN, VCL, CD44, TGFBI, COL12A1, SPON2, ADAM9, F11R, PTPRM, PTPRF, CDHR3, F8, MGP, ACTN2, SSPN, CTNNA2, NCAM1, NCAM2, RND3, PODXL2, NME1, LSAMP, DST, DCBLD1, PLXNC1, TNFRSF12A, NINJ2, NEDD9, NINJ1, ITGB3, ITGB1, PXN, ALCAM, LAMB2, SCARB1, SCARB2, RPSA, CNKSR3, ITGA1, CELSR2, ITGA4, SLAMF7, MCAM, PCDH18, ITGA9, LAMA1, LAMA4, COL14A1, LAMA3, ATP2A2, TROAP, …	1958	701	13528	1.17287	1	0.542239	53.0905
GOTERM_BP_FAT	GO:0031345	negative regulation of cell projection organization	9	0.0292369	0.0401656	RTN4, MAG, PLXNA3, NRP1, PSEN1, PTPRF, RHOA, SEMA3A, MBP	1958	28	13528	2.22078	1	0.544613	53.4897
GOTERM_BP_FAT	GO:0060271	cilium morphogenesis	10	0.0324855	0.0403099	BBS2, ONECUT1, PCNT, VANGL2, DYNC2LI1, TTC8, WWTR1, PCM1, RAB3IP, TTLL3	1958	33	13528	2.09366	1	0.544284	53.62
GOTERM_BP_FAT	GO:0006195	purine nucleotide catabolic process	10	0.0324855	0.0403099	ATP5E, LONP1, ATP5B, PDE3B, RHOQ, RAB11A, ATP5O, MYO9B, ATP5A1, GCH1	1958	33	13528	2.09366	1	0.544284	53.62
GOTERM_BP_FAT	GO:0030198	extracellular matrix organization	23	0.0747166	0.0403655	MIA, CCDC80, FKBP1A, NID1, POSTN, DCN, NFKB2, COL5A2, APLP2, CSGALNACT1, COL19A1, COL14A1, EGFLAM, P4HA1, CRISPLD2, POMT1, SERAC1, TGFBI, FOXF2, COL12A1, ADAMTS3, APBB1, ADAMTS2	1958	104	13528	1.52797	1	0.543157	53.6702
GOTERM_BP_FAT	GO:0035113	embryonic appendage morphogenesis	20	0.0649709	0.0406041	WNT5A, NOG, RARG, LMBR1, TBX3, HOXA11, GLI3, GNAQ, PSEN1, DLX6, PSEN2, HOXA10, GNAS, PTCH1, RARB, FBN2, IFT52, FLVCR1, TWIST1, LRP5	1958	87	13528	1.5883	1	0.543687	53.8848
GOTERM_BP_FAT	GO:0006469	negative regulation of protein kinase activity	20	0.0649709	0.0406041	SNX6, PKIG, TAF7, TRIB3, PDCD4, TP73, SPRY4, SPRY1, DUSP2, PSEN1, NUP62, RGS3, HEXIM1, HIPK3, ZFYVE28, SPRED3, MAPK8IP1, SPRED1, DUSP9, GADD45B	1958	87	13528	1.5883	1	0.543687	53.8848
GOTERM_BP_FAT	GO:0030326	embryonic limb morphogenesis	20	0.0649709	0.0406041	WNT5A, NOG, RARG, LMBR1, TBX3, HOXA11, GLI3, GNAQ, PSEN1, DLX6, PSEN2, HOXA10, GNAS, PTCH1, RARB, FBN2, IFT52, FLVCR1, TWIST1, LRP5	1958	87	13528	1.5883	1	0.543687	53.8848
GOTERM_BP_FAT	GO:0010171	body morphogenesis	6	0.0194913	0.0406584	SGPL1, CDON, TIPARP, GNAS, ASPH, FLVCR1	1958	14	13528	2.96104	1	0.54256	53.9336
GOTERM_BP_FAT	GO:0032355	response to estradiol stimulus	14	0.0454796	0.0410925	TXNIP, CCNE1, CRYAB, PDGFA, SOCS3, GPX4, MAP1B, ENO2, PTCH1, BMP7, IGFBP2, INSR, RNF14, TGFB1	1958	54	13528	1.79125	1	0.544833	54.3212
GOTERM_BP_FAT	GO:0007568	aging	24	0.0779651	0.0413301	HSD17B10, TBX3, POLG, CRYAB, SOCS3, TFCP2L1, TPRA1, BRCA2, SRF, TIMP3, AGER, PDCD4, TGFB1, NUP62, ADM, GSN, JUN, GPX4, NPM1, LRP2, LOXL2, IGFBP2, ERCC1, AGPAT1	1958	110	13528	1.50744	1	0.54534	54.5321
GOTERM_BP_FAT	GO:0007409	axonogenesis	38	0.123445	0.0422427	NRP2, PLXNA3, NRP1, RTN4RL1, ERBB2, EPHB3, EPHB1, ALCAM, BDNF, LAMB2, UNC5B, CXCR4, POU4F3, POU4F1, UNC5C, SEMA3A, SPON2, RPS27A, KLF7, PTPRM, MAP1B, STXBP1, VAX2, RPL24, VASP, NUMBL, CTNNA2, NCAM2, S100B, ULK2, VCAN, UBB, BMPR1B, BMP7, APBB1, DST, UBA52, KALRN	1958	193	13528	1.36034	1	0.551752	55.3336
GOTERM_BP_FAT	GO:0007220	Notch receptor processing	4	0.0129942	0.0429924	NCSTN, PSEN1, APH1A, PSEN2	1958	6	13528	4.60606	1	0.55663	55.9819
GOTERM_BP_FAT	GO:0014047	glutamate secretion	4	0.0129942	0.0429924	BDNF, MYO6, NTRK2, APBA1	1958	6	13528	4.60606	1	0.55663	55.9819
GOTERM_BP_FAT	GO:0042059	negative regulation of epidermal growth factor receptor signaling pathway	4	0.0129942	0.0429924	NUP62, PTPRF, SNX6, ZFYVE28	1958	6	13528	4.60606	1	0.55663	55.9819
GOTERM_BP_FAT	GO:0046365	monosaccharide catabolic process	17	0.0552253	0.0442957	LDHB, FUT8, HKDC1, PFKFB2, OGDHL, HK2, PFKP, HK1, HIBADH, PDHB, GAPDHS, PKLR, ENO2, PDHA1, GAPDH, MDH2, MDH1	1958	71	13528	1.65429	1	0.566074	57.0879
GOTERM_BP_FAT	GO:0042255	ribosome assembly	5	0.0162427	0.0443971	RPS14, RPS15, NPM1, EIF2A, RPL24	1958	10	13528	3.45455	1	0.565329	57.1729
GOTERM_BP_FAT	GO:0001656	metanephros development	12	0.0389826	0.0450411	SPRY1, BDNF, NOG, GPC3, CD44, PGF, SALL1, HOXA11, RARB, GLI3, CITED1, GZF1	1958	44	13528	1.8843	1	0.569084	57.7086
GOTERM_BP_FAT	GO:0030509	BMP signaling pathway	12	0.0389826	0.0450411	TWSG1, NOG, SMAD9, ID1, SMAD6, TGFBR3, FSTL1, SMURF2, SMURF1, ECSIT, BMP7, BMPR1B	1958	44	13528	1.8843	1	0.569084	57.7086
GOTERM_BP_FAT	GO:0007224	smoothened signaling pathway	7	0.0227398	0.0459798	SMO, HIPK1, CDON, HIPK2, PTCH1, IFT52, GLI3	1958	19	13528	2.54545	1	0.575171	58.4782
GOTERM_BP_FAT	GO:0008154	actin polymerization or depolymerization	7	0.0227398	0.0459798	ARHGAP6, GSN, DIAPH1, PREX1, GAS7, DSTN, TTLL3	1958	19	13528	2.54545	1	0.575171	58.4782
GOTERM_BP_FAT	GO:0046700	heterocycle catabolic process	18	0.0584738	0.0464084	ATP5E, ALDH6A1, ALDH1L1, ATP5B, RHOQ, PDE3B, MYO9B, PNP, MOXD1, GCH1, HMOX2, LONP1, HMOX1, RAB11A, ALDH4A1, ATP5O, DPYD, ATP5A1	1958	77	13528	1.61511	1	0.577049	58.8251
GOTERM_BP_FAT	GO:0051494	negative regulation of cytoskeleton organization	14	0.0454796	0.0469505	CAPZA2, MAP1A, CAPZA1, MAP1B, ARHGAP6, SBDS, GSN, MAP3K1, SCIN, MAP2, MAP4, ADD2, ADD1, SPTAN1	1958	55	13528	1.75868	1	0.579808	59.26
GOTERM_BP_FAT	GO:0030203	glycosaminoglycan metabolic process	14	0.0454796	0.0469505	GCNT2, MAMDC2, GUSB, UGDH, DCN, CSGALNACT1, B3GAT3, EGFLAM, XYLT2, SLC35D1, CHST6, XYLT1, CHST9, ITIH5	1958	55	13528	1.75868	1	0.579808	59.26
GOTERM_BP_FAT	GO:0048641	regulation of skeletal muscle tissue development	9	0.0292369	0.0486779	COL4A4, TBX3, BTG1, UBB, AGRN, HDAC9, IGFBP3, UBA52, RPS27A	1958	29	13528	2.1442	1	0.591756	60.617
GOTERM_BP_FAT	GO:0051099	positive regulation of binding	18	0.0584738	0.0516535	MTDH, EPB41, CALD1, CYTL1, TLR2, FKBP1A, TLR4, PRDX3, TGFB1, UBE2N, NME1, HIPK2, NPM1, TGFBR3, CAT, CAMK2A, ADD2, ADD1	1958	78	13528	1.59441	1	0.61251	62.8548
GOTERM_BP_FAT	GO:0001525	angiogenesis	30	0.0974564	0.0520519	RTN4, NRP2, NRP1, PDGFA, TNFRSF12A, PGF, ATP5B, LEPR, SRF, GPX1, CXCR4, HMOX1, CCBE1, TGFA, RHOB, HS6ST1, PLXND1, FGF1, C1GALT1, FLT1, TGFBR2, COL15A1, MMP14, UBP1, NCL, PNPLA6, KDR, ID1, JUN, POFUT1	1958	148	13528	1.40049	1	0.613842	63.1451
GOTERM_BP_FAT	GO:0043433	negative regulation of transcription factor activity	12	0.0389826	0.052117	TNFSF4, HDAC2, ID2, ID1, HMOX1, PIM1, HR, EGLN1, ID3, CAT, NLRP3, RPS3	1958	45	13528	1.84242	1	0.612753	63.1923
GOTERM_BP_FAT	GO:0001505	regulation of neurotransmitter levels	16	0.0519767	0.0529815	SEPT5, MAOA, NLGN1, PCLO, PARK7, LIN7A, NAALAD2, PSEN1, SYN3, SNPH, RAB14, ABAT, SLC22A3, UNC13B, GAD1, ALDH9A1	1958	67	13528	1.64993	1	0.617412	63.8141
GOTERM_BP_FAT	GO:0044270	nitrogen compound catabolic process	16	0.0519767	0.0529815	ALDH6A1, ATP5E, ALDH1L1, ATP5B, RHOQ, PDE3B, MYO9B, PNP, GCH1, HMOX2, LONP1, HMOX1, RAB11A, ATP5O, DPYD, ATP5A1	1958	67	13528	1.64993	1	0.617412	63.8141
GOTERM_BP_FAT	GO:0016051	carbohydrate biosynthetic process	23	0.0747166	0.0531469	GPD2, GCNT2, FUT8, GMDS, B3GALT1, UGDH, CSGALNACT1, MGAT2, PGM3, B3GAT3, GOT1, XYLT2, CHST10, SLC35D1, CHST6, XYLT1, B3GALNT1, CHST9, GFPT1, GFPT2, ENO2, CHST14, UGP2	1958	107	13528	1.48513	1	0.617041	63.9319
GOTERM_BP_FAT	GO:0051783	regulation of nuclear division	14	0.0454796	0.0533622	NEK2, DLGAP5, CENPF, PKMYT1, CENPE, ESPL1, HERC2, CUL9, BUB1, KIF20B, TGFA, HECTD3, MAD2L2, INSR	1958	56	13528	1.72727	1	0.617027	64.0848
GOTERM_BP_FAT	GO:0007088	regulation of mitosis	14	0.0454796	0.0533622	NEK2, DLGAP5, CENPF, PKMYT1, CENPE, ESPL1, HERC2, CUL9, BUB1, KIF20B, TGFA, HECTD3, MAD2L2, INSR	1958	56	13528	1.72727	1	0.617027	64.0848
GOTERM_BP_FAT	GO:0006605	protein targeting	41	0.13319	0.0538783	NXT1, ARL6IP1, SRP14, MLPH, TIMM17A, MTX2, MIPEP, GLI3, SEC62, TGFB1, SEC63, SSR1, NUP214, TOMM7, PEX19, CEP57, HOMER3, RPL11, BCL6, PPP3CA, TRAM1, SEC61A1, HSPA9, MYO6, PICK1, NLGN1, PPP1R10, OPTN, ARNTL, STRADB, CBLB, PRICKLE1, RPL23, NEDD4, IPO7, JUN, PTTG1IP, AKAP6, KPNA5, TOMM22, SMURF1	1958	215	13528	1.31755	1	0.619131	64.4487
GOTERM_BP_FAT	GO:0050773	regulation of dendrite development	6	0.0194913	0.0539341	ACTR3, PTPRF, NTRK2, CHRNA3, KALRN, NUMBL	1958	15	13528	2.76364	1	0.617993	64.4878
GOTERM_BP_FAT	GO:0031290	retinal ganglion cell axon guidance	6	0.0194913	0.0539341	PTPRM, POU4F3, RPL24, EPHB3, BMPR1B, EPHB1	1958	15	13528	2.76364	1	0.617993	64.4878
GOTERM_BP_FAT	GO:0021872	generation of neurons in the forebrain	6	0.0194913	0.0539341	DLX2, PLXNA3, DLX1, GNAQ, SOX2, ASPM	1958	15	13528	2.76364	1	0.617993	64.4878
GOTERM_BP_FAT	GO:0016079	synaptic vesicle exocytosis	6	0.0194913	0.0539341	SEPT5, PSEN1, SNPH, NLGN1, UNC13B, PCLO	1958	15	13528	2.76364	1	0.617993	64.4878
GOTERM_BP_FAT	GO:0031667	response to nutrient levels	38	0.123445	0.0549138	A2M, MICB, TXN2, PDGFA, LEPR, SOX2, TRIM16, TIMP3, TGFB1, CCNE1, ATG5, MAP1LC3A, CD44, BCHE, GSN, HMOX1, SLC22A3, TIE1, DDAH2, INSR, SUOX, SLC8A1, RARG, ATG9A, ACADS, SOCS3, MAP1B, TGFBR2, BRCA2, COX4I1, MGP, PSEN1, ADM, JUN, PTCH1, LRP2, IGFBP2, BMP7	1958	197	13528	1.33272	1	0.623279	65.1683
GOTERM_BP_FAT	GO:0031023	microtubule organizing center organization	10	0.0324855	0.0566795	KIF11, CEP250, SAC3D1, NEK2, CKAP5, NPM1, CNTROB, CETN2, BRCA2, PCM1	1958	35	13528	1.97403	1	0.633744	66.3635
GOTERM_BP_FAT	GO:0016358	dendrite development	10	0.0324855	0.0566795	PPP1R9B, KLF7, BDNF, NRP1, MYO6, MAP2, MAP1B, CELSR2, PRKG1, CTNNA2	1958	35	13528	1.97403	1	0.633744	66.3635
GOTERM_BP_FAT	GO:0046399	glucuronate biosynthetic process	3	0.00974564	0.0567078	SLC35D1, UGDH, UGP2	1958	3	13528	6.90909	1	0.632422	66.3824
GOTERM_BP_FAT	GO:0006686	sphingomyelin biosynthetic process	3	0.00974564	0.0567078	SAMD8, SGMS2, SGMS1	1958	3	13528	6.90909	1	0.632422	66.3824
GOTERM_BP_FAT	GO:0016080	synaptic vesicle targeting	3	0.00974564	0.0567078	SEPT5, PSEN1, NLGN1	1958	3	13528	6.90909	1	0.632422	66.3824
GOTERM_BP_FAT	GO:0006184	GTP catabolic process	3	0.00974564	0.0567078	RHOQ, RAB11A, GCH1	1958	3	13528	6.90909	1	0.632422	66.3824
GOTERM_BP_FAT	GO:0006065	UDP-glucuronate biosynthetic process	3	0.00974564	0.0567078	SLC35D1, UGDH, UGP2	1958	3	13528	6.90909	1	0.632422	66.3824
GOTERM_BP_FAT	GO:0042257	ribosomal subunit assembly	3	0.00974564	0.0567078	RPS14, RPS15, RPL24	1958	3	13528	6.90909	1	0.632422	66.3824
GOTERM_BP_FAT	GO:0045842	positive regulation of mitotic metaphase/anaphase transition	3	0.00974564	0.0567078	DLGAP5, CENPE, ESPL1	1958	3	13528	6.90909	1	0.632422	66.3824
GOTERM_BP_FAT	GO:0006011	UDP-glucose metabolic process	3	0.00974564	0.0567078	UGDH, GALT, UGP2	1958	3	13528	6.90909	1	0.632422	66.3824
GOTERM_BP_FAT	GO:0070271	protein complex biogenesis	87	0.282624	0.0567469	OCLN, TUBB2B, COX10, GRIK2, PREX1, PRKAG1, CAPZA2, AP2S1, CAPZA1, HR, TTN, CD2AP, TGFB1, TAPBP, TTLL3, IGHMBP2, ARHGAP6, LONP1, GTF2E2, GSN, KIFAP3, CAT, USP16, FANCA, INSR, SLC1A1, CHRNA3, PILRB, SCUBE3, CRYAB, CCDC88C, PICK1, PRKAB1, PFKP, MGP, ACTN2, MED14, NLRP3, SLC9A3R1, SLC9A3R2, MED7, NCK2, TAF12, PTRF, IPO7, UQCRH, TBCA, MED17, TOMM22, UNC13B, SPAST, HSD17B10, SAMM50, DIAPH1, KCNA2, ANLN…	1958	505	13528	1.19028	1	0.631179	66.4084
GOTERM_BP_FAT	GO:0006461	protein complex assembly	87	0.282624	0.0567469	OCLN, TUBB2B, COX10, GRIK2, PREX1, PRKAG1, CAPZA2, AP2S1, CAPZA1, HR, TTN, CD2AP, TGFB1, TAPBP, TTLL3, IGHMBP2, ARHGAP6, LONP1, GTF2E2, GSN, KIFAP3, CAT, USP16, FANCA, INSR, SLC1A1, CHRNA3, PILRB, SCUBE3, CRYAB, CCDC88C, PICK1, PRKAB1, PFKP, MGP, ACTN2, MED14, NLRP3, SLC9A3R1, SLC9A3R2, MED7, NCK2, TAF12, PTRF, IPO7, UQCRH, TBCA, MED17, TOMM22, UNC13B, SPAST, HSD17B10, SAMM50, DIAPH1, KCNA2, ANLN…	1958	505	13528	1.19028	1	0.631179	66.4084
GOTERM_BP_FAT	GO:0008654	phospholipid biosynthetic process	22	0.071468	0.0571419	CDIPT, FGF7, PIGZ, SGMS2, LPGAT1, PISD, SGMS1, CDS1, PIGO, CDS2, SAMD8, APOA2, SERINC5, PIGF, PIGH, LCLAT1, ETNK2, AGPAT3, AGPAT2, AGPAT1, PIGA, PTDSS2	1958	102	13528	1.4902	1	0.632308	66.6701
GOTERM_BP_FAT	GO:0030516	regulation of axon extension	7	0.0227398	0.0579176	RTN4, NTRK3, PLXNA3, NRP1, TNFRSF12A, MAP1B, SEMA3A	1958	20	13528	2.41818	1	0.635926	67.1785
GOTERM_BP_FAT	GO:0030510	regulation of BMP signaling pathway	9	0.0292369	0.0582785	TWSG1, NOG, BMPER, GPC3, HTRA1, SMAD6, HIPK2, LEMD3, SMURF1	1958	30	13528	2.07273	1	0.636794	67.4124
GOTERM_BP_FAT	GO:0034614	cellular response to reactive oxygen species	9	0.0292369	0.0582785	GPX1, PXDN, PRDX6, GPX4, PRDX5, PRDX3, CAT, TPM1, PXN	1958	30	13528	2.07273	1	0.636794	67.4124
GOTERM_BP_FAT	GO:0042743	hydrogen peroxide metabolic process	8	0.0259884	0.058929	CYBA, GPX1, PXDN, PRDX6, GPX4, PRDX3, CAT, PARK7	1958	25	13528	2.21091	1	0.639523	67.8302
GOTERM_BP_FAT	GO:0050771	negative regulation of axonogenesis	8	0.0259884	0.058929	RTN4, MAG, PLXNA3, NRP1, PSEN1, RHOA, SEMA3A, MBP	1958	25	13528	2.21091	1	0.639523	67.8302
GOTERM_BP_FAT	GO:0044275	cellular carbohydrate catabolic process	19	0.0617224	0.0589554	LDHB, FUT8, PFKFB2, HKDC1, OGDHL, HK2, PFKP, HK1, HIBADH, PDHB, GAPDHS, PKLR, MGAM, ENO2, PDHA1, GAPDH, MDH2, PYGB, MDH1	1958	85	13528	1.54439	1	0.638219	67.8471
GOTERM_BP_FAT	GO:0003001	generation of a signal involved in cell-cell signaling	19	0.0617224	0.0589554	SEPT5, MYO6, TBX3, CAMK2G, NLGN1, VGF, PCLO, LIN7A, BDNF, PSEN1, SYN3, SNPH, NTRK2, RAB14, TRPV4, RAPGEF4, LRP2, UNC13B, APBA1	1958	85	13528	1.54439	1	0.638219	67.8471
GOTERM_BP_FAT	GO:0001508	regulation of action potential	16	0.0519767	0.0592527	KLK6, KCNMA1, KCNMB4, MPZ, GRIK2, ERBB2, CLDN11, TGFB1, ACSBG1, MBP, P2RX4, CD9, SERINC5, GNAQ, CLDN1, QKI	1958	68	13528	1.62567	1	0.638658	68.0362
GOTERM_BP_FAT	GO:0018108	peptidyl-tyrosine phosphorylation	12	0.0389826	0.0599015	IL12RB2, DDR1, FLT1, PRLR, FYN, ERBB2, DYRK1A, JAK3, FER, INSR, ABL2, BTK	1958	46	13528	1.80237	1	0.641327	68.4454
GOTERM_BP_FAT	GO:0021543	pallium development	12	0.0389826	0.0599015	DLX2, BBS2, PLXNA3, DLX1, PSEN1, SOX2, BCAN, LRP8, ID4, TACC3, GLI3, TP73	1958	46	13528	1.80237	1	0.641327	68.4454
GOTERM_BP_FAT	GO:0043623	cellular protein complex assembly	32	0.103953	0.0600953	TUBB2B, SAMM50, COX10, GRIK2, DIAPH1, PREX1, AP2S1, FKBP1A, ANLN, TTN, PXN, TGFB1, TTLL3, ARHGAP6, TUBB, GSN, AGRN, PILRB, CHRNA3, TCP1, PICK1, CENPF, CENPE, GAS7, CYBA, NCK2, PRLR, TBCA, IPO7, TOMM22, HSPD1, UNC13B	1958	162	13528	1.36476	1	0.641095	68.5666
GOTERM_BP_FAT	GO:0045787	positive regulation of cell cycle	14	0.0454796	0.060345	TBX3, SMAD6, DLGAP5, PIM1, RPS15A, BRCA2, HCFC1, ESPL1, CENPE, SPDYA, ID2, TGFA, FOSL1, INSR	1958	57	13528	1.69697	1	0.641218	68.7221
GOTERM_BP_FAT	GO:0014014	negative regulation of gliogenesis	5	0.0162427	0.0619851	DLX2, DLX1, NOG, DLL3, ID4	1958	11	13528	3.1405	1	0.64995	69.726
GOTERM_BP_FAT	GO:0031293	membrane protein intracellular domain proteolysis	5	0.0162427	0.0619851	NCSTN, PSEN1, APH1A, PSEN2, APH1B	1958	11	13528	3.1405	1	0.64995	69.726
GOTERM_BP_FAT	GO:0045686	negative regulation of glial cell differentiation	5	0.0162427	0.0619851	DLX2, DLX1, NOG, DLL3, ID4	1958	11	13528	3.1405	1	0.64995	69.726
GOTERM_BP_FAT	GO:0051270	regulation of cell motion	37	0.120196	0.062644	RTN4, PLXNA3, NRP1, ONECUT1, ENPP2, PDGFA, ABHD2, ITGB3, TPM1, TGFB1, VCL, MIA3, SERPINE2, CXCR4, HMOX1, MAP3K1, BCL6, SCARB1, TIE1, UNC5C, SEMA3A, INSR, ADAM9, PTPRM, FLT1, MYO1F, KDR, BBS2, LAMA1, LAMA4, LAMA3, RPS19, TGFBR3, WDR44, TRIP6, HDAC9, IGFBP3	1958	193	13528	1.32454	1	0.652524	70.1206
GOTERM_BP_FAT	GO:0001570	vasculogenesis	11	0.035734	0.0631645	SGPL1, SMO, HEY2, NTRK2, TGFBR2, TIPARP, QKI, WARS2, CITED1, KDR, GJC1	1958	41	13528	1.85366	1	0.654232	70.4289
GOTERM_BP_FAT	GO:0051291	protein heterooligomerization	13	0.0422311	0.0643038	P2RX6, SCUBE3, UQCRH, PRKAG1, HR, PRKAB1, SKIL, PRKAA2, CDH2, BIRC3, INSR, SEPT11, GCH1	1958	52	13528	1.72727	1	0.659589	71.0933
GOTERM_BP_FAT	GO:0010558	negative regulation of macromolecule biosynthetic process	93	0.302115	0.0645405	E2F1, MEF2C, SRP14, JDP2, THRB, HR, PAWR, PDCD4, GLI3, TGFB1, CDT1, IGHMBP2, EIF4EBP1, AES, PBXIP1, ZNF148, FOXF2, HEY2, RARB, S100A1, TWIST1, TBL1XR1, SATB1, CTBP1, ZNF593, CTBP2, RARG, RBL1, PKIG, HDAC10, ZHX3, VAX2, SPEN, MXD3, PURA, GZF1, NRIP1, HOXD8, BACE2, RPS14, HIPK2, KDM6B, MTDH, SNX6, TFCP2L1, SOX2, IGF2BP2, ITGB3, NR1H2, NPAS1, SORBS3, MEIS2, OVOL2, ATN1, HEXIM1, EIF3E, BCL6, SKIL, TC…	1958	547	13528	1.17467	1	0.659563	71.2296
GOTERM_BP_FAT	GO:0044093	positive regulation of molecular function	99	0.321606	0.0652568	ADCY1, BTRC, TLR2, TNFSF15, TLR4, TGFB1, S1PR2, BAK1, MAP3K5, MAP3K9, INSR, RPS27A, MAP2K6, CHRNA3, ADAM9, PICK1, STIM2, PIM1, NME1, RASGRF1, UBA52, ADD2, ADD1, ADORA2B, ERBB2, PFKFB2, CYTL1, NR1H2, ADRB3, PSMB4, SERINC5, NPM1, SCARB1, MDFI, GABARAPL2, VAV3, EPB41, TGFBR2, ITGA1, CDC20, PLK1, NTRK2, TGFBR3, HSPD1, ABL2, PRKAG1, PRDX3, SDC4, BUD31, RPS3, ARHGAP6, CXCR4, TGFA, SHC1, CAP1, CAT, PSMD…	1958	586	13528	1.16724	1	0.662336	71.6381
GOTERM_BP_FAT	GO:0033674	positive regulation of kinase activity	43	0.139687	0.066801	ADCY1, ADORA2B, PRKAG1, ERBB2, PFKFB2, C5, TNFSF15, KITLG, SDC4, TGFB1, S1PR2, MAP3K5, CXCR4, MAP3K9, MAP3K1, NPM1, TGFA, SHC1, INSR, PILRB, MAP2K6, CHRNA3, ADAM9, MDFI, DGKQ, FLT1, VAV3, PICK1, TGFBR2, PIM1, ITGA1, CENPE, STRADB, DGKI, TNFRSF10A, SPDYA, TNFRSF10B, PRLR, PSEN1, ERN1, LRP8, GADD45B, PRKD3	1958	231	13528	1.28611	1	0.669796	72.5004
GOTERM_BP_FAT	GO:0051302	regulation of cell division	12	0.0389826	0.0684127	FGF7, PGF, PDGFA, PTN, CETN2, TGFA, CAT, PDGFD, FGF1, ASPM, CABLES1, TGFB1	1958	47	13528	1.76402	1	0.677423	73.3739
GOTERM_BP_FAT	GO:0001655	urogenital system development	23	0.0747166	0.0685746	SGPL1, ODC1, NOG, AR, PGF, HOXA11, TIPARP, NID1, WWTR1, GLI3, CITED1, GZF1, SDC1, BDNF, SPRY1, GPC3, CD44, ALDH1A3, SALL1, PYGO1, RARB, BMP7, C1GALT1	1958	110	13528	1.44463	1	0.676926	73.4601
GOTERM_BP_FAT	GO:0006084	acetyl-CoA metabolic process	9	0.0292369	0.0689928	SDHB, MDH1B, ACO2, ACO1, SUCLG1, SDHD, MDH2, PDHB, MDH1	1958	31	13528	2.00587	1	0.677841	73.6818
GOTERM_BP_FAT	GO:0000904	cell morphogenesis involved in differentiation	45	0.146185	0.0690145	NRP2, NOG, PLXNA3, NRP1, RTN4RL1, MYO7A, ERBB2, EPHB3, EPHB1, CITED1, TGFB1, ALCAM, ATP2B2, BDNF, LAMB2, UNC5B, CXCR4, POU4F3, POU4F1, UNC5C, SEMA3A, SPON2, RPS27A, KLF7, PTPRM, MAP1B, STXBP1, CELSR2, VAX2, RPL24, VASP, NUMBL, CTNNA2, NCAM2, S100B, ULK2, TGFBR3, VCAN, UBB, BMPR1B, BMP7, APBB1, DST, UBA52, KALRN	1958	244	13528	1.27422	1	0.67658	73.6932
GOTERM_BP_FAT	GO:0042254	ribosome biogenesis	25	0.0812137	0.0693386	RPL14, RPLP0P6, EIF2A, DCAF13, SBDS, RPS28, RPL7, RPLP0, NPM1, RPL11, RPL5, RPL7A, RSL24D1, RPS24, KRR1, RPL35A, RPL26, RPL24, RPS6, RPF1, RPS7, RPS19, RPS16, RPS17, RPS14, RPS15	1958	122	13528	1.4158	1	0.676978	73.8637
GOTERM_BP_FAT	GO:0006200	ATP catabolic process	6	0.0194913	0.0694221	ATP5E, LONP1, ATP5B, ATP5O, MYO9B, ATP5A1	1958	16	13528	2.59091	1	0.676064	73.9075
GOTERM_BP_FAT	GO:0007584	response to nutrient	28	0.0909593	0.0695888	A2M, MICB, TXN2, PDGFA, SOX2, TRIM16, TIMP3, TGFB1, CCNE1, CD44, GSN, BCHE, HMOX1, TIE1, DDAH2, INSR, SUOX, SLC8A1, RARG, TGFBR2, MAP1B, BRCA2, COX4I1, MGP, PTCH1, LRP2, BMP7, IGFBP2	1958	140	13528	1.38182	1	0.675607	73.9946
GOTERM_BP_FAT	GO:0046164	alcohol catabolic process	18	0.0584738	0.0698421	LDHB, FUT8, HKDC1, MAOA, PFKFB2, OGDHL, HK2, PFKP, HK1, HIBADH, PDHB, GAPDHS, PKLR, ENO2, PDHA1, GAPDH, MDH2, MDH1	1958	81	13528	1.53535	1	0.675623	74.1265
GOTERM_BP_FAT	GO:0048167	regulation of synaptic plasticity	15	0.0487282	0.0708641	ATP2B2, BDNF, MYO6, PSEN1, RASGRF1, GRIK2, MAP1B, PSEN2, BCAN, RAB11A, UBB, VGF, CAMK2A, UBA52, RPS27A	1958	64	13528	1.61932	1	0.679768	74.6522
GOTERM_BP_FAT	GO:0031100	organ regeneration	8	0.0259884	0.0709705	CCNE1, APOA2, ADM, SOCS3, LIFR, LRP2, GAS6, TGFB1	1958	26	13528	2.12587	1	0.678988	74.7063
GOTERM_BP_FAT	GO:0008104	protein localization	144	0.467791	0.0712125	SRP14, AP1G2, RAB9B, GRIK2, MIPEP, TGFB1, SSR1, HOMER3, KIFAP3, AAGAB, RPL11, SAR1A, SCAMP4, MYO6, ATG9A, GOLT1B, VANGL2, PICK1, OPTN, ARNTL, TACC3, COPG2, BACE2, JUN, LYST, RAB14, AKAP6, BIN3, ARFGAP1, ARL6IP1, DERL1, SNX6, SNX5, MTX2, COPZ1, SNX1, ARF5, SNX3, LMAN1, RIMS2, MIA3, TOMM7, STX18, NPM1, SEC23IP, TRAM1, SEC61A1, AP2M1, SEC61A2, HCN1, MDFI, GABARAPL2, PRAF2, RAB8B, ARFIP1, LIN7A, CBLB…	1958	882	13528	1.12801	1	0.678933	74.8291
GOTERM_BP_FAT	GO:0009409	response to cold	7	0.0227398	0.0715358	ADRB3, DIO2, ADM, ACOT11, TRPA1, GMPR, VGF	1958	21	13528	2.30303	1	0.679309	74.9922
GOTERM_BP_FAT	GO:0002520	immune system development	50	0.162427	0.0719364	NBN, XRCC6, ITPKB, PRDX3, NFKB2, TPD52, CIAPIN1, CBFB, TGFB1, IL31RA, BAK1, SBDS, ASH2L, PATZ1, FLVCR1, SGPL1, TTC7A, LIG1, IFI16, TACC3, PGM3, CRKL, RPS19, PSEN1, RPS14, PSEN2, ADD2, ADD1, TWSG1, ONECUT1, TIPARP, KITLG, ITGB1, TIMP1, SH2B3, BCL6, RUNX1, ERCC1, CRIP2, TGFBR2, BRCA2, ITGA4, CD1D, KDR, DNASE2, ID2, RPL22, TGFBR3, HSPD1, HDAC9	1958	276	13528	1.25165	1	0.68009	75.1929
GOTERM_BP_FAT	GO:0007272	ensheathment of neurons	11	0.035734	0.0726158	KLK6, CD9, SERINC5, MPZ, ERBB2, CLDN1, QKI, CLDN11, TGFB1, ACSBG1, MBP	1958	42	13528	1.80952	1	0.68232	75.5298
GOTERM_BP_FAT	GO:0033189	response to vitamin A	11	0.035734	0.0726158	MICB, RARG, CD44, PDGFA, SOX2, MAP1B, TRIM16, PTCH1, TIE1, LRP2, IGFBP2	1958	42	13528	1.80952	1	0.68232	75.5298
GOTERM_BP_FAT	GO:0008366	axon ensheathment	11	0.035734	0.0726158	KLK6, CD9, SERINC5, MPZ, ERBB2, CLDN1, QKI, CLDN11, TGFB1, ACSBG1, MBP	1958	42	13528	1.80952	1	0.68232	75.5298
GOTERM_BP_FAT	GO:0006357	regulation of transcription from RNA polymerase II promoter	120	0.389826	0.0735101	MEF2C, JDP2, THRB, XRCC6, FOXO1, TGFB1, CITED1, CBFB, IGHMBP2, MAGED1, SMARCD2, RARB, S100A1, TWIST1, SATB1, ZNF593, MYO6, RARG, RBL1, PKIG, HDAC10, RXRG, VAX2, MED14, ARNTL, MED19, PRDM7, UHRF1, HOXD8, MED15, RPS14, MED17, JUN, MED18, ONECUT1, ZNF76, TFCP2L1, SOX2, SOX5, CYTL1, SRF, PLAGL1, NR1H2, MEIS2, ATN1, HEXIM1, AGRN, SKIL, TCF4, RUNX1, RUNX2, RNF14, MDFI, KLF7, KLF9, MAFB, TAF7, LMCD1, RY…	1958	727	13528	1.14043	1	0.685628	75.9667
GOTERM_BP_FAT	GO:0051969	regulation of transmission of nerve impulse	29	0.0942078	0.0744794	KCNMB4, TF, GRIK2, GRIK3, BCAN, CDH2, PXK, VGF, ATP2B2, BDNF, BCHE, RAB11A, PPP3CA, CAMK2A, CHRNA3, RPS27A, COL4A4, MYO6, MAP1B, NLGN1, STXBP1, NLGN2, GRIA4, PSEN1, RASGRF1, PSEN2, NTRK2, UBB, UBA52	1958	147	13528	1.36302	1	0.689263	76.432
GOTERM_BP_FAT	GO:0051648	vesicle localization	10	0.0324855	0.0768142	ARFGAP1, SEPT5, STX5, BBS2, PSEN1, MLPH, MYO7A, COPZ1, NLGN1, SNAP23	1958	37	13528	1.86732	1	0.699591	77.5177
GOTERM_BP_FAT	GO:0007507	heart development	40	0.129942	0.0771314	NRP2, NRP1, ERBB2, FKBP1A, EGLN1, CXADR, TTN, SRF, ITGB1, GLI3, TPM1, GJC1, ATG5, OVOL2, HEXIM1, PKD1, MKL2, RARB, INSR, CHRNA3, TBX3, TGFBR2, VANGL2, ITGA4, SMO, CRKL, ID2, PSEN1, GNAQ, ADM, ID1, TGFBR3, PTCH1, ID3, IFT52, ZFPM1, ADAM19, HDAC9, POFUT1, CASQ2	1958	215	13528	1.28541	1	0.699844	77.6616
GOTERM_BP_FAT	GO:0018212	peptidyl-tyrosine modification	12	0.0389826	0.0776636	IL12RB2, DDR1, FLT1, PRLR, FYN, ERBB2, DYRK1A, JAK3, FER, INSR, ABL2, BTK	1958	48	13528	1.72727	1	0.701137	77.9009
GOTERM_BP_FAT	GO:0051347	positive regulation of transferase activity	44	0.142936	0.0776798	ADCY1, ADORA2B, PRKAG1, ERBB2, PFKFB2, C5, TNFSF15, KITLG, SDC4, TGFB1, S1PR2, MAP3K5, SERINC5, CXCR4, MAP3K9, MAP3K1, NPM1, TGFA, SHC1, INSR, PILRB, MAP2K6, CHRNA3, ADAM9, MDFI, DGKQ, FLT1, VAV3, PICK1, TGFBR2, PIM1, ITGA1, CENPE, STRADB, DGKI, TNFRSF10A, SPDYA, TNFRSF10B, PRLR, PSEN1, ERN1, LRP8, GADD45B, PRKD3	1958	240	13528	1.26667	1	0.699929	77.9081
GOTERM_BP_FAT	GO:0050804	regulation of synaptic transmission	27	0.0877107	0.0803377	KCNMB4, GRIK2, GRIK3, BCAN, PXK, VGF, ATP2B2, BDNF, BCHE, RAB11A, PPP3CA, CAMK2A, CHRNA3, RPS27A, COL4A4, MYO6, MAP1B, NLGN1, STXBP1, NLGN2, GRIA4, PSEN1, RASGRF1, PSEN2, NTRK2, UBB, UBA52	1958	136	13528	1.37166	1	0.711273	79.0671
GOTERM_BP_FAT	GO:0051153	regulation of striated muscle cell differentiation	9	0.0292369	0.0808338	COL4A4, TBX3, BTG1, UBB, AGRN, HDAC9, IGFBP3, UBA52, RPS27A	1958	32	13528	1.94318	1	0.712306	79.277
GOTERM_BP_FAT	GO:0007416	synaptogenesis	9	0.0292369	0.0808338	DNM3, MYO6, GLRA2, MAP1B, NLGN1, NLGN2, POU4F1, AGRN, CDH2	1958	32	13528	1.94318	1	0.712306	79.277
GOTERM_BP_FAT	GO:0050678	regulation of epithelial cell proliferation	16	0.0519767	0.0810244	NOG, FGF7, ERBB2, BRCA2, TGFB1, KDR, MAGED1, CDKN1C, LAMA1, GPX1, DLX6, NME1, TGFA, TGFBR3, PTCH1, FGF1	1958	71	13528	1.55698	1	0.711923	79.3571
GOTERM_BP_FAT	GO:0006613	cotranslational protein targeting to membrane	5	0.0162427	0.0826745	ARL6IP1, SRP14, TRAM1, SEC62, SSR1	1958	12	13528	2.87879	1	0.718194	80.0383
GOTERM_BP_FAT	GO:0048048	embryonic eye morphogenesis	5	0.0162427	0.0826745	RARG, ALDH1A3, VAX2, RARB, BMP7	1958	12	13528	2.87879	1	0.718194	80.0383
GOTERM_BP_FAT	GO:0046039	GTP metabolic process	5	0.0162427	0.0826745	NME1, RHOQ, RAB11A, NME7, GCH1	1958	12	13528	2.87879	1	0.718194	80.0383
GOTERM_BP_FAT	GO:0030838	positive regulation of actin filament polymerization	5	0.0162427	0.0826745	ACTR3, NCK2, ARPC2, MAP3K1, CDC42EP5	1958	12	13528	2.87879	1	0.718194	80.0383
GOTERM_BP_FAT	GO:0034599	cellular response to oxidative stress	11	0.035734	0.0829081	GPX1, PXDN, LONP1, PRDX6, HMOX1, GPX4, PRDX5, PRDX3, CAT, TPM1, PXN	1958	43	13528	1.76744	1	0.717996	80.1331
GOTERM_BP_FAT	GO:0007093	mitotic cell cycle checkpoint	11	0.035734	0.0829081	NBN, PCBP4, ZWINT, BUB1, BUB1B, CENPF, CENPE, RPL24, MAD2L2, GTSE1, TGFB1	1958	43	13528	1.76744	1	0.717996	80.1331
GOTERM_BP_FAT	GO:0045597	positive regulation of cell differentiation	42	0.136439	0.0839557	XRCC2, THRB, TNFRSF12A, HOXA11, SOX2, XRCC6, KITLG, ITPKB, TRIM16, SRF, GLI3, PNP, TGFB1, ACTR3, CCNE1, BDNF, TIAM1, RHOA, RUNX1, RUNX2, SH3PXD2B, LPL, SMAD9, PTPRF, SOCS3, MAP1B, TGFBR2, DLL3, NUMBL, NTRK3, SMO, ID2, NME1, BTG1, JUN, SCIN, NPPC, CAMK1, GNAS, BMPR1B, BMP7, IGFBP3	1958	229	13528	1.26717	1	0.721429	80.5526
GOTERM_BP_FAT	GO:0010638	positive regulation of organelle organization	18	0.0584738	0.0841029	DLGAP5, MAP1B, CENPE, ESPL1, TPM1, DSTN, UBE2N, ACTR3, NCK2, SORBS3, ARPC2, MAP3K1, NPM1, RHOA, DNMT1, TGFA, INSR, CDC42EP5	1958	83	13528	1.49836	1	0.720842	80.6108
GOTERM_BP_FAT	GO:0030834	regulation of actin filament depolymerization	8	0.0259884	0.0843637	GSN, CAPZA2, SCIN, CAPZA1, ADD2, SPTAN1, ADD1, DSTN	1958	27	13528	2.04714	1	0.72076	80.7137
GOTERM_BP_FAT	GO:0016044	membrane organization	66	0.214404	0.0845921	CLTA, SEC24A, MYO7A, AP2S1, ATP5B, SORL1, MEGF10, AP1S3, BAK1, AP1S2, NECAP2, NECAP1, CAP1, TIE1, SEC24D, MYO6, OPA1, PICK1, STXBP1, ARHGAP27, ELMO3, LDLRAP1, ELMO2, NPC1, LRP10, ARRB1, NME1, TXNDC5, RIN2, SH3KBP1, RIN1, SORT1, TOMM22, EPN2, ARFGAP1, ABCA7, SAMM50, COPZ1, SNX1, CYTH2, SNX3, CD9, ADRB3, DOCK1, FCER1G, SCARB1, AGRN, SNAP23, PLA2R1, EHD1, EMD, DNM3, VAV3, MRC2, TGFBR2, SUN2, MARCH3,…	1958	381	13528	1.19685	1	0.720537	80.8033
GOTERM_BP_FAT	GO:0007179	transforming growth factor beta receptor signaling pathway	14	0.0454796	0.08485	SMAD9, FUT8, PDGFA, LTBP3, SMAD6, TGFBR2, TGFB1, CITED1, ID1, JUN, MAP3K1, TGFBR3, GDF15, ADAM9	1958	60	13528	1.61212	1	0.720444	80.904
GOTERM_BP_FAT	GO:0045860	positive regulation of protein kinase activity	41	0.13319	0.0850144	ADCY1, ADORA2B, PRKAG1, ERBB2, C5, TNFSF15, KITLG, SDC4, TGFB1, S1PR2, MAP3K5, CXCR4, MAP3K9, MAP3K1, NPM1, TGFA, SHC1, INSR, PILRB, MAP2K6, CHRNA3, ADAM9, MDFI, DGKQ, FLT1, PICK1, TGFBR2, PIM1, ITGA1, CENPE, STRADB, DGKI, TNFRSF10A, SPDYA, TNFRSF10B, PRLR, PSEN1, ERN1, LRP8, GADD45B, PRKD3	1958	223	13528	1.27028	1	0.719943	80.968
GOTERM_BP_FAT	GO:0030155	regulation of cell adhesion	27	0.0877107	0.0861025	ONECUT1, ATP5B, ERBB2, PDE3B, TPM1, TGFB1, MIA3, ARHGAP6, GSN, KIFAP3, TGFBI, BCL6, FGF1, ADAM9, VAV3, CCDC80, MYO1F, CELSR2, NID1, MMP14, LAMA1, DDR1, LAMA4, EGFLAM, LAMA3, PRLR, ADAM22	1958	137	13528	1.36165	1	0.723462	81.3862
GOTERM_BP_FAT	GO:0006903	vesicle targeting	7	0.0227398	0.0868278	ARFGAP1, SEPT5, STX5, PSEN1, COPZ1, NLGN1, SNAP23	1958	22	13528	2.19835	1	0.72537	81.6601
GOTERM_BP_FAT	GO:0051693	actin filament capping	7	0.0227398	0.0868278	GSN, CAPZA2, SCIN, CAPZA1, ADD2, SPTAN1, ADD1	1958	22	13528	2.19835	1	0.72537	81.6601
GOTERM_BP_FAT	GO:0042744	hydrogen peroxide catabolic process	6	0.0194913	0.0870896	GPX1, PXDN, PRDX6, GPX4, PRDX3, CAT	1958	17	13528	2.4385	1	0.725284	81.7581
GOTERM_BP_FAT	GO:0030097	hemopoiesis	43	0.139687	0.0873083	TWSG1, ONECUT1, TIPARP, KITLG, ITPKB, PRDX3, TPD52, ITGB1, CIAPIN1, CBFB, TGFB1, IL31RA, TIMP1, BAK1, ASH2L, SH2B3, PATZ1, BCL6, RUNX1, ERCC1, FLVCR1, SGPL1, TTC7A, CRIP2, TGFBR2, BRCA2, IFI16, ITGA4, TACC3, KDR, CD1D, DNASE2, PGM3, RPS19, PSEN1, ID2, RPL22, RPS14, PSEN2, TGFBR3, HDAC9, ADD2, ADD1	1958	236	13528	1.25886	1	0.725015	81.8395
GOTERM_BP_FAT	GO:0034101	erythrocyte homeostasis	12	0.0389826	0.0876619	DNASE2, RPS19, ID2, RPS17, HMOX1, RPS14, TGFBR3, BCL6, ADD1, FLVCR1, RPS24, TIMP1	1958	49	13528	1.69202	1	0.72532	81.9704
GOTERM_BP_FAT	GO:0010035	response to inorganic substance	38	0.123445	0.0881751	KCNMB4, PXDN, A2M, PDGFA, PRDX5, PRDX3, TTN, TPM1, PXN, GPX1, GSN, HMOX1, GPX4, SLC30A5, CAT, NEDD4L, FOSL1, INSR, CHRNA3, ADAM9, KCNMA1, TXNIP, SLC8A1, CRYAB, EEF1A2, MAP1B, TRPA1, MGP, PARK7, SLC25A12, KHK, SDC1, NPC1, NEDD4, PRDX6, JUN, ABAT, IGFBP2	1958	205	13528	1.28071	1	0.726296	82.1589
GOTERM_BP_FAT	GO:0010627	regulation of protein kinase cascade	45	0.146185	0.0893711	SH3RF1, SLC20A1, GRIK2, LEPR, ERBB2, TLR4, FKBP1A, TIMP2, PDCD4, TGFB1, CANT1, IL31RA, ADRB3, GPX1, TMED7, MAP3K5, SORBS3, TMEM9B, SQSTM1, HMOX1, MAP3K9, MAP3K1, RHOA, RHOC, CAT, CASP1, PHLDA3, INSR, MDFI, BST2, GOLT1B, TAOK3, NDFIP1, WLS, ECT2, TP73, UBE2N, TRIM38, TNFRSF10B, NUP62, NEDD4, HIPK3, HIPK2, MAPK8IP1, TNFAIP3	1958	249	13528	1.24863	1	0.730109	82.5908
GOTERM_BP_FAT	GO:0019725	cellular homeostasis	79	0.256635	0.0895919	GRIK2, ATOX1, GRIK3, ATP5B, PRDX5, CD52, PRDX3, BUD31, TGFB1, MBP, BAK1, ATP2B2, GPX1, DNAJC16, CXCR4, TPT1, TRPV4, QKI, CHRNA6, JPH1, CHRNA3, IBTK, KCNMA1, CLNS1A, SLC12A7, TTC7A, ACO1, STIM2, SLC9A3R1, GNAQ, PSEN1, ADM, PRDX6, TXNDC5, JUN, TXN, CLDN1, ADD1, TF, KCNMB4, GLRX5, TXN2, CCR1, ERBB2, FGGY, TMX4, FKBP1A, NHLRC2, CLDN11, SRF, APLP2, ACSBG1, CD9, SERINC5, NPM1, CAMK2D, SLC30A5, PPP3CA, …	1958	466	13528	1.17128	1	0.729844	82.6695
GOTERM_BP_FAT	GO:0014020	primary neural tube formation	9	0.0292369	0.0938014	OVOL2, LMO4, VANGL2, FZD3, PTCH1, APAF1, VASP, FZD6, TWIST1	1958	33	13528	1.8843	1	0.745591	84.1062
GOTERM_BP_FAT	GO:0051650	establishment of vesicle localization	9	0.0292369	0.0938014	ARFGAP1, SEPT5, STX5, BBS2, PSEN1, MYO7A, COPZ1, NLGN1, SNAP23	1958	33	13528	1.8843	1	0.745591	84.1062
GOTERM_BP_FAT	GO:0032526	response to retinoic acid	9	0.0292369	0.0938014	MICB, RARG, PDGFA, SOX2, TRIM16, PTCH1, TIE1, LRP2, IGFBP2	1958	33	13528	1.8843	1	0.745591	84.1062
GOTERM_BP_FAT	GO:0008064	regulation of actin polymerization or depolymerization	14	0.0454796	0.0942312	CAPZA2, CAPZA1, DSTN, ACTR3, NCK2, PFN2, ARPC2, GSN, MAP3K1, SCIN, ADD2, SPTAN1, CDC42EP5, ADD1	1958	61	13528	1.58569	1	0.746109	84.2464
GOTERM_BP_FAT	GO:0016049	cell growth	14	0.0454796	0.0942312	FGFR1, AR, LAMB2, ENOX2, NPM1, POU4F3, SLC3A2, TGFBR3, BIN3, SGMS1, EMP3, TGFB1, XRN2, SLC9A1	1958	61	13528	1.58569	1	0.746109	84.2464
GOTERM_BP_FAT	GO:0030517	negative regulation of axon extension	4	0.0129942	0.0963823	RTN4, PLXNA3, NRP1, SEMA3A	1958	8	13528	3.45455	1	0.753193	84.9305
GOTERM_BP_FAT	GO:0032332	positive regulation of chondrocyte differentiation	4	0.0129942	0.0963823	THRB, HOXA11, RUNX2, GLI3	1958	8	13528	3.45455	1	0.753193	84.9305
GOTERM_BP_FAT	GO:0042384	cilium assembly	8	0.0259884	0.0990963	ONECUT1, PCNT, VANGL2, DYNC2LI1, TTC8, PCM1, RAB3IP, TTLL3	1958	28	13528	1.97403	1	0.762108	85.7536
GOTERM_BP_FAT	GO:0045137	development of primary sexual characteristics	25	0.0812137	0.0997238	HSD17B10, ERMP1, AR, FGF7, TBX3, LEPR, SOX2, DMRT2, BRCA2, BCL2L2, VGF, MMP14, CENPI, KDR, CDH6, NRIP1, GJB2, CCNE1, SDC1, NCOA4, CSDE1, BMPR1B, FANCA, LFNG, ERCC1	1958	127	13528	1.36006	1	0.763258	85.9378
