# Supplementary material for: An epigenetic switch controls an alternative NR2F2 isoform that unleashes a metastatic program in melanoma
Source: Nat Commun. 2023 Apr 4;14:1867. doi: 10.1038/s41467-023-36967-2 (PMC10073109; doi:10.1038/s41467-023-36967-2)
Supplement: Supplementary file 6 — Source Data [file 41467_2023_36967_MOESM6_ESM.xlsx]

## Sheet: Figure 1e
ESCs	NCCs	Melanocytes
0.1141	0.2031	0.8338
0.2024	0.0781	0.8846
0.228	0.0768	0.7931
0.2242	0.0644	0.9111
0.1838		0.8857
0.2011		0.8578
0.1944		0.8042
0.2071		0.5599

## Sheet: Figure 1f
	ESCs (H9)				NCCs				Melanocytes
Isoform 1	1	1	1.01		2.61	15.16	6.76		1.3	2	2.37	2.22
Isoform 2	1	1.01	1		6.26	22.09	18.87		0	0	0.07	0.11

## Sheet: Figure 1h
Nevi	Primary	Metastasis
0.36707	0.80822	0.23136
0.42902	0.9392	0.50277
0.34041	0.28399	0.13519
0.50554	0.60965	0.06541
0.38492	0.36515	0.33656
0.5729	0.09561	0.13412
0.71307	0.76754	0.07876
0.7189	0.13139	0.09639
0.58581	0.54501	0.52663
0.46118	0.45974	0.65827
0.35695	0.76259	0.73535
0.50165	0.788	0.63555
0.73614	0.83542	0.218
0.75632	0.782	0.39305
0.72732	0.84739	0.12582
0.59299	0.90057	0.36207
0.76161	0.40107	0.14077
0.68556	0.1099	0.17419
0.50574	0.14269	0.09965
0.60007	0.82141	0.61865
0.52718	0.5015	0.17898
0.56118	0.63276	0.08502
0.62497	0.86491	0.74879
0.69146	0.85832	0.11355
0.50175	0.77527	0.36545
0.59898	0.325	0.16817
0.56945	0.6573	0.38452
0.54016	0.69618	0.09491
0.60932	0.46773	0.08606
0.63817	0.32452	0.10961
0.70895	0.62048	0.12583
0.7274	0.5496	0.43087
0.71042	0.37413	0.17487
0.72426	0.86915	0.13234
0.638	0.84139	0.33392
0.70062	0.33548	0.13599
0.54202	0.12779	0.08135
0.72647	0.11521	0.06163
0.65649	0.73719	0.12516
0.7458	0.21482	0.08326
0.38448	0.63283	0.13548
0.70068	0.38712	0.69113
0.76708	0.71783	0.12953
0.54774	0.55626	0.27519
0.58445	0.73033	0.18251
0.54464	0.3049	0.10442
0.75231	0.69941	0.29609
0.60094	0.76294	0.08142
0.5937	0.65026	0.0888
0.73586	0.29783	0.43999
0.46997	0.23971	0.07279
0.54256	0.71888	0.12185
0.74221	0.36883	0.38296
0.6124	0.82307	0.13193
0.60685	0.74811	0.70318
0.66339	0.53473	0.10329
0.71519	0.52166	0.07231
0.74836	0.21902	0.7227
0.78491	0.55645	0.72637
0.6734	0.7212	0.19998
0.63973	0.10681	0.55565
0.53968	0.2679	0.69522
0.80077	0.41459	0.08902
0.54712	0.61928	0.55937
0.44703	0.30113	0.87282
0.41708	0.62924	0.83963
0.70355	0.59476	0.79613
0.4017	0.64247	0.71935
0.7011	0.18392	0.09229
0.41317	0.64664	0.4491
0.46572	0.43267	0.14714
0.61431	0.53647	0.06085
0.54452	0.45882	0.69714
	0.54204	0.08969
	0.85157	0.62128
	0.07697	0.05915
	0.50626	0.86428
	0.45366	0.36915
	0.2729	0.2203
	0.29023	0.16656
	0.1263	0.41061
	0.52847	0.09369
	0.77332	0.12567
	0.79332	0.21156
	0.661	0.15301
	0.16641	0.56207
	0.71181	0.17506
	0.84913	0.69247
	0.73682	0.5588
	0.10217	0.54798
	0.12862	0.17031
	0.2964	0.14986
	0.73759	0.8517
	0.66367	0.65968
	0.45978	0.3272
	0.10239	0.47693
	0.25095	0.44953
	0.65023	0.72263
	0.46854	0.65589
	0.86103	0.35163
	0.27552	0.80622
	0.68992	0.10376
	0.39074	0.066
	0.67137	0.4536
	0.40253	0.63904
	0.83133	0.71022
	0.13662	0.26631
	0.16277	0.91837
	0.10826	0.66983
		0.13268
		0.78228
		0.16745
		0.10649
		0.52747
		0.12647
		0.54645
		0.67686
		0.80276
		0.49111
		0.4814
		0.12968
		0.19614
		0.05296
		0.5305
		0.13987
		0.16137
		0.37843
		0.33928
		0.08686
		0.25133
		0.82951
		0.13664
		0.12438
		0.5235
		0.71702
		0.0949
		0.21214
		0.25681
		0.06671
		0.46826
		0.80741
		0.07715
		0.90968
		0.10471
		0.59956
		0.64301
		0.09124
		0.0606
		0.10293
		0.3199
		0.12849
		0.69524
		0.32939
		0.18401
		0.11597
		0.55998
		0.08721
		0.59578
		0.07742
		0.41578
		0.53236
		0.56464
		0.11673
		0.08814
		0.14546
		0.48035
		0.47183
		0.51626
		0.51489
		0.06982
		0.07987
		0.58753
		0.84666
		0.78824
		0.13646
		0.04143
		0.5709
		0.08575
		0.10089
		0.82701
		0.05215
		0.7789
		0.13104
		0.37375
		0.21003
		0.39802
		0.14193
		0.79384
		0.6187
		0.09187
		0.79734
		0.26543
		0.31224
		0.08241
		0.7178
		0.08021
		0.05178
		0.51886
		0.10064
		0.11893
		0.08035
		0.25879
		0.12354
		0.49093
		0.53614
		0.15117
		0.0861
		0.1556
		0.28081
		0.18404
		0.19629
		0.07923
		0.50416
		0.32241
		0.80117
		0.16699
		0.11518
		0.92478
		0.17169
		0.57405
		0.06961
		0.06221
		0.46132
		0.68647
		0.52649
		0.14525
		0.58035
		0.15503
		0.17736
		0.774
		0.12571
		0.85837
		0.36813
		0.1215
		0.13629
		0.41328
		0.06245
		0.04498
		0.88545
		0.51022
		0.63976
		0.08436
		0.0494
		0.86533
		0.15426
		0.35371
		0.07509
		0.60572
		0.8679
		0.68049
		0.82905
		0.54731
		0.3523
		0.83887
		0.82834
		0.69008
		0.72655
		0.09745
		0.13967
		0.867
		0.11021
		0.1537
		0.21878
		0.13976
		0.74877
		0.80764
		0.33926
		0.24649
		0.1398
		0.14362
		0.09935
		0.42121
		0.28841
		0.1145
		0.85836
		0.52192
		0.52097
		0.28551
		0.89231
		0.62652
		0.06424
		0.10083
		0.08205
		0.36628
		0.0996
		0.13357
		0.10033
		0.56094
		0.8507
		0.30925
		0.66174
		0.75129
		0.75005
		0.58829
		0.13105
		0.71984
		0.0937
		0.27786
		0.8088
		0.14638
		0.21656
		0.78074
		0.05351
		0.12158
		0.1116
		0.59906
		0.73515
		0.13319
		0.40206
		0.44583
		0.63692
		0.48288
		0.11617
		0.37284
		0.24758
		0.46647
		0.69668
		0.65128
		0.229
		0.09842
		0.15206
		0.07058
		0.59123
		0.52577
		0.08253
		0.44616
		0.0739
		0.09458
		0.8219
		0.11807
		0.88204
		0.64151
		0.08386
		0.14726
		0.11185
		0.16646
		0.04367
		0.08125
		0.07803
		0.11127
		0.60906
		0.11983
		0.14931
		0.09282
		0.28273
		0.11649
		0.77695
		0.66299
		0.7774
		0.12699
		0.3669
		0.6882
		0.6357
		0.66455
		0.10893
		0.89249
		0.50663
		0.08771
		0.68632
		0.71577
		0.79271
		0.64738
		0.11708
		0.54785

## Sheet: Figure 1i
Primary	Metastasis
5.00194	5.76452
3.68787	7.64452
6.28836	8.95991
4.29967	7.82276
8.72608	4.36761
9.49231	7.69146
2.49375	9.1581
7.10486	5.75665
7.93504	5.09129
7.21511	4.0317
5.75929	0
4.05255	4.43425
3.09818	6.95534
0	8.56738
0	9.85396
	7.65587
6.82478	6.1155
7.34722	6.98072
0	9.32523
6.26263	2.28588
	5.70931
3.6398	0
5.18242	3.54849
4.90091	8.32064
5.02698	5.89765
7.07863	3.33847
5.78368	7.16207
4.70088	8.52601
5.57269	6.64445
3.67077	5.84451
4.06941	3.49013
5.98629	5.4899
5.17659	7.9202
2.63308	6.60525
3.71018	8.4574
3.74137	8.32424
8.38711	7.6601
6.52299	6.55755
0	4.70609
7.67242	8.73975
4.99957	7.08594
7.97491	2.97614
3.88053	7.97444
5.95777	6.88886
0	6.31312
7.03431	7.16185
0	6.66953
5.68318	8.56091
5.75155	6.54936
6.21651	2.88912
6.849	6.90212
0	8.23508
7.27649	6.77443
4.77839	8.41492
8.16153	6.18632
0	8.92273
0	4.40335
4.64654	3.55389
3.82643	1.85603
6.36196	7.39807
6.69953	4.36144
0	6.77724
3.48224	7.67387
4.77648	5.4772
4.50058	2.88204
3.78555	4.1113
5.10276	5.50032
6.05657	4.90729
6.62298	8.38854
0	4.59345
5.25365	6.40174
4.97004	8.67109
7.35036	7.2174
6.48805	8.14889
4.771	6.74442
7.85648	6.07328
5.57667	2.64499
	7.3191
6.03374	7.27124
7.33846	5.80328
	7.17108
	7.00988
5.62693	7.14338
0	7.09237
3.15518	5.96718
7.14361	7.78933
5.4847	5.08097
4.38776	4.49698
2.85888	4.59145
6.14515	3.91724
8.19421	7.44974
3.03388	7.51864
3.89478	4.17918
4.28438	3.75466
5.58807	5.5426
9.28674	7.14372
4.19689	4.01789
2.39383	0
6.57412	4.59477
4.28774	5.64134
6.439	3.27129
2.57446	7.57354
5.71394	8.08823
	5.61306
4.62957	4.78955
3.96457	4.8644
7.18898	8.28507
7.12182	0
8.00266	6.53707
	8.46436
	5.28133
	6.00318
	6.38842
	3.11914
	3.99226
	5.32159
	5.7952
	4.22899
	5.27337
	6.67438
	7.97217
	5.92881
	8.70136
	6.44073
	8.58774
	8.16231
	3.39042
	6.84925
	8.38426
	4.78557
	3.7625
	9.28705
	9.29001
	6.07335
	3.48692
	7.84102
	7.66865
	7.67867
	8.47493
	6.79049
	5.37014
	8.84979
	3.53446
	6.93495
	5.5858
	7.16828
	7.63489
	8.31893
	9.91509
	6.4995
	7.7423
	5.13574
	8.55414
	6.94973
	9.41279
	5.73079
	9.45641
	4.92695
	9.06024
	5.69265
	6.27932
	4.48507
	7.35078
	8.4194
	8.22892
	7.70459
	5.33378
	3.81577
	5.96824
	8.35898
	6.15305
	3.53303
	0
	2.08236
	6.2702
	9.23538
	7.44497
	8.81694
	5.0679
	4.74751
	5.75668
	4.4484
	8.79765
	6.90326
	7.75443
	6.53405
	9.17255
	4.96488
	5.74161
	3.76473
	4.06743
	7.52567
	7.26256
	6.12836
	5.63562
	8.68944
	9.33351
	5.31353
	6.40642
	7.98935
	7.16231
	7.06293
	7.86393
	5.9782
	0
	9.05891
	6.67044
	8.39693
	8.18106
	6.22412
	7.2915
	8.8909
	0
	6.86647
	4.14538
	4.09151
	7.24513
	5.08781
	8.13472
	0
	9.62638
	9.63196
	8.39135
	6.00466
	5.3157
	7.9546
	5.53197
	5.7936
	8.53712
	5.07376
	6.04826
	5.76829
	7.60671
	8.67037
	3.22742
	6.38582
	9.67161
	9.46294
	5.17994
	5.81557
	4.51384
	7.7455
	8.36832
	2.31791
	7.3637
	8.40614
	6.61046
	6.88834
	5.85797
	6.6627
	5.48009
	3.59746
	7.06648
	3.72714
	4.38219
	5.25234
	4.24253
	7.52206
	9.36277
	5.68748
	6.21562
	6.3355
	6.99755
	5.08431
	4.97071
	3.50382
	6.10643
	7.39167
	8.77552
	8.85798
	8.0733
	0
	6.72477
	5.34757
	7.3841
	6.76965
	5.79838
	4.38884
	4.68369
	6.38595
	7.67933
	7.54123
	3.26389
	8.19123
	7.65668
	8.03527
	3.22239
	4.31863
	8.20946
	6.25732
	2.83348
	4.33742
	6.99714
	7.95097
	6.54529
	8.7544
	7.84633
	3.25196
	6.869
	5.78437
	6.12019
	7.20267
	6.26317
	7.77883
	4.28935
	3.62414
	8.04699
	3.13711
	5.08647
	3.53316
	3.57159
	7.91989
	6.91012
	8.4383
	3.94369
	3.39783
	4.55816
	0
	9.12112
	7.51691
	9.11277
	4.61487
	7.21136
	6.68982
	6.56736
	5.77971
	6.90156
	4.72355
	5.73938
	5.11465
	3.48516
	0
	6.81666
	4.66955
	7.70253
	8.41226
	6.91235
	8.94081
	3.45082
	5.1849
	6.51142
	6.91022
	3.98652
	5.76884
	4.86999
	3.24932
	5.01835
	0
	10.4115
	7.11681
	5.62112
	4.37233
	0
	7.51343
	4.18572
	6.65652
	6.07664
	0
	0
	4.39869
	5.67486
	7.10318
	7.43268

## Sheet: Figure 1j
Methylation	Primary	Metastasis
0.80822	5.00194
0.9392	3.68787
0.28399	6.28836
0.60965	4.29967
0.36515	8.72608
0.09561	9.49231
0.76754	2.49375
0.13139	7.10486
0.54501	7.93504
0.45974	7.21511
0.76259	5.75929
0.788	4.05255
0.83542	3.09818
0.782	0
0.84739	0
0.90057
0.40107	6.82478
0.1099	7.34722
0.14269	0
0.82141	6.26263
0.5015
0.63276	3.6398
0.86491	5.18242
0.85832	4.90091
0.77527	5.02698
0.325	7.07863
0.6573	5.78368
0.69618	4.70088
0.46773	5.57269
0.32452	3.67077
0.62048	4.06941
0.5496	5.98629
0.37413	5.17659
0.86915	2.63308
0.84139	3.71018
0.33548	3.74137
0.12779	8.38711
0.11521	6.52299
0.73719	0
0.21482	7.67242
0.63283	4.99957
0.38712	7.97491
0.71783	3.88053
0.55626	5.95777
0.73033	0
0.3049	7.03431
0.69941	0
0.76294	5.68318
0.65026	5.75155
0.29783	6.21651
0.23971	6.849
0.71888	0
0.36883	7.27649
0.82307	4.77839
0.74811	8.16153
0.53473	0
0.52166	0
0.21902	4.64654
0.55645	3.82643
0.7212	6.36196
0.10681	6.69953
0.2679	0
0.41459	3.48224
0.61928	4.77648
0.30113	4.50058
0.62924	3.78555
0.59476	5.10276
0.64247	6.05657
0.18392	6.62298
0.64664	0
0.43267	5.25365
0.53647	4.97004
0.45882	7.35036
0.54204	6.48805
0.85157	4.771
0.07697	7.85648
0.50626	5.57667
0.45366
0.2729	6.03374
0.29023	7.33846
0.1263
0.52847
0.77332	5.62693
0.79332	0
0.661	3.15518
0.16641	7.14361
0.71181	5.4847
0.84913	4.38776
0.73682	2.85888
0.10217	6.14515
0.12862	8.19421
0.2964	3.03388
0.73759	3.89478
0.66367	4.28438
0.45978	5.58807
0.10239	9.28674
0.25095	4.19689
0.65023	2.39383
0.46854	6.57412
0.86103	4.28774
0.27552	6.439
0.68992	2.57446
0.39074	5.71394
0.67137
0.40253	4.62957
0.83133	3.96457
0.13662	7.18898
0.16277	7.12182
0.10826	8.00266
0.23136		5.76452
0.50277		7.64452
0.13519		8.95991
0.06541		7.82276
0.33656		4.36761
0.13412		7.69146
0.07876		9.1581
0.09639		5.75665
0.52663		5.09129
0.65827		4.0317
0.73535		0
0.63555		4.43425
0.218		6.95534
0.39305		8.56738
0.12582		9.85396
0.36207		7.65587
0.14077		6.1155
0.17419		6.98072
0.09965		9.32523
0.61865		2.28588
0.17898		5.70931
0.08502		0
0.74879		3.54849
0.11355		8.32064
0.36545		5.89765
0.16817		3.33847
0.38452		7.16207
0.09491		8.52601
0.08606		6.64445
0.10961		5.84451
0.12583		3.49013
0.43087		5.4899
0.17487		7.9202
0.13234		6.60525
0.33392		8.4574
0.13599		8.32424
0.08135		7.6601
0.06163		6.55755
0.12516		4.70609
0.08326		8.73975
0.13548		7.08594
0.69113		2.97614
0.12953		7.97444
0.27519		6.88886
0.18251		6.31312
0.10442		7.16185
0.29609		6.66953
0.08142		8.56091
0.0888		6.54936
0.43999		2.88912
0.07279		6.90212
0.12185		8.23508
0.38296		6.77443
0.13193		8.41492
0.70318		6.18632
0.10329		8.92273
0.07231		4.40335
0.7227		3.55389
0.72637		1.85603
0.19998		7.39807
0.55565		4.36144
0.69522		6.77724
0.08902		7.67387
0.55937		5.4772
0.87282		2.88204
0.83963		4.1113
0.79613		5.50032
0.71935		4.90729
0.09229		8.38854
0.4491		4.59345
0.14714		6.40174
0.06085		8.67109
0.69714		7.2174
0.08969		8.14889
0.62128		6.74442
0.05915		6.07328
0.86428		2.64499
0.36915		7.3191
0.2203		7.27124
0.16656		5.80328
0.41061		7.17108
0.09369		7.00988
0.12567		7.14338
0.21156		7.09237
0.15301		5.96718
0.56207		7.78933
0.17506		5.08097
0.69247		4.49698
0.5588		4.59145
0.54798		3.91724
0.17031		7.44974
0.14986		7.51864
0.8517		4.17918
0.65968		3.75466
0.3272		5.5426
0.47693		7.14372
0.44953		4.01789
0.72263		0
0.65589		4.59477
0.35163		5.64134
0.80622		3.27129
0.10376		7.57354
0.066		8.08823
0.4536		5.61306
0.63904		4.78955
0.71022		4.8644
0.26631		8.28507
0.91837		0
0.66983		6.53707
0.13268		8.46436
0.78228		5.28133
0.16745		6.00318
0.10649		6.38842
0.52747		3.11914
0.12647		3.99226
0.54645		5.32159
0.67686		5.7952
0.80276		4.22899
0.49111		5.27337
0.4814		6.67438
0.12968		7.97217
0.19614		5.92881
0.05296		8.70136
0.5305		6.44073
0.13987		8.58774
0.16137		8.16231
0.37843		3.39042
0.33928		6.84925
0.08686		8.38426
0.25133		4.78557
0.82951		3.7625
0.13664		9.28705
0.12438		9.29001
0.5235		6.07335
0.71702		3.48692
0.0949		7.84102
0.21214		7.66865
0.25681		7.67867
0.06671		8.47493
0.46826		6.79049
0.80741		5.37014
0.07715		8.84979
0.90968		3.53446
0.10471		6.93495
0.59956		5.5858
0.64301		7.16828
0.09124		7.63489
0.0606		8.31893
0.10293		9.91509
0.3199		6.4995
0.12849		7.7423
0.69524		5.13574
0.32939		8.55414
0.18401		6.94973
0.11597		9.41279
0.55998		5.73079
0.08721		9.45641
0.59578		4.92695
0.07742		9.06024
0.41578		5.69265
0.53236		6.27932
0.56464		4.48507
0.11673		7.35078
0.08814		8.4194
0.14546		8.22892
0.48035		7.70459
0.47183		5.33378
0.51626		3.81577
0.51489		5.96824
0.06982		8.35898
0.07987		6.15305
0.58753		3.53303
0.84666		0
0.78824		2.08236
0.13646		6.2702
0.04143		9.23538
0.5709		7.44497
0.08575		8.81694
0.10089		5.0679
0.82701		4.74751
0.05215		5.75668
0.7789		4.4484
0.13104		8.79765
0.37375		6.90326
0.21003		7.75443
0.39802		6.53405
0.14193		9.17255
0.79384		4.96488
0.6187		5.74161
0.09187		3.76473
0.79734		4.06743
0.26543		7.52567
0.31224		7.26256
0.08241		6.12836
0.7178		5.63562
0.08021		8.68944
0.05178		9.33351
0.51886		5.31353
0.10064		6.40642
0.11893		7.98935
0.08035		7.16231
0.25879		7.06293
0.12354		7.86393
0.49093		5.9782
0.53614		0
0.15117		9.05891
0.0861		6.67044
0.1556		8.39693
0.28081		8.18106
0.18404		6.22412
0.19629		7.2915
0.07923		8.8909
0.50416		0
0.32241		6.86647
0.80117		4.14538
0.16699		4.09151
0.11518		7.24513
0.92478		5.08781
0.17169		8.13472
0.57405		0
0.06961		9.62638
0.06221		9.63196
0.46132		8.39135
0.68647		6.00466
0.52649		5.3157
0.14525		7.9546
0.58035		5.53197
0.15503		5.7936
0.17736		8.53712
0.774		5.07376
0.12571		6.04826
0.85837		5.76829
0.36813		7.60671
0.1215		8.67037
0.13629		3.22742
0.41328		6.38582
0.06245		9.67161
0.04498		9.46294
0.88545		5.17994
0.51022		5.81557
0.63976		4.51384
0.08436		7.7455
0.0494		8.36832
0.86533		2.31791
0.15426		7.3637
0.35371		8.40614
0.07509		6.61046
0.60572		6.88834
0.8679		5.85797
0.68049		6.6627
0.82905		5.48009
0.54731		3.59746
0.3523		7.06648
0.83887		3.72714
0.82834		4.38219
0.69008		5.25234
0.72655		4.24253
0.09745		7.52206
0.13967		9.36277
0.867		5.68748
0.11021		6.21562
0.1537		6.3355
0.21878		6.99755
0.13976		5.08431
0.74877		4.97071
0.80764		3.50382
0.33926		6.10643
0.24649		7.39167
0.1398		8.77552
0.14362		8.85798
0.09935		8.0733
0.42121		0
0.28841
0.1145		6.72477
0.85836		5.34757
0.52192		7.3841
0.52097		6.76965
0.28551		5.79838
0.89231		4.38884
0.62652		4.68369
0.06424		6.38595
0.10083		7.67933
0.08205		7.54123
0.36628		3.26389
0.0996		8.19123
0.13357		7.65668
0.10033		8.03527
0.56094		3.22239
0.8507		4.31863
0.30925		8.20946
0.66174		6.25732
0.75129		2.83348
0.75005		4.33742
0.58829		6.99714
0.13105		7.95097
0.71984		6.54529
0.0937		8.7544
0.27786		7.84633
0.8088		3.25196
0.14638		6.869
0.21656		5.78437
0.78074		6.12019
0.05351		7.20267
0.12158		6.26317
0.1116		7.77883
0.59906		4.28935
0.73515		3.62414
0.13319		8.04699
0.40206		3.13711
0.44583		5.08647
0.63692		3.53316
0.48288		3.57159
0.11617		7.91989
0.37284		6.91012
0.24758		8.4383
0.46647		3.94369
0.69668		3.39783
0.65128		4.55816
0.229		0
0.09842		9.12112
0.15206		7.51691
0.07058		9.11277
0.59123		4.61487
0.52577		7.21136
0.08253		6.68982
0.44616		6.56736
0.0739		5.77971
0.09458		6.90156
0.8219		4.72355
0.11807		5.73938
0.88204		5.11465
0.64151		3.48516
0.08386		0
0.14726		6.81666
0.11185		4.66955
0.16646		7.70253
0.04367		8.41226
0.08125		6.91235
0.07803		8.94081
0.11127		3.45082
0.60906		5.1849
0.11983		6.51142
0.14931		6.91022
0.09282		3.98652
0.28273		5.76884
0.11649		4.86999
0.77695		3.24932
0.66299		5.01835
0.7774		0
0.12699		10.4115
0.3669		7.11681
0.6882		5.62112
0.6357		4.37233
0.66455		0
0.10893		7.51343
0.89249		4.18572
0.50663		6.65652
0.08771		6.07664
0.68632		0
0.71577		0
0.79271		4.39869
0.64738		5.67486
0.11708		7.10318
0.54785		7.43268

## Sheet: Figure 2a
	GAPDH	PPIA	ISO 1	ISO 2		Average	Geomean				ISO 1	GEOMEAN	dCq	ddCq	2^-ddCq				ISO 2	GEOMEAN	dCq	ddCq	2^-ddCq
MELANOCYTES	21.3681	22.8844	27.4459	37.1274		22.092	22.8281			MELANOCYTES	27.4459	22.8281	4.61778	-0.187602	1.13887			MELANOCYTES	37.1274	22.8281	14.2992	5.16481	0.0278765
	23.6709	22.9123	27.1914	37.8777		23.5888					27.1914	22.8281	4.36326	-0.44213	1.35861				37.8777	22.8281	15.0495	5.91509	0.0165722
	21.2369	24.9697	27.3473	38.5659							27.3473	22.8281	4.5192	-0.286188	1.21941				38.5659	22.8281	15.7377	6.60332	0.0102849
501MEL	18.9984	20.8874	26.8021			19.0781	20.0477			501MEL	26.8021	20.0477	6.75433	1.94894	0.259006			501MEL	0	20.0477	-20.0477	-29.1822	0
	19.1823	21.5222	27.4103			21.0666					27.4103	20.0477	7.36254	2.55715	0.169911				0	20.0477	-20.0477	-29.1822	0
	19.0537	20.7903	26.6468								26.6468	20.0477	6.59909	1.79371	0.28843				0	20.0477	-20.0477	-29.1822	0
SKMEL85	17.7435	21.049	28.6971			18.2698	19.7482			SKMEL85	28.6971	19.7482	8.94897	4.14359	0.0565791			SKMEL85	0	19.7482	-19.7482	-28.8826	0
	17.8109	22.0007	28.6571			21.3462					28.6571	19.7482	8.90894	4.10356	0.0581709				0	19.7482	-19.7482	-28.8826	0
	19.2549	20.989	28.3457								28.3457	19.7482	8.59757	3.79218	0.0721838				0	19.7482	-19.7482	-28.8826	0
SKMEL100	18.1597	21.8089	28.5229	36.0975		18.2864	19.8973			SKMEL100	28.5229	19.8973	8.62553	3.82015	0.070798			SKMEL100	36.0975	19.8973	16.2002	7.06575	0.00746443
	18.7303	21.4916	27.3049	38.678		21.6502					27.3049	19.8973	7.40759	2.60221	0.164686				38.678	19.8973	18.7806	9.6462	0.00124797
	17.9692		28.0185	37.8338							28.0185	19.8973	8.12112	3.31573	0.10043				37.8338	19.8973	17.9365	8.80206	0.00224035
SKMEL197	17.7398	20.9112	26.7092	39.1654		17.8283	19.6043			SKMEL197	26.7092	19.6043	7.10485	2.29946	0.203139			SKMEL197	39.1654	19.6043	19.561	10.4266	0.000726568
	18.147	22.3923	26.6563	39.9673		21.5573					26.6563	19.6043	7.05196	2.24657	0.210724				39.9673	19.6043	20.363	11.2285	0.000416746
	17.598	21.3684	26.6548	35.9692							26.6548	19.6043	7.05048	2.2451	0.21094				35.9692	19.6043	16.3649	7.23045	0.00665912
SKMEL2	19.1586	21.4046	25.123	34.9032		19.2495	19.936			SKMEL2	25.123	19.936	5.18695	0.381565	0.767605			SKMEL2	34.9032	19.936	14.9672	5.83279	0.0175451
	18.9463	20.6615	25.0566	36.4202		20.647					25.0566	19.936	5.12063	0.31524	0.803717				36.4202	19.936	16.4842	7.34978	0.00613051
	19.6437	19.8749	25.6178	36.5234							25.6178	19.936	5.68175	0.876367	0.544738				36.5234	19.936	16.5873	7.45292	0.00570752
MEWO	16.7593	19.11	23.9327	33.8774		16.5807	17.8485			MEWO	23.9327	17.8485	6.08414	1.27875	0.412152			MEWO	33.8774	17.8485	16.0289	6.89446	0.00840544
	16.6659	19.35	23.6237	33.3717		19.2133					23.6237	17.8485	5.77517	0.969785	0.510582				33.3717	17.8485	15.5231	6.3887	0.0119346
	16.3168	19.18	23.6513	33.4257							23.6513	17.8485	5.80281	0.997425	0.500893				33.4257	17.8485	15.5772	6.44274	0.0114959
451LU	17.1404	20.1976	25.5497	29.3819		16.9904	18.5808			451LU	25.5497	18.5808	6.96882	2.16343	0.223225			451LU	29.3819	18.5808	10.801	1.66661	0.314993
	17.0388	20.3505	25.527	29.2071		20.3201					25.527	18.5808	6.94615	2.14077	0.226759				29.2071	18.5808	10.6262	1.49181	0.355566
	16.792	20.4124	25.3521	29.3604							25.3521	18.5808	6.77123	1.96585	0.255989				29.3604	18.5808	10.7795	1.64512	0.31972
A375	17.2006	20.5424	24.6999	29.559		17.2133	18.8379			A375	24.6999	18.8379	5.86199	1.0566	0.480763			A375	29.559	18.8379	10.7211	1.58665	0.332943
	17.1705	20.4957	24.6982	29.6092		20.6159					24.6982	18.8379	5.86027	1.05488	0.481337				29.6092	18.8379	10.7712	1.63678	0.321573
	17.2687	20.8097	24.8902	29.6732							24.8902	18.8379	6.05224	1.24685	0.421367				29.6732	18.8379	10.8353	1.70087	0.3076
SKMEL147	18.8143	21.7275	23.8684	31.0708		19.0295	20.249			SKMEL147	23.8684	20.249	3.61938	-1.186	2.27521			SKMEL147	31.0708	20.249	10.8218	1.68738	0.310489
	19.183	20.9725	24.4201	31.3572		21.5466					24.4201	20.249	4.17114	-0.634247	1.55213				31.3572	20.249	11.1082	1.97373	0.254594
	19.0913	21.9398	24.0364	31.1776							24.0364	20.249	3.78736	-1.01803	2.02515				31.1776	20.249	10.9286	1.79414	0.288343
WM278	18.1972	19.5598	23.5012	28.1336		18.1839	18.9708			WM278	23.5012	18.9708	4.53043	-0.274951	1.20995			WM278	28.1336	18.9708	9.16284	0.0284105	0.9805
	18.3189	19.7761	23.3169	28.0316		19.7917					23.3169	18.9708	4.34613	-0.45926	1.37484				28.0316	18.9708	9.06081	-0.0736187	1.05235
	18.0356	20.0392	23.5341	27.9675							23.5341	18.9708	4.56329	-0.242095	1.18271				27.9675	18.9708	8.99675	-0.137679	1.10013
SKMEL103	17.6755	19.8953	23.6636	27.8035		17.4721	18.7104			SKMEL103	23.6636	18.7104	4.95318	0.147792	0.902631			SKMEL103	27.8035	18.7104	9.09312	-0.0413042	1.02904
	17.3958	20.046	23.4354	27.9282		20.0364					23.4354	18.7104	4.72503	-0.0803517	1.05728				27.9282	18.7104	9.21781	0.0833833	0.943842
	17.345	20.1679	23.4483	27.8027							23.4483	18.7104	4.73794	-0.0674406	1.04786				27.8027	18.7104	9.09235	-0.0420791	1.0296
IGR-1	15.7406	18.4975	24.22	33.44		15.7465	17.0882			IGR-1	24.22	17.0882	7.13179	2.32641	0.19938			IGR-1	33.44	17.0882	16.3518	7.21736	0.00671981
	15.6762	18.6878	24.32	34.54		18.5443					24.32	17.0882	7.23179	2.42641	0.186028				34.54	17.0882	17.4518	8.31736	0.0031349
	15.8226	18.4476	23.99	34.1							23.99	17.0882	6.90179	2.09641	0.23384				34.1	17.0882	17.0118	7.87736	0.00425282
12-273BM	18.0374	20.8728	24.7786	30.1413		18.3988	19.5592			12-273BM	24.7786	19.5592	5.21941	0.414023	0.750528			12-273BM	30.1413	19.5592	10.582	1.4476	0.36663
	18.6456	20.4908	25.026	30.4406		20.7928					25.026	19.5592	5.46678	0.661391	0.632269				30.4406	19.5592	10.8814	1.74694	0.297933
	18.5134	21.0149	24.7249	30.2536							24.7249	19.5592	5.16563	0.36024	0.779035				30.2536	19.5592	10.6943	1.55989	0.339176
4L	18.2084	20.774	26.4697	30.1546		18.2397	19.428			4L	26.4697	19.428	7.04172	2.23634	0.212224			4L	30.1546	19.428	10.7266	1.59216	0.331676
	18.1471	20.5942	25.251	30.4042		20.6937					25.251	19.428	5.82306	1.01767	0.493913				30.4042	19.428	10.9762	1.84181	0.278972
	18.3635	20.7129	25.7203	29.8677							25.7203	19.428	6.29233	1.48694	0.356769				29.8677	19.428	10.4397	1.30527	0.404646

## Sheet: Figure 2b
			NR2F2 Isoform 1 antibody: Abcam 41859						Tubulin antibody: Sigma, T9026
			NR2F2 Isoform 2 antibody: Millipoe ABE2586						5 second exposure
			30ug protein
			5 minute exposire

## Sheet: Figure 2e
		0uM 5-Aza		1uM 5-Aza		2.5uM 5-Aza		5uM 5-Aza
72 hours	Isoform 1	1	0.13985	1.49602	0.17566	2.12033	0.18602	2.00943	0.14412
	Isoform 2	1	0.12284	2.08439	0.25734	2.96323	0.30311	3.34451	0.30448
144 hours	Isoform 1	1	0.06895	1.69114	0.0912	2.24764	0.12323	1.95108	0.28003
	Isoform 2	1	0.15041	3.2641	0.58829	5.26327	0.6286	5.04595	0.26132

## Sheet: Figure 2f
	Well	Fluor	Target	Content	Sample	Cq
	A01	SYBR	1	Unkn	1	23.6887
	A02	SYBR	1	Unkn	1	23.5913
	A03	SYBR	1	Unkn	1	23.6914
	A05	SYBR	2	Unkn	1	28.8648
	A06	SYBR	2	Unkn	1	28.9749
	A08	SYBR	3	Unkn	1	28.2361
	A09	SYBR	3	Unkn	1	28.3129
	A10	SYBR	4	Unkn	1	28.6327
	A11	SYBR	4	Unkn	1	28.1043
	A12	SYBR	4	Unkn	1	28.3507
	A13	SYBR	5	Unkn	1	30.1315
	A14	SYBR	5	Unkn	1	29.9664
	A15	SYBR	5	Unkn	1	29.648
	A18	SYBR	6	Unkn	1	15.4863
	A19	SYBR	7	Unkn	1	16.841
	A21	SYBR	7	Unkn	1	17.1235
	A22	SYBR	8	Unkn	1	22.232
	A23	SYBR	8	Unkn	1	22.2727
	B01	SYBR	1	Unkn	2	23.7923
	B02	SYBR	1	Unkn	2	23.7451
	B03	SYBR	1	Unkn	2	23.8338
	B04	SYBR	2	Unkn	2	28.9704
	B05	SYBR	2	Unkn	2	29.3186
	B06	SYBR	2	Unkn	2	29.0969
	B07	SYBR	3	Unkn	2	28.4489
	B09	SYBR	3	Unkn	2	28.2984
	B10	SYBR	4	Unkn	2	28.3898
	B11	SYBR	4	Unkn	2	28.4772
	B12	SYBR	4	Unkn	2	28.2378
	B13	SYBR	5	Unkn	2	30.2908
	B15	SYBR	5	Unkn	2	30.3327
	B16	SYBR	6	Unkn	2	15.1294
	B18	SYBR	6	Unkn	2	15.1992
	B19	SYBR	7	Unkn	2	17.0634
	B20	SYBR	7	Unkn	2	16.9265
	B21	SYBR	7	Unkn	2	17.0483
	B23	SYBR	8	Unkn	2	22.4956
	B24	SYBR	8	Unkn	2	22.4975
	C01	SYBR	1	Unkn	3	23.8153
	C02	SYBR	1	Unkn	3	23.7769
	C03	SYBR	1	Unkn	3	23.74
	C04	SYBR	2	Unkn	3	27.8698
	C06	SYBR	2	Unkn	3	28.0606
	C07	SYBR	3	Unkn	3	28.665
	C08	SYBR	3	Unkn	3	28.6595
	C09	SYBR	3	Unkn	3	28.5399
	C10	SYBR	4	Unkn	3	28.519
	C11	SYBR	4	Unkn	3	28.7126
	C13	SYBR	5	Unkn	3	30.5284
	C14	SYBR	5	Unkn	3	30.6213
	C15	SYBR	5	Unkn	3	30.3187
	C16	SYBR	6	Unkn	3	15.3897
	C17	SYBR	6	Unkn	3	15.5627
	C18	SYBR	6	Unkn	3	15.5474
	C19	SYBR	7	Unkn	3	17.2754
	C20	SYBR	7	Unkn	3	17.2511
	C21	SYBR	7	Unkn	3	17.2572
	C22	SYBR	8	Unkn	3	23.0052
	C23	SYBR	8	Unkn	3	22.9751
	C24	SYBR	8	Unkn	3	23.0037
	D01	SYBR	1	Unkn	4	25.0673
	D02	SYBR	1	Unkn	4	24.8486
	D03	SYBR	1	Unkn	4	24.9262
	D04	SYBR	2	Unkn	4	30.6194
	D05	SYBR	2	Unkn	4	30.8237
	D06	SYBR	2	Unkn	4	30.5462
	D07	SYBR	3	Unkn	4	29.6292
	D08	SYBR	3	Unkn	4	29.5226
	D09	SYBR	3	Unkn	4	29.4998
	D10	SYBR	4	Unkn	4	29.3435
	D11	SYBR	4	Unkn	4	29.2087
	D12	SYBR	4	Unkn	4	29.3112
	D13	SYBR	5	Unkn	4	31.5344
	D14	SYBR	5	Unkn	4	31.1809
	D15	SYBR	5	Unkn	4	31.8518
	D16	SYBR	6	Unkn	4	16.562
	D17	SYBR	6	Unkn	4	16.6456
	D18	SYBR	6	Unkn	4	16.7785
	D19	SYBR	7	Unkn	4	18.1409
	D20	SYBR	7	Unkn	4	18.2493
	D21	SYBR	7	Unkn	4	18.2135
	D22	SYBR	8	Unkn	4	24.1226
	D23	SYBR	8	Unkn	4	24.0929
	D24	SYBR	8	Unkn	4	24.0051
	E01	SYBR	1	Unkn	5	24.1521
	E02	SYBR	1	Unkn	5	24.0055
	E03	SYBR	1	Unkn	5	24.3441
	E04	SYBR	2	Unkn	5	28.3946
	E05	SYBR	2	Unkn	5	28.3181
	E06	SYBR	2	Unkn	5	28.4146
	E08	SYBR	3	Unkn	5	28.7665
	E09	SYBR	3	Unkn	5	28.7346
	E10	SYBR	4	Unkn	5	28.4353
	E11	SYBR	4	Unkn	5	28.7342
	E12	SYBR	4	Unkn	5	29.0121
	E13	SYBR	5	Unkn	5	30.3974
	E14	SYBR	5	Unkn	5	30.5508
	E15	SYBR	5	Unkn	5	30.6339
	E16	SYBR	6	Unkn	5	15.7713
	E17	SYBR	6	Unkn	5	15.8198
	E18	SYBR	6	Unkn	5	15.6702
	E19	SYBR	7	Unkn	5	17.5708
	E20	SYBR	7	Unkn	5	17.7861
	E21	SYBR	7	Unkn	5	17.4655
	E22	SYBR	8	Unkn	5	23.3219
	E23	SYBR	8	Unkn	5	23.4125
	E24	SYBR	8	Unkn	5	23.3456
	F01	SYBR	1	Unkn	6	23.8113
	F02	SYBR	1	Unkn	6	23.7052
	F04	SYBR	2	Unkn	6	27.5104
	F05	SYBR	2	Unkn	6	27.6592
	F06	SYBR	2	Unkn	6	27.2699
	F07	SYBR	3	Unkn	6	29.1599
	F08	SYBR	3	Unkn	6	29.2308
	F09	SYBR	3	Unkn	6	28.9922
	F10	SYBR	4	Unkn	6	29.1477
	F12	SYBR	4	Unkn	6	29.2499
	F13	SYBR	5	Unkn	6	30.7491
	F14	SYBR	5	Unkn	6	30.9126
	F16	SYBR	6	Unkn	6	15.7457
	F17	SYBR	6	Unkn	6	15.9307
	F20	SYBR	7	Unkn	6	17.3512
	F21	SYBR	7	Unkn	6	17.4092
	F22	SYBR	8	Unkn	6	23.4719
	F23	SYBR	8	Unkn	6	23.4654
	F24	SYBR	8	Unkn	6	23.3584
	G01	SYBR	1	NTC	7
	G02	SYBR	1	NTC	7
	G03	SYBR	1	NTC	7
	G04	SYBR	2	NTC	7	32.1512
	G05	SYBR	2	NTC	7	31.3307
	G06	SYBR	2	NTC	7	31.285
	G07	SYBR	3	NTC	7	33.9395
	G08	SYBR	3	NTC	7	34.0024
	G09	SYBR	3	NTC	7	34.1919
	G10	SYBR	4	NTC	7
	G11	SYBR	4	NTC	7
	G12	SYBR	4	NTC	7
	G13	SYBR	5	NTC	7
	G14	SYBR	5	NTC	7
	G15	SYBR	5	NTC	7
	G16	SYBR	6	NTC	7
	G17	SYBR	6	NTC	7
	G18	SYBR	6	NTC	7	22.4729
	G19	SYBR	7	NTC	7	30.0648
	G20	SYBR	7	NTC	7	25.3364
	G21	SYBR	7	NTC	7	24.2369
	G22	SYBR	8	NTC	7	28.6497
	G23	SYBR	8	NTC	7	28.6422
	G24	SYBR	8	NTC	7	28.0982
	H01	SYBR	9	Unkn	1	23.2037
	H02	SYBR	9	Unkn	1	23.3035
	H03	SYBR	9	Unkn	1	23.2103
	H04	SYBR	10	Unkn	1	27.9455
	H05	SYBR	10	Unkn	1	27.9382
	H06	SYBR	10	Unkn	1	27.8777
	H07	SYBR	11	Unkn	1	28.1445
	H08	SYBR	11	Unkn	1	28.0589
	H09	SYBR	11	Unkn	1	28.2301
	H10	SYBR	12	Unkn	1	27.1999
	H11	SYBR	12	Unkn	1	27.2052
	H13	SYBR	13	Unkn	1	22.7064
	H15	SYBR	13	Unkn	1	22.5322
	H16	SYBR	14	Unkn	1	33.8172
	H17	SYBR	14	Unkn	1	32.9459
	H18	SYBR	14	Unkn	1	34.9719
	I01	SYBR	9	Unkn	2	23.2751
	I02	SYBR	9	Unkn	2	23.4138
	I03	SYBR	9	Unkn	2	23.4561
	I04	SYBR	10	Unkn	2	28.485
	I05	SYBR	10	Unkn	2	28.8633
	I06	SYBR	10	Unkn	2	29.1727
	I07	SYBR	11	Unkn	2	26.7217
	I08	SYBR	11	Unkn	2	27.2877
	I09	SYBR	11	Unkn	2	26.957
	I10	SYBR	12	Unkn	2	27.0829
	I11	SYBR	12	Unkn	2	26.8978
	I13	SYBR	13	Unkn	2	22.9522
	I14	SYBR	13	Unkn	2	22.5576
	I15	SYBR	13	Unkn	2	22.7639
	I16	SYBR	14	Unkn	2	32.5083
	I17	SYBR	14	Unkn	2	32.7273
	I18	SYBR	14	Unkn	2	32.2596
	J01	SYBR	9	Unkn	3	23.0762
	J02	SYBR	9	Unkn	3	23.0483
	J03	SYBR	9	Unkn	3	23.1989
	J04	SYBR	10	Unkn	3	27.2569
	J05	SYBR	10	Unkn	3	27.3288
	J07	SYBR	11	Unkn	3	27.9743
	J08	SYBR	11	Unkn	3	28.0041
	J10	SYBR	12	Unkn	3	27.0702
	J11	SYBR	12	Unkn	3	27.2769
	J12	SYBR	12	Unkn	3	27.2265
	J13	SYBR	13	Unkn	3	23.2496
	J14	SYBR	13	Unkn	3	23.0839
	J15	SYBR	13	Unkn	3	23.1689
	J16	SYBR	14	Unkn	3	33.6133
	J17	SYBR	14	Unkn	3	33.7114
	K01	SYBR	9	Unkn	4	23.8755
	K02	SYBR	9	Unkn	4	23.7196
	K03	SYBR	9	Unkn	4	23.9196
	K04	SYBR	10	Unkn	4	29.6953
	K05	SYBR	10	Unkn	4	30.127
	K06	SYBR	10	Unkn	4	29.3942
	K07	SYBR	11	Unkn	4	29.1059
	K08	SYBR	11	Unkn	4	29.2593
	K09	SYBR	11	Unkn	4	29.2251
	K10	SYBR	12	Unkn	4	28.002
	K11	SYBR	12	Unkn	4	27.9087
	K12	SYBR	12	Unkn	4	28.121
	K13	SYBR	13	Unkn	4	24.8195
	K14	SYBR	13	Unkn	4	24.9163
	K15	SYBR	13	Unkn	4	24.9991
	K18	SYBR	14	Unkn	4	34.5248
	L01	SYBR	9	Unkn	5	23.2454
	L02	SYBR	9	Unkn	5	23.1624
	L03	SYBR	9	Unkn	5	23.3316
	L05	SYBR	10	Unkn	5	29.2249
	L06	SYBR	10	Unkn	5	29.226
	L07	SYBR	11	Unkn	5	26.6072
	L08	SYBR	11	Unkn	5	26.7918
	L09	SYBR	11	Unkn	5	26.8004
	L10	SYBR	12	Unkn	5	26.6172
	L11	SYBR	12	Unkn	5	26.8357
	L12	SYBR	12	Unkn	5	26.5048
	L13	SYBR	13	Unkn	5	24.0826
	L14	SYBR	13	Unkn	5	24.1493
	L15	SYBR	13	Unkn	5	24.0941
	L16	SYBR	14	Unkn	5	33.1225
	L17	SYBR	14	Unkn	5	32.8295
	L18	SYBR	14	Unkn	5	32.9551
	M01	SYBR	9	Unkn	6	22.9118
	M02	SYBR	9	Unkn	6	23.0152
	M03	SYBR	9	Unkn	6	23.0302
	M05	SYBR	10	Unkn	6	27.6324
	M06	SYBR	10	Unkn	6	27.4914
	M07	SYBR	11	Unkn	6	27.4803
	M08	SYBR	11	Unkn	6	27.5635
	M09	SYBR	11	Unkn	6	27.5307
	M10	SYBR	12	Unkn	6	26.4821
	M11	SYBR	12	Unkn	6	26.3422
	M12	SYBR	12	Unkn	6	26.5444
	M13	SYBR	13	Unkn	6	23.818
	M14	SYBR	13	Unkn	6	23.7636
	M15	SYBR	13	Unkn	6	23.628
	M17	SYBR	14	Unkn	6	32.6709
	M18	SYBR	14	Unkn	6	32.5655
	N01	SYBR	9	NTC	7
	N02	SYBR	9	NTC	7
	N03	SYBR	9	NTC	7	35.4865
	N04	SYBR	10	NTC	7
	N05	SYBR	10	NTC	7
	N06	SYBR	10	NTC	7
	N07	SYBR	11	NTC	7
	N08	SYBR	11	NTC	7	39.2133
	N09	SYBR	11	NTC	7	37.6722
	N10	SYBR	12	NTC	7
	N11	SYBR	12	NTC	7
	N12	SYBR	12	NTC	7
	N13	SYBR	13	NTC	7
	N14	SYBR	13	NTC	7
	N15	SYBR	13	NTC	7
	N16	SYBR	14	NTC	7	38.8757
	N17	SYBR	14	NTC	7	38.9616
	N18	SYBR	14	NTC	7	38.7249

## Sheet: Figure 2h
shSCR	shA	shB
151	25	89
125	40	57
117	28	56
67	43	66
101	32	72
106	31	42

[truncated: 40 more sheets: Figure 2i, Figure 2l, Figure 2m, Figure 3b, Figure 3f, Figure 3g, Figure 3h, Figure 4h, Figure 4i, Suppl. Fig 5b, Figure 5d, Figure 5e, Figure 5f, Figure 5g, Figure 6e, Suppl. Fig 3c, Suppl. Fig 3d, Suppl. Fig 3e, Suppl. Fig 3f, Suppl. Fig 5a …]
